# Supplementary material for: Efficient plant genome engineering using a probiotic sourced CRISPR-Cas9 system
Source: Nat Commun. 2023 Sep 29;14:6102. doi: 10.1038/s41467-023-41802-9 (PMC10541446; doi:10.1038/s41467-023-41802-9)
Supplement: Supplementary file 4 — Supplementary Data 1 [file 41467_2023_41802_MOESM4_ESM.xlsx]

## Sheet: CRISPR locus
serial number	symbol	original bacterium	GenBank accession number	start	end	strand	Cas9:accession number (AA length)	Cas1:accession number (AA length)	Cas2:accession number (AA length)	Csn2:accession number (AA length)	Other protein:accession number (AA length)	spacer number	paired_phage	phage_number	direct repeat (crRNA)	tracRNA 1	paired region of direct repeat (crRNA)	paired region of tracRNA1	tracRNA 2	paired region of direct repeat (crRNA)	paired region of tracRNA2	paired region of tracRNA2
1	KRW91535.1	Alicyclobacillus tengchongensis	JXBW01000010.1	57008	76535	-	Cas9:KRW91535.1(1146)	Cas1:KRW91534.1(307)	Cas2:KRW91533.1(106)			Spacer:54	no	-	TTACTGGGCATCTCACAAGCCTCGATGTGGTATGAT	ATATATATACCTCCAAAAAGTAGATGACCCGCATTCATTGGAATGCGGGTCAGTGCTTTGCGGCCTGTTGCCTTATCATAGCAACCTCGCAAGCCTTGATGTGGTATGATATCCCTCGCCATCTATATTATACGAGTGCAAGAAAAGAGTCAAGCATATTCTTTGTACTTCCACTCGCTCCATTACATTGAATCTTTCGCCGCGTGCGAGCAAGTTCGCCAACATGCCCCACAAACCACTACACACCCCTCGCTTCTACATGTTCGCACATCGGCCTACCCGACCAATCGCGCCAACATCCCGTCAGCGGATCGATACTCCCCAAACGCAACCATCCCCCCGCCACTTTGCGATGAAACGCGCGATCCGTCGCCAAAAGTTGCTCGACCGCCGTATCCG…	12:36-CTCACAAGCCTCGATGTGGTATGAT	86:110-CTCGCAAGCCTTGATGTGGTATGAT
2	ASB48498.1	Alkalitalea saponilacus	CP021904.1	1230093	1241270	+	Cas9:ASB48498.1(1454)	Cas1:ASB48500.1(306)	Cas2:ASB48501.1(110)			Spacer:45	no	-	GCTGTTACCAATATTTCAAAGATACAATTTGAAAGCAATTCACAAC	TTGTCTGCCTTGAAGTGATTGCGAGAATTTAGCTTATATTATTAAGCGGGTTTTACCACGGTAAGACCCGCTTTCGTTTTATTATAAGCAACCAAAAACCAGATTTGAACTTTCGTAAATAATTGTTAAATTGCAAAAGGCGCGGATATTAAGCACAACAAAGGCGAGTTTCCCCGCCTTAAATGTTTTCACAACGGAATAATCCTTATTGTGAATTGCTTCAAATTGTAAAGCAATTTTACAATAATTTTAGTAAATTTCAAATGTTTTTACGAAAATTCTTCATCGGATGACTACTATCACTATGTAAATGTTATCTAATGAATATTACCCAAACGGCATGAATCTATTGCTTTCTTATAAAAAACACAAACCAAAATAATATTATGAAACCCTTCA…	23:45-TACAATTTGAAAGCAATTCACAA	230:209-TACAATTTGAA-GCAATTCACAA
3	OTA26119.1	Alloscardovia macacae	NEKB01000013.1	45414	52528	+	Cas9:OTA26119.1(1401)	Cas1:OTA26120.1(289)		Csn2:OTA26121.1(225)		Spacer:9	no	-	GTTTCGGATGTCTGACGGATCAATGAGGTAGACCAC				CTCGGGAAGGTAGATACACTAATCCCTCTGAGGAGAGGGATTAGTGTAAAAGCCTTAAGGCTGGACTTAAAGTCCGAGGAAGCTCGACCGAAGTCTTGCTTTATTTCGATGTATGTCTAACGGATCAATGATTTAGACCTTTAGGACTGCGACCAAACAATCCTACGACTAGTATAACACAACTATTCGAAGGAGAAGTACACAA	8:34-ATGTCTGACGGATCAATGAGGTAGACC	113:139-ATGTCTAACGGATCAATGATTTAGACC
4	EEI81951.1	Anaerococcus tetradius ATCC 35098	ACGC01000119.1	79145	86801	+	Cas9:EEI81951.1(1361)	Cas1:EEI81952.1(292)	Cas2:EEI81953.1(83)	Csn2:EEI81954.1(222)		Spacer:19	no	-	GTTTGAGAGTTATGTAATTTAAGTAGTAAGTAAAAC	AGGAAACTAGCTAGTTCTTAGAAAAATAGACAAGTAAGAAATTACTTGTTTTTTAATTATGAATAATATCGATAATCATGGGATTTATAAGTATAAATATGGAAGAAATTTGATAAAGTATTATTTCTTATAAATTGTATATCGAAAATTGATGGTAATTATATCATATGCAAATTCTAAAATAAATTTACTATAATTTTAATTGAGAAGAAAGATTATGATATAATAATTTTATAAATAAAAAACTTGCAAATGCAAGTTTAGTGTACACAGCGTACAACCTACTACAGGTAGGCGAATTGAATAAATTTTTATTTGAACTCGTTAGTAATTTAAGTACTAACATTATATTGTTGAAATCGTTTTTGTCAAATAATTGGAGGAAATA	9:29-GTTATGTAATTTAAGTAGTAA	324:343-GTTA-GTAATTTAAGTACTAA
5	OCL90452.1	Arcobacter thereius	LDIS01000004.1	65713	72005	-	Cas9:OCL90452.1(1182)	Cas1:OCL90451.1(290)	Cas2:OCL90450.1(104)			Spacer:18	no	-	TTTACAATCTACTCTCAAATCCCCATTTGATATAAT				TTTATAAACTCCTAAAAAAGAGTTTATAAAATTTTTGCGGGACTAAATCGTCCCTTGTTTTAATCAGACTATCAAATCCCCATTTGATATGGAGAAATTTTAGCT	11:33-ACTCTCAAATCCCCATTTGATAT	68:90-ACTATCAAATCCCCATTTGATAT
6	OCL95786.1	Arcobacter thereius LMG 24486	LLKQ01000001.1	1206839	1213792	+	Cas9:OCL95786.1(1182)	Cas1:OCL95787.1(290)	Cas2:OCL95788.1(104)			Spacer:28	no	-	ATTATATCAAATGGGGATTTGAGAGTAGATTAAAAC				GCTAAAATTTCTCCATATCAAATGGGGATTTGATAGTCTGATTAAAACAAGGGACGATTTAGTCCCGCAAAAATTTTATAAACTCTTTTTTAGGAGTTTATAAAA	4:36-ATATCAAATGGGGATTTGAGAGTA-GATTAAAAC	15:48-ATATCAAATGGGGATTTGATAGTCTGATTAAAAC
7	KMT51266.1	Bacillus cytotoxicus	JYPG01000012.1	1191751	1197087	-	Cas9:KMT51266.1(1077)	Cas1:KMT51265.1(300)	Cas2:KMT51264.1(102)			Spacer:6	no	-	GCCATAATTCCTCTTTAAATCTTGGTATGATATGAT	TTACTAGCACCTCTTTTAGAAAATTCTGTGTTTTATATATAAAAAAATGACTAAACGAAGTTAGTCATTTTTTAGGGGAATCCGATAAAATCGGAGTTAGGCGATCCCCAACGCCACGGCATATTGCCTTACCATAATAACTCTATAAATCTTGGTATGATATGATACAGCGGCTTCCTCAAACCGCTGTATACATTATATTACATTTTTATGGAAAAGTAAACATGAAAATAGATTAAATATCAAATTATTTTAATATTACCCTTTAGTTGTTCACCAACTTAAAAACTGTTTCTTTTCAACTCCCCTATC	2:36-CCATAATTCCTCTTTAAATCTTGGTATGATATGAT	132:166-CCATAATAACTCTATAAATCTTGGTATGATATGAT
8	EHL78012.1	Bacillus smithii 7_3_47FAA	ACWF01000099.1	9151	16211	+	Cas9:EHL78012.1(1088)	Cas1:EHL78013.1(271)	Cas2:EHL78014.1(102)			Spacer:27	no	-	ATCATATCACAGCAATAATCTTAGGGGAACTATGAC	TATTTTTCCCCCTACAATACACGCCTTATTTCACATTTTACTTGAAAATTCGTTTGAAAAGACATAATATTTAAAATTTAACATTCTTTACAAAAAAATAAATTTTTTAAGTTGGGATTCTCCTGTGTCGCTGACAAAATGTAAAAAAAACTTCAATGTAATTGTTATCAATGGAATATAATTCTAACCTTTGAGATGTGACTATTGCCTTACATCGTAGAGATGTCAATGTTATTCCAGGAATATACAGTAAAAAAACAGATTTCTCTAAAACATACTTATTTTAATGGAACTGTCTACTTCCCAAATGAAAAAGAGAATGTGCCGAAAGTAGTTATGTTATGGCGGTAAGAAAAAGAAATACGGAATTCTTAAATTTTTTGAATGATGATATTAAAA…	1:35-ATCATATCACAGCAATAATCTTAGGGGAACTATGA	538:572-ATCATATCACAGCAATGATCTTAGGGTTACTATGA				107:72-TTTTACTGATAAGAAATTATTGAGAATCTACAAAAA
9	EGJ72085.1	Bacteroides coprosuis DSM 18011	CM001167.1	2285040	2293300	-	Cas9:EGJ72085.1(1504)	Cas1:EGJ72084.1(310)	Cas2:EGJ72083.1(110)			Spacer:23	no	-	GTTGTGAATTGCTTTCAAAACTTAGTATCTTAGATACCAGCAACAAC	AGTAGTTCATTTTAAGTATTATGAATCTCAATTTAATAAAAATTACTTATTAAACCTTTTGATTATCAAAATAAATTACTATATTGTAAATGTTTTGAAGCAATTCACAATAAGGATTGCTTTGCACACATAACGTACTGAATATCAATCGCTTGAAAAATAGGCGGGCAGATAAACGGGCAGGTTTTAGTAAGCTCCACTGACCTATTTAAGTCGCTATTCCTTCATAAAATAAGTATACATTGACTACTGCACGTAAATAAACTGCGATAACTCACTGCTTTATGTTTAAAAAAATTACCAAAAAAAGAAGCAGCTAATCAACTTTGGCTTACAGCTTAAACATCAAGCTAAAATCAGCCACATTCTTTTTCTCACTAAAACTATACTTATATCCAC…	2:21-TTGTGAATTGCTTTCAAAAC	110:92-TTGTGAATTGCTT-CAAAAC				107:72-TTTTACTGATAAGAAATTATTGAGAATCTACAAAAA
10	EFV31189.1	Bacteroides eggerthii 1_2_48FAA	ACWG01000006.1	19595	27301	+	Cas9:EFV31189.1(1509)	Cas1:EFV31192.1(310)	Cas2:EFV31193.1(110)			Spacer:9	no	-	GTTGTTTCCAATGTTTCAAAGATACTAAAATGAGAGCAAATCACAAC	AAGATATCTATTTTTGTTTATAGCGATAAACAGTTCTCGTCGCTTCGGGGAATTATTTTTGTCGCTAAGCGGATTAATTTTCTTCTTCCTAAAAACTAATCGTCCGACAACTGTTGCATTATCGTTCGACAGTTGTTTAATTATCGTCCGACAGCTGTCGGACGAAACAGAAACGGGTATGGGACGATTAATTCTTAGTGAGCAAAGGTATAAAATATTGTGATACGAAAGGTTGTGTTTGGGGAGAAAAAAAAATCCCCCGTTAAGGACGAGGGAACCTAATGTTTTCACAACGGAATAATCCTTATTGTGACTTGCTTCATTTTAGTATGGCAAATGTATAAAATAAATATGGAAATACAATACTTATATTAATAAAAAAAATACCTTTGAAGAGAA…	22:46-ATACTAAAATGAGAGCAAATCACAA	331:308-ATACTAAAATGA-AGCAAGTCACAA				107:72-TTTTACTGATAAGAAATTATTGAGAATCTACAAAAA
11	OKZ32711.1	Bacteroides uniformis	MNQU01000223.1	4815	12806	+	Cas9:OKZ32711.1(1427)	Cas1:OKZ32713.1(309)	Cas2:OKZ32714.1(110)			Spacer:7	no	-	ACTGTTTCCAATGGTTCAAAGATACTAAAATGAAAGCAAATCACAAC	TGTTTGTTGTTTTATTATTTTTGGGGGGATGAACACGAAAATACAAAGGCACAGAGATTCTTTTCAAAGAGATAAAGCATTAATTTCTATGTCTTTGTGTCTCTGTGTTCGCCCCCCCCCTAAATTTCGTTTGCTGTGTCTTTTTCTTGCCGCACATAGACCGTTGACCTTCCCATTCCGCGGCGGCGCAGGAACCCTTGCCGGATGAATTTGTTCAGCTCGTCTATGGCGGCATGTCTGGTTAGTCCGCTCAATTGGATGTATTCGTTCTTGTTGATGCATACATTCTGCTTGAGGAACAGTTCCAGTTCGGCTTTTCTTGTTGCTTCGGTGGTCTCTACTACTTTTTTCGATTTCTTGGTAGTGGAGTGTACACGTTCCAACGTCATTTTCTTCTTG…	23:46-TACTAAAATGAAAGCAAATCACAA	1203:1181-TACTAAAATGAA-GCAAATCACAA
12	OFX31004.1	Bacteroidetes bacterium GWA2_32_17	MENF01000176.1	5041	16605	+	Cas9:OFX31004.1(1373)	Cas1:OFX31008.1(340)	Cas2:OFX31009.1(112)			Spacer:26	no	-	GTTGTTTATCAATATGTCAAAGATACAAAATGAAAGCAAATCACAAC	CATATCGGGACTTCTAAAAATTGCTTTTTCTTTGTTATGCTTATTTTTCAAAATTACTCACATTTTAATTTTATTTTCAAGGTGTTCGTGAGATCGCTTCGCTAAGTTCTCATTTACAACAGTAAACTACGGTTTTAAAATCTTGTCCGTCTCGAAAAATCTAATTTTTAGAATCCCCTCTAAAGTTTAAAAACGAAATTTTATTATAACAATTTTGAATTAAAAAATGAAGTTTATAACTCTGATTATGTGTAATATACAGCACTATCTAAAGTAGATAATCTAAAGTAGATAATATTAAAAAAAATTGTATCTTTGATTACGAACAAACAAAAAAAAGCGAGAGTCACCTCCCGCTTTAAATGTTTTCACAACGGAATAATCCTTATTGTGATTTGC…	25:46-ACAAAATGAAAGCAAATCACAA 17:28-TCAAAGATACAA	408:389-ACAAAATGA--GCAAATCACAA 319:308-TCAAAGATACAA
13	OFX74336.1	Bacteroidetes bacterium GWD2_40_43	MENS01000030.1	23696	35529	+	Cas9:OFX74336.1(1421)	Cas1:OFX74339.1(309)	Cas2:OFX74340.1(112)			Spacer:30	no	-	ATTGTGATTTGCCTTCAAAATGTATCTTCGGCTTACTGATAAACGGG	TAACACTTGGATTCTGCAAGCCACGGGGTGACTAATAAAACACCGATTGTCTGCCTTCAATGTATCAAATTAAGTCACCCCGTGACTTTCAACGGTTCCCACGATGACTTGCTGATTCAAGGGAACCTCTGAAATTCTTTCAATTCAAACCTCTTTATTTTCCGGTGTACTGCCGGGAGATTCCCCTTTTTTACACCAACTGTTTTATTACAGGTTTCGGCAGCCACCCGGAACCTTTTTGCTAAAAAAACACCTGAGCTAAACCGTTCAACTTATAATTAATTTTGTATATTCGTGGTACCGATGCAGGCTTGGTACCTGGATATCGCTGTTGGATAGCCTTAATCAGTTTTTGAAGCAATAAAAAAGCCCCGTATTGAAAGACGAGGCGGCTTAAAT…	1:24-ATTGTGATTTGCCTTCAAAATGTA	423:445-ATTGTGATTTG-CTTCAAAATGTA
14	OFY21143.1	Bacteroidetes bacterium GWF2_40_13	MEOJ01000036.1	81615	93456	-	Cas9:OFY21143.1(1421)	Cas1:OFY21140.1(309)	Cas2:OFY21139.1(112)			Spacer:30	no	-	GTTGTTTATCAGTAAGTCAAAGATACATTTTGAAAGCAAATCACAAC	ATCGGTTGTGTTTTTTTGTTAATCGGGGCGCGGCTTGGTATCACGCCCCGATTGTCAATGGTTAAAAATATTTTGTTTATTCATTTATTCATCTTACTTTCGTTTTACATTTTGAAGCAAATCACAATAAGGATTATTCCGTTGTGAAAACATTTAAGCCGCCTCGTCTTTCAATACGGGGCTTTTTTATTGCTTCAAAAACTGATTAAGGCTATCCAACAGCGATATCCAGGTACCAAGCCTGCATCGGTACCACGAATATACAAAATTAATTATAAGTTGAACGGTTTAGCTCAGGTGTTTTTTTAGCAAAAAGGTTCCGGGTGGCTGCCGAAACCTGTAATAAAACAGTTGGTGTAAAAAAGGGGAATCTCCCGGCAGTACACCGGAAAATAAAGA…	24:46-TACATTTTGAAAGCAAATCACAA	106:127-TACATTTTGAA-GCAAATCACAA				125:143-GTAGATGTCAGATCAATCA
15	BAS68111.1	endosymbiont of Bathymodiolus septemdierum str. Myojin knoll	AP013042.1	1076887	1083070	-	Cas9:BAS68111.1(1054)	Cas1:BAS68109.1(296)	Cas2:BAS68108.1(109)			Spacer:2	no	-	AGTTATAGACCCCTCCCTCTCTCTGGTCTGATATACT	ATTTTTTTATTATGTTAAAAAAAATGTATATAATACACCATCTTAATAGTATGTCATACCAAGAGAGAGGGAGGATTTACTATAATAAGGTTTCTAGGTTTCTTGATCCGAAAGGCTCTAATATTTATATTATCCTCAATAAGAAACCACACTTTTTTTTAAACCCTACACAATGGTTATTGTATAGGGTTTTT	12:37-CCTCCCTCTCTCT-GGTCTGATATACT	74:48-CCTCCCTCTCTCTTGGTATGACATACT				74:95-AGACTACTGATCTAACACTCAT
16	AGH95128.1	Bdellovibrio exovorus JSS	CP003537.1	898723	908251	-	Cas9:AGH95128.1(1027)	Cas1:AGH95127.1(297)	Cas2:AGH95126.1(108)			Spacer:72	no	-	GTTCTGATTGGCTCACAGATTCCCATCTGTTATTCT	AAAAGGTCCCCTAAATTTTTTTGAGTTTATAGTTGACTACTTTCCCAAAATAATTTCAACTACATTTGTTACTGTTTTGTTTGTAGTTGGGAATCTGTGAGCCAATCAGTAACAAGTGCTACTGAGCTGTCAAAGGCTCAGTATGCGCACAAAATTGAAGAGGGGGCTACGGCCCCTTCTTTTTTTATTTCAATGATTTTTTAGGAAACAATAACGGAACAAAAAAATTGACCCACCGAATAGAAACCGCCACACTTACCCCATGTCACTCATTGCTGAATTATCAGAAGTTAAAAAAGAGATCGTAGAGCTGGAACAAGTTTCGGCGGACCTTCGGGGGTATCTTTGACCTCGATCGCAAAAAGAAACGCCTAGAAGAACTCAATA	1:25-GTT-CTGATTGGCTCACAGATTCCCA	113:88-GTTACTGATTGGCTCACAGATTCCCA				34:52-CTTACTGAATTGTCACTAA
17	EKB58798.1	Bergeyella zoohelcum CCUG 30536	AGYB01000015.1	8689	15381	-	Cas9:EKB58798.1(1430)	Cas1:EKB58797.1(297)	Cas2:EKB58796.1(112)			Spacer:3	no	-	GTTGTAAATTGCTTTCAATTTTCCGTAACTTTGTGATGAGTTACAAC	AATTAATAGTTTAAAAATTAATGGGTATAAAAATACAAATAAAAAGTTAATTATTTTTGATATTCAATTATTTTTTTCTATCTTTGTAGCAGAAAGCAATTTACAATAAGGATTATTCCGTTGTGAAAACATTTAGTGCCTCGCCTATCTGCGGGGCTTTTTTAAAGAAAAAACCAAGACTAGTTACTATTATAAGGTAAGTAATCTTGGTTATCAGAATTTACTTTTTGCGCTTTTTACACAAAAAGCAGAACGGCTTAGATAGATAAACTATCTTTTTGCTTCGCCAGTGTTTAAACTTACGAAAACAAATCAGTTGTTTTTCTTCCATAAGACACTTTTAATGGTTAAACAATTGGTTACTTAGGGTCTTTTGATGTTGCCGCATCAAAAGACCCG…	1:16-GTTGTAAATTGCTTTC 2:16-TTGTAAATTGCTTTC	486:471-GTTGTAAATTGCTTTC 106:92-TTGTAAATTGCTTTC				72:97-TTTCAATTTACTGATTTAACAACCTT
18	AGH38063.1	Bibersteinia trehalosi USDA-ARS-USMARC-192	CP003745.1	843484	849447	-	Cas9:AGH38063.1(1045)	Cas1:AGH38062.1(304)	Cas2:AGH38061.1(108)			Spacer:16	no	-	GTTGTAGCTCCCTTTTTCATTTCGCAGTGCTACAAT	ATCAACACTCCGAATTAGAATCTGTTGCTATTTTTACCACAAAATCAAAATTTATTTGACAAAAATCGTAGGGTCGTTAGAATTCCTGACCGTAGTACTGCGAAATGAGAAACGTTGCTACAATAAGGAATTCGAAAGAATTACCGTAATGCTCTGCCCCTTGAAGTTTCGGCTTTAAGGGGCATCATTT	2:33-TTGTAGCTCCCTTTTTCATTTCGCAGTGCTAC	123:92-TTGTAGCAACGTTTCTCATTTCGCAGTACTAC				72:97-TTTCAATTTACTGATTTAACAACCTT
19	KFI71094.1	Bifidobacterium merycicum	JGZC01000004.1	191367	202006	+	Cas9:KFI71094.1(1390)	Cas1:KFI71095.1(294)		Csn2:KFI71096.1(220)		Spacer:61	no	-	GTTTCAGATGCCTGTCAGATCAAGGACCTAGACCAC				GAAAGAGGGGCTCCCGGCGCTGCCGGGAGCCCCATGGCCATAAGGCCAGGTCTAAAACCTTCTGAAGCTTGACCCAAGGGTCTTGCTTTATTTCAATATATGCCTATCAGGTCAAGGACCTAGACACCTTGGACTGCGACCAAACAATCCTTTATAAGAATAGCACAATGGAGTGAGTA	8:33-ATGCCTGTCAGATCAAGGACCTAGAC	100:125-ATGCCTATCAGGTCAAGGACCTAGAC
20	EAQ81639.1	Blastopirellula marina DSM 3645	AANZ01000004.1	167171	172987	-	Cas9:EAQ81639.1(1027)	Cas1:EAQ81638.1(331)	Cas2:EAQ81637.1(101)			Spacer:3	no	-	GGTTGCGGATTGGTCCCAAGCAGGAATCAGATACACT	TGCCCATCCCAGGGAGGATGGGCCGATATCAAGACCAAGGAGAAGCGGGGAAACGGAGGGGGACTTTGATGGCATATCGCTTCACTTGATTGTTGAATAAGATTCGCGTCAAAACCATCGCCATAATACCGCTATAGAAATCCCTTGACAGCCCCATACCTACTGCTATAAATGGGGAAGTGTATCTGATTTCTGCTTGCGACTCTTTTCGTAACAAGAATGAAAAATTCGCAGGCACTGCTCTACGGAGCAACCAGCCGTCATGTCTCGTACAGGGCGGCTTTTTTTATGCCTGTTGCAGAGTCATCGTTAATCGCGTCTAGGCCAACCTACGACGACTTGTTGCGCTGCCGCGATTCATTTTAGAATTGCTAAAGTCTCGCAATTTTCTTAGAATGT…	13:37-GTCCCAAGCAGGAATCAGATACACT	203:179-GTCGCAAGCAGAAATCAGATACACT
21	OOL18786.1	Bombella intestini	JATM01000002.1	73	5860	-	Cas9:OOL18786.1(1055)	Cas1:OOL18785.1(299)	Cas2:OOL18784.1(109)			Spacer:3	no	-	GCCGTGGTTTCCCTACCGATTTGCCTATGGTAGGTT	AAAATGTTTTCCTTCATATCTATTGACATTATTTAAGTATTATTTTTAGTATTGATTCTAGGCAAATTGGTTGGGAAACCACGGTAACATGGTTTTCCATGCGAAGGATTACCTCCCCCTCGTTTACGAGGGGGAGGGATTCCCTTATTACCTATATTTACCAATATATTATGATTATGTTGTGTCTCGCTATTGCCTAGCGGGGGCGATATATGATGGCCCCTCGGCGTTCTTGTAGGTAATGATCAAGGGGCGTGTCCACGACATAGCGATGTTCGGGAAGGGAAGAGGCATTACGGAAAAGCAGGGTTTTTCCATGCCAAATTGCTAGCCCGATATGGAAGACATCCAACCCTGCCAATGGGCTATAAATACCGATAACATCACCCGTTTTTACAA…	2:27-CCGTGGTTTCCCTACCGATTTGCCTA	84:59-CCGTGGTTTCCCAACCAATTTGCCTA				75:96-AACTGATTGATTCGACATCTAC
22	KMM25599.1	Bordetella pseudohinzii	JHEP02000007.1	26893	33379	+	Cas9:KMM25599.1(1038)	Cas1:KMM25600.1(309)	Cas2:KMM25601.1(101)			Spacer:21	no	-	ATTCTAGATCACTGGGAATTGCGCTCTAGCCGGAAC	ATCCTGGGCCGCGGGCGCGAGGGATATTGACATGGGCACGAAAAGCTATGCTATAGTTTCTGTCTTCGCTCATATTACTTGAACGATTGATGGGTCTGGCGCCAGCCTGCGACTCGCGGATTCGAGACCGCGGCGCGGCACGGCAAAAAAAGCCGCAGCCAGCACAAATCAAAATTTTCATGTATAATGCGCGTCTTTCGTGAATACAGCGGTGCGTCAAACCACTGCCAAAAACGAAACCCAAGCGGGAATAGCTCAGTTGGTAGAGCGCAACCTTGCCAAGGTTGAGGTCGCGAGTTCGAGACTCGTTTCCCGCTCCAAATTTTGAATTCATGGCTGATAAACATTCACCCATGAAGCCCCATACAGAAAGGCCGAAACCTTGAGTTTCGGCCTTTT…	9:27-TCACTGGGAATTGCGCTCT	534:516-TCACTGGGAATTGCGCTCT				112:139-TAGTAGTCATATCAAGAAGGTTTAGAAC
23	CCF15452.1	Brevibacillus laterosporus GI-9	CAGD01000017.1	62035	67365	-	Cas9:CCF15452.1(1092)	Cas1:CCF15451.1(286)	Cas2:CCF15450.1(106)			Spacer:5	no	-	GCTATAGTTCCTTACTAAAACTCGATATGATATGAT	TCTACCCCTCCCAGAAAAAAAAGCACCTCGGAAATAAATGCTCCAAGGTGCTCGTCTGTCATTATTTTGAATATGGGGAGAGCCCGTAAAAACGGGCTAGGCGATCCCCAACGCCTCGGGTCTGTTGCCCTTACTATAGCAACTTACCAAAACTTGATATGATATGATACTTTCATTTTATATCCATATATCATCGAAGTCAATCTCATTTATCTGTCTATTTTATATATTCATTATTGAAAATGCTGACACGATAATCTAGCCTTCGTTCTGTTTCTCCTGTCCCCTAGCTATTCTCAGCTCGTCTGCCAATTGCCCGATGTTTATATTCTCATCTAACAACCTAACATTTCAAAATTTACACGTTAGTAAGATTAAGAACCATTAAACAAAACCCAT…	11:36-CTTACTAAAACTCGATATGATATGAT	143:168-CTTACCAAAACTTGATATGATATGAT				69:94-CTTGAATTGATTGATCTGACATCTAC
24	BAP90193.1	Burkholderiales bacterium GJ-E10	AP014683.1	3239549	3247120	-	Cas9:BAP90193.1(1117)	Cas1:BAP90192.1(294)	Cas2:BAP90191.1(71)			Spacer:15	no	-	TACGTAGCTCCCTCTCTCACCCCGGAAGCCTACAATC	GTTGTATTTCCTACGGGCTAGAATCGGACCCGTTGTAGTCTTCCGGGGTGAGAGCCGTTGCTACAATAAGGCGCTAGGCAATGACTACGCGCCGAATCCGGCCCGACGCAAGTCGGGCCTTCCTTTTTGTGGATTCTCGATAACGTGCCGCGGATTGCATACCGGCAGATATCCAAGGCGTGCATGTTGCGATAAGTTTCCGGACTCGACAAGAGGCGTCAGAGCCAA	14:35-CTCTCACCCCGGAAGCCTACAA	54:33-CTCTCACCCCGGAAGACTACAA				112:137-GTAGATGTCAGATCAATCAATTCAAG
25	CBK73318.1	Butyrivibrio fibrisolvens 16	FP929036.1	304674	312337	-	Cas9:CBK73318.1(765)	Cas1:CBK73314.1(302)	Cas2:CBK73313.1(107)	Csn2:CBK73312.1(241)		Spacer:22	no	-	TTTTTCTAATCACTTAATTTTCCCGGGTACTAAAAC				ATTTGCCTCCTAGAAAAAGACCATTATCACATTCTTAGTAAAAGAAAAGGACACCCGTCGGTGTCCTTTAGTTTCGGCATAAAGCCTTATTTTAGTAGGTCCGAAAAAATTAAGTGATTAGAAACTTTTTCTCTACTAAGAACAGTTTAGACCACCGCTACAATTTTTTCAACCATTACTTTTATTGCGTCCCTACAACATTATTAAAACTCATTTTGTCAACGTAAAAACGATTGCCAAGAATATCCATTGTTATTTTACGAATACTGCTTGTTTTAGATAAACCCACTGGATTACGTTTATCATATTTAGGTCTATCAATAGGCTTTGTCTCAATATAATTTCGTACTTGTGGCATTGTCCTTGACAAAAATCTTTCAACGAGTATATCGCCATTTT…	3:21-TTTCTAATCACTTAATTTT	124:106-TTTCTAATCACTTAATTTT
26	CZE50651.1	Campylobacter fetus subsp. fetus	FIZQ01000005.1	9253	18046	-	Cas9:CZE50651.1(1367)	Cas1:CZE50650.1(290)	Cas2:CZE50649.1(101)	Csn2:CZE50648.1(216)		Spacer:38	no	-	GTTTTACTACCATTCAAATTTACACAACTCTCAAAC	AACAAATTCCTTTTTTAACGAATATAAAAATAAGTTTATTTTAACATTTTTCACTGTCGTTAAGGTTAAAATTATGAAATATCAGTATAATTTTGGTGCATAAGTTTTATTACCATTCAAATTTACACAACAAGTTCAAATAAACATTTATGCAAATCACCCTTTTGCGGGTAAGCATTGTGCTTATATTTAGCCGTTTTATACGGCTAAATTTTCTTTTAACTAACAAATTTTTAAGCTGTTTGT	1:28-GTTTTACTACCATTCAAATTTACACAAC	104:131-GTTTTATTACCATTCAAATTTACACAAC
27	ASE87195.1	Campylobacter jejuni subsp. jejuni	CP022076.1	1743753	1750034	-	Cas9:ASE87195.1(984)	Cas1:ASE87194.1(296)	Cas2:ASE87193.1(143)			Spacer:1	no	-	TTTTAGTCCCTTTTTAAATTTCTTTATGGTAAAAT	ACTAGATCCTTTTTAATATTTATGATTTGTGTATAATTATAATACAAAAATCATTTTTTAAACAAACATAAACTTTTCAGTAACCAAACTATATATGTTAATTTTATAATACAAAAAACAAGTAATTTTTAAATAAAAAATATTTTTTATTTAAAAATTTAGATAAAATCCAATTTATTGTAAATTCAATAGACCCTATGCTAATTTTTATGATATACTCAAAAAAATACGATCCCATTTTTGTATTTTTCTTTCAAATATTATCTTGCTTATTTTTGCTTTTTATATCACAGGAACACCTATACCAAAAGCTCCAAGCAGAGAGTATACAAGCTTTTAAATGTTTTACTTGATAGTTATGCTTTTATCACAGCGACTTTTAAAAGTCAGCTTTCTGGA…	13:24-TTTAAATTTCTT	1517:1528-TTTAAATTTCTT
28	ATD42008.1	Campylobacter jejuni	CP023343.1	1337409	1343822	-	Cas9:ATD42008.1(984)	Cas1:ATD42007.1(296)	Cas2:ATD42006.1(143)			Spacer:3	no	-	TTTTAGTCCCTTTTTAAATTTCTTTATGGTAAAAT	ACTAGATCCTTTTTAATATTTATGATTTGTGTATAATTATAATACAAAAATCATTTTTTAAACAAACATAAACTTTTCAGTAACCAAACTATATATGTTAATTTTATAATACAAAAAACAAGTAATTTTTAAATAAAAAATATTTTTTATTTAAAAATTTAGATAAAATCCAATTTATTGTAAATTCAATAGACCCTATGCTAATTTTTATGATATACTCAAAAAAATACGATCCCATTTTTGTATTTTTCTTTCAAATATTATCTTGCTTATTTTTGCTTTTTATATCACAGGAACACCTATACCAAAAGCTCCAAGCAGAGAGTATACAAGCTTTTAAATGTTTTACTTGATAGTTATGCTTTTATCACAGCGACTTTTAAAAGTCAGCTTTCTGGA…	13:24-TTTAAATTTCTT	1517:1528-TTTAAATTTCTT
29	KDA20852.1	Campylobacter jejuni 255	ARWS01000003.1	39014	45426	+	Cas9:KDA20852.1(987)	Cas1:KDA20853.1(296)	Cas2:KDA20854.1(143)			Spacer:3	no	-	ATTTTACCATAAAGAAATTTAAAAAGGGACTAAAA	AATGATGAAAAAATACTATTTTACGTAGATGTTTATTAGGATATATTCGTATGTCTTAAAGCTCTTTATGGGGTGTTAAGTAATTATAATATTTAAAAATTAAAAAATATATAGTTTATCCACATTTTATAGTTTAACTTCTAAAAATTTGATCATCTCTTTTTTCATTTTTTAGAGCTAGAAAACATATAAGTGAAATTGCTTTAAAGTTAGTTAGAGCAGTTGATACTAAATATTTTGATAAGAAATTTAAATAGATTGATTTTACTTAAATTAAAGACTTTTTGCCTCGTGATACAAAATTAAGTGATGAATTTTTAGTTAAATTGATATTAAATATGAAAAAATTATAAATATTAATACTTTTTCAAATTAATAGTAAATATAGAGGGTTTGATT…	12:23-AAGAAATTTAAA	243:254-AAGAAATTTAAA
30	KDA25833.1	Campylobacter jejuni 30318	AUUJ01000004.1	34665	41005	+	Cas9:KDA25833.1(987)	Cas1:KDA25834.1(296)	Cas2:KDA25835.1(143)			Spacer:2	no	-	TATTTTACCATAAAGAAATTTAAAAAGGGACTAAAA	AATGATGAAAAAATACTATTTTACGTAGATGTTTATTAGGATATATTCGTATGTCTTAAAGCTCTTTATGGGGTGTTAAGTAATTATAATATTTAAAAATTAAAAAATATATAGTTTATCCACATTTTATAGTTTAACTTCTAAAAATTTGATCATCTCTTTTTTCATTTTTTAGAGCTAGAAAACATATGAGTGAAATTGCTTTAAAGTTAGTTAGAGCAGTTGATACTAAATATTTTGATAAGAAATTTAAATAGATTGATTTTACTTAAATTAAAGACTTTTTGCCTCGTGATACAAAATTAAGTGATGAATTTTTAGTTAAATTGATATTAAATATGAAAAAATTATAAATATTAATACTTTTTCAAATTAATAGTAAATATAGAGGGTTTGATT…	13:24-AAGAAATTTAAA	243:254-AAGAAATTTAAA
31	AIW10748.1	Campylobacter jejuni subsp. jejuni F38011	CP006851.1	1503433	1509613	-	Cas9:AIW10748.1(984)	Cas1:AIW10747.1(296)	Cas2:AIW10746.1(143)			Spacer:1	no	-	TTTTAGTCCCTTTTTAAATTTCTTTATGGTAAAAT	ACTAGATCCTTTTTAATATTTATGATTTGTGTATAATTATAATACAAAAATCATTTTTTTAAACAAACATAAACTTTTCAGTAACCAAACTATACATATTATTAATTTTATAATGCAAAAAATAAGTAAAATTTTAAATGAAAAATATTTATTAGTTAAATTTTAGCTAAAATAAAAGCTAATAATAACTTTAGGAGAAATCATGCCAATTTTTATGATATGTTCTACACTTTTAGCGGTAATTGTCGTTGCTTATTATATACTAAAATATAATCTCATTTTTGTATTTTTCTTTCAAATATTATCTTGCTTATTTTTGCTTTTTACATCACAGGAACACCTATACCAAAAGCCCCAAGCAGAGAACATACAAGCTTTTTAAATGTTTTACTTGATAGT…	11:22-TTTCTTTAAATT	788:799-TTTCTTTAAATT
32	AHY40700.1	Campylobacter jejuni subsp. jejuni CG8421	CP005388.1	1444761	1451111	-	Cas9:AHY40700.1(984)	Cas1:AHY40699.1(296)	Cas2:AHY40698.1(143)			Spacer:2	no	-	ATTTTAGCCCCTTTTTAAATTTCTTTATGGTAAAATA	ACTAGATCCTTTTTAATATTTATGATTTGTGTATAATTATAATACAAAAATCATTTTTTTAAACAAACATAAACTTTTCAGTAACCAAACTATATATGTTAATTTTATAATACAAAAAACAAGTAATTTTTAAATAAAAAATATTTTTTATTTAAAAATTTAGATAAAATCCAATTTATTGTAAATTCAAGAGACCCTATGCTAATTTTTATGATATACTCAAAAAATACAATCCCATTTTTGTATTTTTTCTTTCAGGTATTATCTTGCTTATTTTTGCTTTTTATATCACAGGAACACCTATACCAAAAGCTCCAAGTAGAGAACATACAAGCTTTTAAATGTTTTACTTGATAGTTATCTTTTATCACAGCAACTTTTAAAAGTCAGCTTTCTGGA…	14:25-TTTAAATTTCTT	1519:1530-TTTAAATTTCTT
33	ADC29079.1	Campylobacter jejuni subsp. jejuni IA3902	CP001876.1	1452584	1458897	-	Cas9:ADC29079.1(984)	Cas1:ADC29078.1(296)	Cas2:ADC29077.1(143)			Spacer:3	no	-	GTTTTAGTCCCTTTTTAAATTTCTTTATGGTAAAAT	ACTAGATCCTTTTTAATATTTATGATTTGTGTATAATTATAATACAAAAATCATTTTTTTAAACAAACATAAACTTTTCAGTAACCAAACTATACATATTATTAATTTTATAATGCAAAAAATAAGTAAAATTTTAAATGAAAAATATTTATTAGTTAAATTTTAGCTAAAATAAAAGCTAATAATAACTTTAGGAGAAATCATGCCAATTTTTATGATATGTTCTACACTTTTAGCGGTAATTGTCGTTGCTTATTATATACTAAAATATAATCTCATTTTTGTATTTTTCTTTCAAATATTATCTTGCTTATTTTTGCTTTTTACATCACAGGAACACCTATACCAAAAGCCCCAAGCAGAGAGCATACAAGCTTTTTAAATGTTTTACTTGATAGT…	11:22-TTTCTTTAAATT	788:799-TTTCTTTAAATT
34	KUK51073.1	candidate division TA06 bacterium 32_111	LGFX01000004.1	63	5876	-	Cas9:KUK51073.1(1044)	Cas1:KUK51072.1(313)	Cas2:KUK51071.1(116)			Spacer:16	no	-	GCTGGGGCTTGACTACAAAATCGTTTCAAGTAGAAT	TTCTCCCCCTTGACAAAAATTTTTTTTTATTTATAATTAAATCTAATTCTACTTAAAACGATTTTGTAGTCAAGTCCCAGTAAGGCGAAAGCCGAACTGTTAGTCCCTAAGGGGACCAGCGGGCAGATCCAGTATCTGCCCTTTTTAATTTGGTTTTATAGAATTGTAATTTTTGTAAATTATTGTATTAGGGAGCGTATTTGGTTTTTGAACACTTAAATTTCTATTTCCACATTTTAATATTAAGGAGGTGAAAAA	2:36-CTGGGGCTTGACTACAAAATCGTTTCAAGTAGAAT	80:46-CTGGGACTTGACTACAAAATCGTTTTAAGTAGAAT				122:145-AGAGCGTCAAATCAATATAGTTAA
35	KUK86534.1	candidate division TA06 bacterium 34_109	LGGX01000016.1	1	5418	-	Cas9:KUK86534.1(1044)	Cas1:KUK86533.1(313)	Cas2:KUK86532.1(116)			Spacer:10	no	-	GCTGGGGCTTGACTACAAAATCGTTTCAAGTAGAAT	TTCTCCCCCTTGACAAAAATTTTTTTTTATTTATAATTAAATCTAATTCTACTTAAAACGATTTTGTAGTCAAGTCCCAGTAAGGCGAAAGCCGAACTGTTAGTCCCTAAGGGGACCAGCGGGCAGATCCAGTATCTGCCCTTTTTAATTTGGTTTTATAGAATTGTAATTTTTGTAAATTATTGTATTAGGGAGCGTATTTGGTTTTTGAACACTTAAATTTCTATTTCCACATTTTAATATTAAGGAGGTGAAAAA	2:36-CTGGGGCTTGACTACAAAATCGTTTCAAGTAGAAT	80:46-CTGGGACTTGACTACAAAATCGTTTTAAGTAGAAT
36	KXK31085.1	Candidatus Brocadia sinica	JZEK01000035.1	2218	7693	+	Cas9:KXK31085.1(1285)	Cas1:KXK31086.1(274)	Cas2:KXK31087.1(109)			Spacer:1	no	-	ATTGTACCACACAAATGCCTGCCCGCAAGCCACAACA	TACCATCACCCTTAAGTTGTTTTATGATAAGAAATATAGTATTGATATTTTCTCCAAAAAGTCTATGATAACCATAAAAAAAGCCCCTCGTTTCCGAGAGGCTTAATTAGGTGCCCCGACGGGTGCGGGGACATGGTTTTTTGCAGAGCCAGAAACCTGGATGCATATCCCGCAATACTTTATTATGGAAAAGCAGTGCAGGCATTTGTGTGGTACACACTATGGGAGTATTATACCTATCCATTAGAATACATGTCAATAAAAA	3:22-TGTACCACACAAATGCCTGC	217:198-TGTACCACACAAATGCCTGC
37	OGG95307.1	Candidatus Lambdaproteobacteria bacterium RIFOXYD2_FULL_50_16	MFNE01000025.1	410	5674	+	Cas9:OGG95307.1(1036)	Cas1:OGG95308.1(303)	Cas2:OGG95309.1(109)			Spacer:9	no	-	GTTACAATCATCCGATATCCGCCCGCAATTCACAAC	TTTCGCCTGAGGCAAAATATGAGGATGTGGCAACTAAACAGTTAAAATTACACTGTCTTGAAATTAAAAAGGAGAGGTGTTAAAAGGGAGGTGAGTTTTACAGCCCCCTTTGCAGGAGGCTGGCGGTTCTCCGAAGAGTTACCTGCGAAGCAATGCTTCTTGTTATGAATGCATAAAGCAACACGGGCGGATATCGGACGATTGCGGGTTTATTTTATAACCAATTTAGTCTAAAGGGAAGCTAAAAA	5:25-CAATCATCCGATATCCGCCCG	204:184-CAATCGTCCGATATCCGCCCG
38	AQS41335.1	Candidatus Tokpelaia hoelldoblerii	CP017315.1	650090	655719	+	Cas9:AQS41335.1(1091)	Cas1:AQS41336.1(315)	Cas2:AQS41337.1(101)			Spacer:9	no	-	ATTATAGCAGATTAGAAAACGAGGTCCAGCCGCAAC	CAGCACATTGTGATATAAAATGAAAACGGCTCCCGGAGGAACCGCCTTATCTGGTGCTGGTCAAGGCTTGTTAACGGCCAGACCACGTTTTCTAATCTATTTACTAACATAGCAAATGGAAAAACGTTGTCAATCAATTTTTAAAAATATTTTTCTTGTAAAATCAGGATATTTATATAGCCTGTTTAATTATCAATATTTTATTGCAGGGAAAATTGCGA	9:26-AGATTAGAAAACGAGGTC	98:81-AGATTAGAAAACGTGGTC
39	ATA69087.1	Capnocytophaga cynodegmi	CP022378.1	2476521	2484390	+	Cas9:ATA69087.1(1430)	Cas1:ATA69088.1(297)	Cas2:ATA69089.1(112)			Spacer:24	no	-	GTTGTAACTAATCACAAAGTTACGGAAAATTGAAAGCAATTTACAAC	TGAAACGTAAGAAGTATTAGAGATTTTAAATAGAAAATCCTTTCTCCGTTAATTGAGAAAGGATTTTTTATTTTTAAATGTTTTAAAAGTAACTTTTATATATTCTAGAAATGAACTATTATTTATTAATCAATTTTATGTTTAGAAGAATGTAGAAATAAAAAGCCCCGCAGATAGGCGAGGCACTAGATGTTTTCACAACGGAATAATCCTTATTGTAAATTGCTTTCTGCCACAAAGGTAGCAAAAAAATAATTGAATATCAAAAATAATTAACTTTTTATTTGTATTTTTATACCCATTAATTTTTAAACTATTAACTA	32:46-GAAAGCAATTTACAA	230:216-GAAAGCAATTTACAA
40	ASF42909.1	Capnocytophaga sp. ChDC OS43	CP022022.1	1646334	1663936	+	Cas9:ASF42909.1(1456)	Cas1:ASF42910.1(296)	Cas2:ASF42911.1(113)			Spacer:56	no	-	GTTGTTATCAATCACAAAACTACAAAATTTGAAAGCAATTCACAAC	AAAAAATTTGCTAGTTTAAAAAAACGCCGTACCTTTGCACCCGCAAATGAGACAAAACACGGTCTCAAAACAAGAAACAACACGTACATTGACATAATGTTGTACAGCACAAAAAAGATTTAAAGAATCGAGTGAAACCTGAAGTCAATTGGTAGGGGCGTATGGTATACGCCTGCTACAAAAAAACAAATCGGTTAAAGAAATAAAAGAATTTAACGATGAAGAGTTTGATCCTGGCTCAGGATGAACGCTAGCGGCAGGCCTAACACATGCAAGTCGAGGGATAAGCCTTCGGGCTAAGACCGGCGTACGGGTGCGTAACGCGTATACAATCTGCCTTTTATCCGGGGGATAGCCCGAAGAAATTTGGATTAATACCCTATGGTATAAGAGCACGGC…	26:45-AATTTGAAAGCAATTCACAA	7451:7432-AATTTGAAAGCAATTCACAA
41	ALC97299.1	Capnocytophaga sp. oral taxon 323	CP012589.1	1486603	1502536	-	Cas9:ALC97299.1(1435)	Cas1:ALC97298.1(296)	Cas2:ALC97297.1(113)			Spacer:44	no	-	GTTGTGAATTGCTTTCAAATTTTGTAGTTTTGCGATTGATAACAAC	TGTTTTGTAATTTGGTGAGGCAAAGATAACGAAAAAAAGTTAAAAGTAAAAAATAAATTAAGAAATATTTGCACATTAAAAATATTATACCTACTTTTGTCGCACAATTTGAAAGCAATTCACAATAAGGATTTTTTCCGTTGTGAAAACATTTAAAGGAGCCCTATCATTATATTAGTGATAGGGTTCTTTTTTATTCCCTATTTTTTGTATCTATAAGAATAGTTACAGGACCGTCATTACACAAGGCTACTTGCATCATCGCCCCAAACTGTCCTGTGGGCACTCGCTTGCCTAACAAACTTTCCACTTGCTTTATAAACGTCTCATAGATAGGAATTGCAACTTCTGGACGTGCTGCCTTTATATAGCTGGGGCGATTACCTTTTTTAGTAGAGG…	2:21-TTGTGAATTGCTTTCAAATT	125:106-TTGTGAATTGCTTTCAAATT
42	ATA90361.1	Capnocytophaga stomatis	CP022387.1	2667162	2677801	+	Cas9:ATA90361.1(1447)	Cas1:ATA90362.1(297)	Cas2:ATA90363.1(112)			Spacer:59	no	-	GTTGTAACCAATCACAAAGTTACGAAAATTTGAAAGCAATTTACAAC	TAAAAACCGAAAGCGGTTAGAAATATTAAATGAAAAATCCTTTCTCAAATTTGAGAAAGGATTTTTTTGATTTTATACTCAATCAGTAAGGATTAAAAATCCTAGATTTATTAAAATTAGCCCTATTAGCTATATTTTTGAAGAAGATTTTGAGGTAAAACATTTTCAGAGAGCTTATTTAAAGTAAAAAGCCCCGCAGATAGGCGAGGCACTAGATGTTTTCACAACGGAATAATCCTTATTGTAAATTGCTTACTGCCACAAAGGTAAAAAAAAAATAGATACTGTAAAAATATTTAACTTTTTATTTGTACTTTTACACTTGTAAATTTTTAAAAGCTATAAATA	34:46-AAGCAATTTACAA	254:242-AAGCAATTTACAA
43	SBO16672.1	Carnobacterium divergens	FLLU01000006.1	397049	402703	+	Cas9:SBO16672.1(1102)	Cas1:SBO16673.1(302)	Cas2:SBO16674.1(97)			Spacer:9	no	-	CATACATTATAGCTGATTCTGTAAGGAAACTATAGCT	TCCATCCACCTCTTTGTCTTTTATTATACGGAGAGTTAGGTTCATTTGCACGTTAAATTAAACAACTAGTAAAAAATGTCTTTAATAAAGTTTAACACTTTATTAAAAGTATTCTACATTTAATGTAAACTAAACGAAATGAAAGTCTAAATCCAAAATATAAATCGGTTTTTTATTATAAATATTTTTATAATAAAAACGGATTATTTTTAATAAGTGTTGCATTTAATGCTAACTTACAGTATAATGAATTTAAGAGTTATAGCTGACTCTGTAAGGAAATTATAGTAAAGAGCACGTTTTACGTGCTTCTGTAAAGCTCTAACCCCCCACTTTTTTATTAAGGTGGGGGGTTATCTTTTTTTATATAAATAAGTCTTTTATCGTATGTTGTTATGG…	7:35-TTATAGCTGATTCTGTAAGGAAACTATAG	260:288-TTATAGCTGACTCTGTAAGGAAATTATAG
44	EKU27329.1	Catellicoccus marimammalium M35	AMYT01000017.1	115297	121838	-	Cas9:EKU27329.1(1140)	Cas1:EKU27328.1(304)	Cas2:EKU27327.1(97)	Csn2:EKU27326.1(308)		Spacer:8	no	-	TCTTTACCAATATGAAAATCTAGAAAGTACAAGAAC				GTTTATCTCCTTTTATTGATTATTTGAAATATTTTTCACAAACAATATACAAAAGAATTTTACATTGAGCAAGAAAAAACAAAAAAACCTCACTCAAAGAGTGAGGTGAATCCGACATAAAGTCTTATTCTTGTAGATTTTCTAGATTTTCATATTAGTAAAAAGCGTGGAATTCATTCCACGCTCTTATTATAAATAATTATT	3:35-TTTACCAATATGAAAATCTAGAAAGT--ACAAGAA	162:128-TTTACTAATATGAAAATCTAGAAAATCTACAAGAA
45	SNQ42878.1	Cellulophaga lytica	FZLT01000013.1	7205	14935	+	Cas9:SNQ42878.1(1478)	Cas1:SNQ42879.1(299)	Cas2:SNQ42880.1(115)			Spacer:19	no	-	ACTGCGAATCATCAATAAAATTAATGAACTGAAAGCAATTCACAAC	GCTCTTTTTGGGGGATTAGCTCAGCTGGCTAGAGCGCTTGCCTGGCAGGCAAGAGGTCACCGGTTCGACTCCGGTATTCTCCACAAAAAATAACTTTATTAAAAAACCCCTTTACAGTGCGTAAAGGGGTTTTTTAGTTGTAGGTTTTGCTGTCAAAAAAATAGCTTTTTTTATTATTAAATAAGTTTTTATATTAGAGCTAAAATTATACTTTTTAAAGTAAGCCTACCCCCCTAAACTTCTTAAAAAGATGTTAACAGTAAGCATAAAAAAAGCCCCGAATTGGAAGTCGAGGCGGCTTAAATGTTTTCACAACGGAATAATCCTTATTGTGAATTGCTTTCAGTACTGTAAATATATAAAAAGAAAATAATAAAGCAAATACGGATTTCCGTAATT…	28:45-ACTGAAAGCAATTCACAA	347:330-ACTGAAAGCAATTCACAA
46	CQB86913.1	Chlamydia trachomatis	CTBL01000090.1	5048	13193	+	Cas9:CQB86913.1(1509)	Cas1:CQB86914.1(295)	Cas2:CQB86915.1(116)			Spacer:31	no	-	GTTGTGGATTGATTACTTTAGGGAAGCAGTAACAAC	GGAGTTTAAATAAAAAAAGGCTCCACCGAAGTGGAGCCGTAATAACTTCGGCATATAGCCTTGTTATGAAAAGATTACTTTAGGGAATAATCTTATACTGCAAATGTAGGAAATATATTTGAAGTGCCCAAATAATTGTCTTATATTTGTTTCATAAGTTATTCATCCTTAAAGTAATATATCA	11:25-GATTACTTTAGGGAA	73:87-GATTACTTTAGGGAA
47	KXK36105.1	Chlorobi bacterium OLB6	LLZP01000006.1	32810	37685	+	Cas9:KXK36105.1(977)	Cas1:KXK36107.1(298)	Cas2:KXK36108.1(98)			Spacer:1	no	-	AGACTTTCAAAGATCTGCTCTAGTAGCCAATTCACAACCA	ACGTCGCAATAACTGTTTAGTTTGAAAAATGTACTGATAGTGGGACGCAGGTGCAGTCGGGTGCTTGGAGTGGAGCTTGGAATACAAACCAATACAATGTAACTTTATGAGCCGGGACAGTGAGGGCAAAAAAAAACCTCACCAGAAGTGAGGTAAAGGCTTTTAGCCAGCGGAAACTCTGTTTCCTTATTGTGAATAAGGACCAGAGCAGATCTTTGAAAGCGTTTCAAACTTACAACGGTACAATTTATTTGTCAAGTTTTTTTTAAAGGGGCTAAACAA	4:37-CTTTCAAAGATCTGCTCTAGTAGCCAATTCACAA	222:190-CTTTCAAAGATCTGCTCTGGT-CCTTATTCACAA
48	OCA77454.1	Chryseobacterium artocarpi	MAYH01000001.1	711650	720577	+	Cas9:OCA77454.1(1689)	Cas1:OCA77455.1(297)	Cas2:OCA77456.1(112)			Spacer:30	no	-	GCTGTGACTAATCACGAAGATAATAATTTTTGAAAGCAATTCACAAC	TGTTCTGTTTTCGGATAGCTAAAATAATGTTTTAAAACGAAAAAAGGCGAGTTACCCCGCCTTGAATGTTTTCACAACGGAATAATCCTTATTGTGAGTTGCTTTCAAAATTATTAGTACAAATATAGAAGAAAAAATCTTTTAGGTGATTACGGGAATCCTCATTTTAAATATTTTTTTTATTTCTATTTTTATAAGGTATCTAAAATTAATAA	21:46-TAATAATTTTTGAAAGCAATTCACAA	116:92-TAATAA-TTTTGAAAGCAACTCACAA
49	KPE52491.1	Chryseobacterium indologenes	LJOD01000001.1	42897	53265	-	Cas9:KPE52491.1(1188)	Cas1:KPE52490.1(297)	Cas2:KPE52489.1(112)			Spacer:68	no	-	GTTGTGAATTGCTTTCAAAAATTATTATCTTCGTGATTAGTCACAGC	AATAATTATCTAGTTTTCATAATTCCATAAAAATAGAAATAAAAAAAACATCCGAATTACGGATTTCCATAATTATACTAAAGATTTTTTCTTCTATATTTGTAATAATAATTTTGAAAAGCAATTCACAATAAGGATTATTCCGTTGTGAAAACATTCAAGGCGGGGCAACTCGCCTTTTTTCGTTTTAAAACCCTATTTTAGCCATCCGAAAACAGAACAA	2:28-TTGTGAATTGCTTTCAAAAATTATTAT	131:105-TTGTGAATTGCTTTTCAAAATTATTAT				101:71-TTTGTAGCTTCTGCAAGATTTAAGTAACTGT
50	OCK49528.1	Chryseobacterium sp. CBo1	MAUH01000071.1	100269	113207	+	Cas9:OCK49528.1(1286)	Cas1:OCK49529.1(297)	Cas2:OCK49530.1(112)			Spacer:65	no	-	GTTGTGTAATATCTCAAAGATACTCAAAAATGAAAGCAATTCACAAC	TCAAACAATTCATCATTTAACAAAAAGAGCTCTCAGAAATGGGAGCTCTTTTAGTTTTTGGTTTTTAAAAAAATTATTTTTAGAACCTCATTGTAATATAATGGATCATTATTTTCATCAAAACCGATGATGATTACTCTAAAAGCTTTTGCATCATCATTATTGTACCATTGTACGATTGTGGGTTCGTTTTTATTACTTTCTAAATAAGGATTCCAATACAAGACATTTCTTTTATCTTTTGCATTGATGTTCAAACTTTCATCTTCATAAACGGAGTTATTGAATGGAATTTCTTTATCATAGCCGCTCAATTTAATTTCAGTCAACGTTGATGGTAATGTAGTATCAATAGTAGAACCAGGCATATTGCCACGTCGTGTATAAATTGCAATAGCA…	32:46-GAAAGCAATTCACAA	2634:2620-GAAAGCAATTCACAA				105:90-GGTTACTTAAATCTTG
51	KMQ61261.1	Chryseobacterium sp. FH2	LFNE01000015.1	5646	13382	-	Cas9:KMQ61261.1(1669)	Cas1:KMQ61260.1(297)	Cas2:KMQ61259.1(112)			Spacer:12	no	-	GTTGTGAATTGCTTTCATTTTTAAGTATCTTTGAGATATAACACAAC	AGCTAAATAGTTTATTTGAAATTCCTAAAATTAAACAGAAAAAAATTCATATAAATACGGAAATCCGTAAACTGATTAAATAATTAATTTCTACATTTGTATCCGAAAGCAATTCACAATAAGGATTATTCCGTTGTGAAAACATTTAGAGCCTCGACTATCTTCGGGGCATTTATTTTAAATTCAATATTATTTTTGTTTAATATTTTACAACAGTATACCAAACCCTTCATTACCAAGCAAATATCACATAGTTACTACAAGGAGCATATTGCAAAAATTTTAAATATCATACTACCTTTAAAGCTTTTAATTTTCACATTATTGAAGCAAAAAAACGGCAGATAACATTAATGTTATCTGCCGTTTTTAAATAAAGGAAAGTTTTAACCTTCCTTT…	2:16-TTGTGAATTGCTTTC	119:105-TTGTGAATTGCTTTC				103:67-TTTTTGTAGCTTCTGCAAGATTTAAGTAACTGTGCAA
52	KNB60055.1	Chryseobacterium sp. Hurlbut01	LGIP01000023.1	111665	123413	+	Cas9:KNB60055.1(1410)	Cas1:KNB60056.1(297)	Cas2:KNB60057.1(112)			Spacer:73	no	-	GTTGTGTCATATCTCAAAGATACTCAAAAATGAAAGCAATTCACAAC	AATAAAATACAATTTTTAACTAACCTAAACCCTACAATTGGAGAATGAAAGTCTTCTGATTGTGGGGTTTTTTGTATTGATGAAAGGCTTGAATTAATTTGAGAACACAAGATGAATATATAATAGTTCTTAATTTAATAAAGTTGATTTCCGATAGATATTTTTAGTGTCAAAAAAATAAGCTGAAAATGAAGAGTTTTAAACAATAAGCTATTCAGGCTGTATGCTTATAAAAAAAAAGCGAGTTGCCCCGCCTTGAATGTTTTCACAACGGAATATTCCTTATTGTGAATTGCTTTCTGTTACAAATGTAGAAAAATATTTTTTTAGTTGGTTTACGGTTTTCCGTATTTTAATGAAAAATATTCTTTTTACATTTATACAATTTCAAAAACTCAA…	32:46-GAAAGCAATTCACAA	300:286-GAAAGCAATTCACAA				181:151-ACAGTTACTTAAATCTTGCAGAAGCTACAAA
53	KQS88819.1	Chryseobacterium sp. Leaf394	LMQH01000015.1	49546	59941	-	Cas9:KQS88819.1(1466)	Cas1:KQS88818.1(297)	Cas2:KQS88817.1(112)			Spacer:41	no	-	GTTGTGAATTGCTTTCATTTTTCGGTATCTTTGGGATACACAACAAC	AATTATTGAGTTTTTTGAAATTGCTTAAAAATAAAGAGAAAAAAATTAAGTTCCTTACGGGTTTCATCAATTGCAATAAAAAATTTATTTTTATCTTTGAAACCGAAAGCAATTCACAATAAGGATTATTCCGTTGTGAAAACATTTAGCGCCTCGACTATCTTCGGGGCATTTTTTTTGTCCAAATGTTTCGTGAACACTTTTGTGTTTATCATAAATAATGAACAAAACATATAAGGCGGGGCAACTAGCTTTAAATGTTTTGTAGACGATTCAACAATTGTTTCTTATTTTAACTGTTCTATCCAAAAAAAAANNNNNNNNNNNNNNACGGACTGTTGCTCGCGGTGGTCTGCGATTCATTGGTGAAGAAGACCCAGACCTGGACGTCTTTACCGG…	2:16-TTGTGAATTGCTTTC	119:105-TTGTGAATTGCTTTC
54	OKZ62023.1	Clostridiales bacterium 41_12_two_minus	MNRD01000299.1	1269	9035	+	Cas9:OKZ62023.1(1372)	Cas1:OKZ62024.1(291)	Cas2:OKZ62025.1(101)	Csn2:OKZ62026.1(225)		Spacer:17	no	-	GTTTGAGAGTCTTGTTAATACGGAAGGATTTCAAAC	GATCATGTGCCTCCTTGAGAAAGTGATATACCACTAATTCAAGGGCCGCTCTCGCTACCTCAACAAATTTGCTTCCTATGTCAACCCTTTGGGTAGCTTTTTTGAAAAAATTTGGGTTAGACCCATAATTAGGGGCTAACCCTGTAACTTAACTAAATGACATTGGGTTCTGAATAGTTACATTATTTTTTATAATTCAGAAGCGCTACAATGGGTAAGGTCATAAAATCACCATGAATTCTTGGTATGTACTCATAAGCGTCCCCCTTTTCTGACAGGAATCGTACGGAGTGAACAGTAACCTGAGAAGTGCAATCAGCATAGAGTGTAAATGTTGTAAAAAAATGATAAAAATAAATATAAATACATAAAAATAATGGTTAAAATGACTAAGGCATG…	9:21-GTCTTGTTAATAC	499:511-GTCTTGTTAATAC
55	CDC31621.1	Clostridium sp. CAG	CBFC010000067.1	61	4916	-	Cas9:CDC31621.1(1071)	Cas1:CDC31620.1(300)	Cas2:CDC31619.1(102)			Spacer:1	no	-	AGTTATAGTTCTCTTCTAAGTTTTGATATGATATAAT	ACTATACCTCCAAATTAAATTTGACATGAATATTGTATCATAATTATATAAAATTGTCAAAATTTGTCATTTTTATTCAGACAAGAAGATACCCTATATCTAAAAGATATAGGGCGAACTTCGCACTCTTAGTTTATTATAGTAACCTTCTAAGTTTTGATATGATATAATTTTTTAGTGCATTTTTATTTTAGCATTTAATTTAACTTTTGTCAAATAT	3:37-TTATAGTTCTCTTCTAAGTTTTGATATGATATAAT	137:171-TTATAGTAACCTTCTAAGTTTTGATATGATATAAT
56	ODU37707.1	Comamonas sp. SCN 67-35	MEFV01000015.1	30864	36758	-	Cas9:ODU37707.1(1132)	Cas1:ODU37706.1(302)	Cas2:ODU37705.1(102)			Spacer:11	no	-	GTCATAGCTCCCTCTCTCACCCCGGATAGCTACACT	GAAGCCTCCCTTGCTATACTCGTCCCCGATTGTGGTTATCCGGGGTGAGAGCCGTTGCTGCAATAAGGAGGGGTCGCAAGACCCCGTCCGTACCCAAAGGCCTGACAAGGTAACTTGTCAGGCCTTTCCATTTCAATGCACCTGGTGTTGCGCGTCAATCAATCAACCTATGGTTCTGTGAATTTGGTAGTGCGTTTACGTTGTATGGTGCACGACACACCCAATTTAACGACCGCCAGCATTTCATGCGCGTATACGGTTTGACCTCAAGTGCAAATTCATACAGGAGGCGGACTCAGATAAACCTTACGAAAAAATCGTACGCTTGAAACGCGCAGCGCAGATGGTAAACAGCGCCCGACAGTTTGCGCTACGACAGCAACCGTAGACAAAACGGCG…	14:28-CTCTCACCCCGGATA	51:37-CTCTCACCCCGGATA
57	OKZ96335.1	Coprobacillus sp. CAG	MNSC01000077.1	38316	45398	+	Cas9:OKZ96335.1(1104)	Cas1:OKZ96336.1(297)	Cas2:OKZ96338.1(107)			Spacer:18	no	-	GTTTTGTTACCATATGATTTTTTGCTAGAATAAGAC				TCTATAATATAGGTGGTTGTATTCTAGCAAAAATTTATATGACCTAACAAAACAAGGGTTTATCCCGGACTCGGCTCTTCGGAGCCTTTTTCTTTTATAAAAAA	1:32-GTTTTGTTA--CCATATGATTTTTTGCTAGAATA	53:20-GTTTTGTTAGGTCATATAAATTTTTGCTAGAATA
58	ERM89468.1	Coprobacter fastidiosus NSB1	AWWG01000024.1	6	6379	-	Cas9:ERM89468.1(1432)	Cas1:ERM89467.1(190)	Cas2:ERM89465.1(110)			Spacer:2	no	-	GTTGTGATTTGCTTTCATTTTAGTATCTTTGAAGTATCGGAAACATC	GATATATTTGTTTTAACTTTCCCAAATATAAAAATTTTATTTTAAAAATATTTGCACATAAACCATTTATTTTATACTTTTGTCATACTAAAATGAAGCAAATCACAATAAGGATCATTCCGTTGTGAAAACATTAGGTTCCCTCGCCCTTCTGCGGGGGATTTTTACAGGTAAAGCTTATGTTTTCCGGCAATTTAAATTCTATGAAAACACGTCCTACCCTATTTTGAAGTAAGATAAGGCTTTATAAATTTAATTCATAAAAATAGAATCTTAAATATTCTCCCATAAAGATATAAACCACACCTTAAAAATAAATAAGATATCCGCCTATCCCGAATAAACCACATTTATAACATAACTAAAAATAATA	2:26-TTGTGATTTGCTTTCATTTTAGTAT	108:85-TTGTGATTTGCTT-CATTTTAGTAT
59	OTE97221.1	Crenothrix sp. D3	MBQZ01000019.1	10839	16521	+	Cas9:OTE97221.1(1034)	Cas1:OTE97222.1(296)	Cas2:OTE97223.1(92)			Spacer:11	no	-	AGTGTAACCAACTATAGCCTACCCGCAAACCACAAC	ACGCAGTACTCAACCCTCAAACTTGAACTAACGCCTCTTATGCAGAGGCGGTTGACTAAAACAAAAACTGTTCACTAAAATTGGGTATAGTCGTTTTCAAACACAGCACCATTGCCAACGAAATGTTTGCAAGATAACGCTGTCGTCTGTGTCTTGCGCGGAAGAGGCATTCGCTTCTCACCGCACTTTATATAATACCCAGCAAAAAATAGCTAAAGCGTTTGAATTAATTCCTGACACAAATCAATAGGTAAAAAAAAGCCCCCGTCAGTTTTGCAACATCGTGAAGGCTTGGGTCGCTTGAAAGCGTTGCCTACGGAAAATCATTCCATTGGTATGATAAGCGAGTAGGCTATAGTTGGTTACACTATGACTATAGACTAACCACAAGGACACCAA	1:26-AGTGTAACCAACTATAGCCTACCCGC	369:344-AGTGTAACCAACTATAGCCTACTCGC
60	KPM33104.1	Croceitalea dokdonensis DOKDO 023	LDJX01000001.1	67	11283	-	Cas9:KPM33104.1(1504)	Cas1:KPM33103.1(305)	Cas2:KPM33101.1(101)			Spacer:38	no	-	GTTGTGAATTGCTTTCAGTTCTTTAATTTTAGGGATTATTCACAGG	AGTACCATGGTTAGTTTGTAAGCGGTTGAAATTACACGCTCTTATTTTCTAAAAATATGAAAAAAGTCAGTTTTTTATTACCAAAGAGTTTTTATCTTTACAGCACTGAAAGCAATTCACAATAAGGATTATTCCGTTGTGAAAACATTTAAGGACGCCCTCGCCTTTCTACGGGGGCTTTTTTGTTTACTTTAATGTTTCACGAACTTCTTTGAAGAACAACAAATAAAAACCGTGAGCTAAAATATTTAAAGCGGTACTGGTTTATTCCAGTATCGCTTTTCTTTTCCTTAAATGTTTCAAGAACTCCTTTGAAAAAAATGTATAAAGTACGTGAGCTCAAACATTCAAGGCGGTAGATTTATTTCTATCGCTTTTTTCTTTTGAATGTTTCACGAA…	2:26-TTGTGAATTGCTTTCAGTTCTTTAA	122:98-TTGTGAATTGCTTTCAGTGCTGTAA
61	OLN24895.1	Desulfovibrio sp. DV	MLBG01000121.1	9892	14710	+	Cas9:OLN24895.1(1060)	Cas1:OLN24896.1(266)	Cas2:OLN24897.1(95)			Spacer:1	no	-	AGCGTAGCAGAAGGGAAAACGGGGTCAAGTCGCAAC	ACTATAAATCGAACCACCCAACGCACCAAAGAGATTCTCTAAACGGGCAGTTTCCCTCGCTGCCTACAAAACCCAAGTCTCACCAAGTCACAGCCGTCGCCGAAAAAAACGTATTGGCCCTACAAATAAAAAAAGGCGGACCGAAGTCCGCCTTGCTGGTGCTCTTCAGCTTGTTAACGACCTACTGAAGACCCCGTTTTCCCTTCTGCTACAAAGGGTATGGGGAAAATGCCAAACAAACAGGAGCAAGTCAAG	4:26-GTAGCAGAAGGGAAAACGGGGTC	212:190-GTAGCAGAAGGGAAAACGGGGTC
62	ABV92149.1	Dinoroseobacter shibae DFL 12	CP000830.1	391029	397644	+	Cas9:ABV92149.1(1079)	Cas1:ABV92150.1(303)	Cas2:ABV92151.1(114)			Spacer:18	no	-	AGTTTAGCTGTTCAGAATTCGGGGTCCAGCCGCAAC	GGTCCGCCTTCCCCGTGCAACGAGTTGCAAAGTCATTGCGTGCCGCCTCTCGCGCCAGAAGGCGCACAAGAGAAAGCAGCGCAGAGAGATCAGGGGAGGACAGACGGTCCTCGGGAGCGACAGTGCTTGTCGTCATCGATAAGTTCCTCAATTGGAACCGCTCGTGACAATGTCAGGTGGTGTAGGCGCACGCCTTCACTCAATGCACAGGTGCACCGATCTCTTCCGAGATTCGGACCATCGTCATCGAGTGCTCCCTCGGGCGTGCAAACGCCCAGAGTGCTCCCTGCGGCCCAGCCTCGCGGGCTGGTGTCAGGTCAAAGTCTTCCGCATGCCAGCAAACTCACGCCAGCACGCGCATCGACCTTAATGGCCGGAACCTAAACCTGCATTAAGCGA…	10:32-GTTCAGAATTCGGGGTCCAGCCG	679:657-GTTCAGAATTCGCGGTCGAGCCG
63	EHR32398.1	Dolosigranulum pigrum ATCC 51524	AGEF01000010.1	2	6629	-	Cas9:EHR32398.1(1332)	Cas1:EHR32397.1(289)	Cas2:EHR32396.1(105)	Csn2:EHR32395.1(225)		Spacer:1	no	-	GTTTTGGAGTCATTCAAAACAACACAGCTCTAAAAC	AATTTTACCCCTTTTTTCAATTTTTACTTGTATTTATCTTAAGTAGTATGGTATTATATGTATGTGGAGTCATTCAAAACAACACATGCAAGTTAAAATAAGGCTTTGTCCTTTATCATCTCGCTTAGCGAGTGGCGCTGTCTCGGCGCTTTTTTTTATTGTCTAAATGTTGAAACTCCAATACTTCTTTTTTTATTTTACCACAGTTACCGGTTTCATTCTAATGTTTTTTCCAACATTTACATATTATGCATTTTCCAAAATAAATATTTTGCTGACCCCCAAAAGTTAGAGTAAATTATTCTAATTTTTGGGGGTCATTTAGGTCCAAAACATATTCATATTCGTTTAAATTACATATTGTCCCACATTGCTACAATAACGATCAGATAAAAGTAA…	5:26-TGGAGTCATTCAAAACAACACA	65:86-TGGAGTCATTCAAAACAACACA
64	OOL80671.1	Dolosigranulum pigrum	MUYF01000003.1	317563	325370	+	Cas9:OOL80671.1(1332)	Cas1:OOL80672.1(289)	Cas2:OOL80673.1(115)			Spacer:19	no	-	GTTTTAGAGCTGTGTTGTTTTGAATGACTCCAAAAC	AATAGCATAAAGGAAAAGAGAGCTTATAAATGGTGTGAGCTCTAAAAGTTGGAGTTTTGAATAGTAACGATTAAGCACGTGATTGAGTGGTTTGTTTTCGGTAATTGACCGGAGATAAGCCGCTCATTTTTTGTATGATCGTTATTGTAGCAATGTGGGACAATATGTAATTTAAACGGATATGAATATGTTTTGGACCTAAATGACCCCAAAAATTAGAATAATTTACTCTAACTTTTGGGGTCAGCAAAATATTTATTTTGGAGAATGCCGTAATATGTAAATGATGGAAAAAACATTAGAATGAAACCGGTAACTGTGGTAAAATAAAAAAAGAAGTATTGGAGTTTCAACATTTAGACAATAAAAAAAGCGCCGAGACAGCGCCACTCGCTAAGC…	11:32-TGTGTTGTTTTGAATGACTCCA	436:457-TGTGTTGTTTTGAATGACTCCA
65	CDN78411.1	Elizabethkingia anophelis	CCAC010000024.1	50	7136	-	Cas9:CDN78411.1(1446)	Cas1:CDN78410.1(297)	Cas2:CDN78409.1(112)			Spacer:15	no	-	GTTGTGAATTGCTTTCAATTTTGGATATCTTTGTGATATAACACAAC	AATTGTCTTCATTTCAAATACCCACTAAATATAAAAAGACTTTTTTATTCATTTTTACGGTTTTCCGTATTTGAAATTAATTTTATTTACATAGCTTTGTAAATGAAAGCAATTCACAATAAGGATTATTCCGTTGTGAAAACATTCAAGCCCCCTCGTCTTCCAATACGGGGGATTTTTTATGTTTTTATTTTATTTTTCTCAAAACTTCTTTACATATAAAACAAAACCACCCTTTCGGGTGATCTTTTGTT	2:21-TTGTGAATTGCTTTCAATTT	119:101-TTGTGAATTGCTTTCA-TTT
66	ODM53939.1	Elizabethkingia meningoseptica	MCJH01000003.1	454185	463838	+	Cas9:ODM53939.1(1418)	Cas1:ODM53940.1(297)	Cas2:ODM53941.1(112)			Spacer:40	no	-	GTTGTGCAGTATCACAAATATACTGTAAAATGAAAGCAGTTCACAAC	AGTGGACAAAACCGGTCAAAACCGGACAAAAGCAGTCAATACCGGTCATGAAATTCTGAAAGTGATTTTTGAGCGGAATATGTCTATATCTTGGCTTCACTAACCTTTAAAAATGAGCATTATGGCACGAATTGAAAAAGGAATCCTCGGCGGATTCAAAGGAAAAGTTGGCACGGTAGTCGGTGTCACCTGGAGAGGAATGGATATTATCCGGAGTGTACCCCGGGCATCCAGAAAGAAACCCACAGAAGATCAACTCTTACAACGGTTTAAGTTTAAGCTTGTCGTAGGCTTTCTACAGCCTTTAAAGGAGATTCAGAGTCTGTATTTTGGGGTCAATCAGGGCACACAGTCACGCGTAAATATTGCGACTTCTTATGTGCTGAGTGAGGCCATAGA…	24:46-TGTAAAATGAAAGCAGTTCACAA	877:856-TGT-AATTGAAAGCAGTTCACAA
67	OPB90264.1	Elizabethkingia miricola	MAGX01000003.1	1030081	1036012	+	Cas9:OPB90264.1(1265)	Cas1:OPB90265.1(297)	Cas2:OPB90266.1(112)			Spacer:7	no	-	GTTGTGTTATATCACAAAGATATTCAAAATTGAAAGCAATTCACAAC	ACAAAACCACCCGAAGGGGTGGTTTTATTTTATAAATAAAGAACTTTTGAGAAAATTAAAATCAAAACATTTAAAATAGAGATATAAAAAAGGCGAGTTGCCCCGCCTTGAATGTTTTCACAACGGAATAATCCTTATTGTGAATTGCTTTCATTTACAAAACTATGTAAATAAAATTAATTTCAAATACGGAAAACCGTAAAAATGAATAAAAAAGTCTTTTTATATTTAGTGTGTATTTGAAATGAAGACAATTA	27:46-AAATTGAAAGCAATTCACAA	156:138-AAA-TGAAAGCAATTCACAA
68	OUN43400.1	Enorma massiliensis	NFHO01000004.1	117964	127633	+	Cas9:OUN43400.1(1373)	Cas1:OUN43401.1(292)		Csn2:OUN43402.1(226)		Spacer:22	no	-	GTTTTGGAGCAGTGGCATTCTGACTGGTAATCAAAC	GGTGAAGTCCTTTCTTTCTTACTTACTTACTTACTTACTTATTGAAGCATCGTCGTCGACAAGGTGTTAGTGCGACGCTCAATCTCAGTGCCGACAACGTCTTGCGGAGGCCTAGGTCTATACCTCCGCGCGCAGTTTCACAGGGAGCTCGGCTCTGCCGAACTCCCGAGAATGTTTGAGCACGGAGGTATAGGCCCAGGCCCTTTGCTTTGTTATTCCGTGCCGAGGTCGATCGTCGTGCCTTCAAACACCTTGTTGACCGTGCGGACCGCGCACATCTTGCCGCACATGGTGCAGGTCCCCTCGGTCGAGGCGGGCGATGCCTCGTAGCGGGCGCGGGCCGTATCGGCGTCGAGCGCGTACTTCCACATCTCATTCCAATCAAGGCGGCGTCGTGCG…	9:34-GCAGTGGCATTCTGACTGGTAATCAA 12:25-GTGGCATTCTGACT	2061:2086-GCAGTGACATCTTGACTGGTAATCAA 2006:1993-GTGGCATTCTGACT
69	OJG18991.1	Enterococcus canis	JXKH01000003.1	304481	312703	+	Cas9:OJG18991.1(1133)	Cas1:OJG18992.1(261)	Cas2:OJG18993.1(97)	Csn2:OJG18994.1(348)		Spacer:26	no	-	GTTTTTGTACTCTCAAGAAATCAGTAACGGTAAAAC	TCAAAACAATCTATCAAGAATGTTTAACCGACTATCTTACAAGGATAGTCGGTTTTTTTTGTTTTGATCATACTTTCGTCACACGGGTGTAGATATCTATGGTCGTTTTAATATCGGTATGGCCTAATCAAACTTATACTTCTTTAATCCAAGCACCAGATTCCAAGAGCGGACTAAAATGAGTATGATAAAAGCAAAAATATTTATGAAACCGTTTTAATTTGTTATCGATTAATTTATAAAAGATTGTTAAACTTAAAATATACCGACTTTTAGAAAGGGATAGTGTTCGATTAAGGGCGATAAGTAACAATCTGGTGGATAAATGATTCTATTTATGCTTTATTCTTAACTAAAATCATTTATTAAATTTGTACTCTCATAAAATCAGTAAGTAAC…	4:27-TTTGTACTCTCAAGAAATCAGTAA	371:394-TTTGTACTCTCATAAAATCAGTAA
70	OJG33464.1	Enterococcus cecorum DSM 20682	JXKL01000008.1	75539	85375	-	Cas9:OJG33464.1(1134)	Cas1:OJG33463.1(314)	Cas2:OJG33462.1(102)	Csn2:OJG33461.1(347)		Spacer:49	no	-	ATTTAACAGTTACCAAATCATTAAGAGTAAAAATAC				ACAATGATGACGGGAAACTCGACATAAAGTCTTATTTTTGTAGATTCTTAATGATTTGGTATCAGTGTAAGGCGTCCCTTACATTGATTATTC	11:26-TACCAAATCATTAAGA	61:46-TACCAAATCATTAAGA
71	EFT46329.1	Enterococcus faecalis TX0027	AEBM01000079.1	1	6190	-	Cas9:EFT46329.1(1337)	Cas1:EFT46328.1(288)	Cas2:EFT46327.1(109)	Csn2:EFT46326.1(219)		Spacer:1	no	-	TACCATTCTAAACAACATGACTCTAAAAC	TTTATTTCCACTCCTTTTTTTAAATTACTACTTGAATGATTTTTATTCTATGCTATAATTTAGTTAAGTTCTTTTGGGACTATTCTAAACAACATAGCAAGTTAAAATAAGGTTTTAACCGTAATCAACTGTAAAG	5:18-ATTCTAAACAACAT	82:95-ATTCTAAACAACAT
72	EOE12249.1	Enterococcus faecalis EnGen0080	AIIX01000012.1	1	6528	-	Cas9:EOE12249.1(1337)	Cas1:EOE12248.1(288)	Cas2:EOE12247.1(109)	Csn2:EOE12246.1(219)		Spacer:1	no	-	CCATTCTAAACAACATGACTCTAAAAC	TTTATTTCCACTCCTTTTTTTAAATTACTACTTGAATGATTTTTATTCTATGCTATAATTTAGTTAAGTTCTTTTGGGACTATTCTAAACAACATAGCAAGTTAAAATAAGGTTTTAACCGTAATCAACTGTAAAGTGGCGCTGTTTCGGCGCTTTTTTTGTTTACAACCAGAAAGTAATCGCTTTCAAATTAATCAAACTGAATACCGCTACTTAAAGTTTACCATTCTTATTTTCTTAAAAAAAGGGGTATTTATAGTTTTTGTAAACTAATAGAATTATATACATAACAAAAATAACATTATCTATTTAAGAATCTCTTACCTTAATTTCTTTACTTTCCTTAAAATAACGAATCTATATTTATTGTATGGTAATATCTTTTACTATTTGTTGATG…	3:16-ATTCTAAACAACAT	82:95-ATTCTAAACAACAT
73	EOE12912.1	Enterococcus faecalis EnGen0079	AIIY01000012.1	58	7372	-	Cas9:EOE12912.1(1150)	Cas1:EOE12910.1(304)	Cas2:EOE12909.1(99)	Csn2:EOE12908.1(352)		Spacer:1	no	-	GTTTTACTGATAAGAAATTATTGAGAGTACAAAAAC				CAACATTTCCTCCTTTTTAGTAAATATCCACCCGCATAGCGGGTGGCTTTTTAATAGCCCTAGAAGGGCTCGCTACCTGCTGCTCCCTTTAAGGGAGATTTTTTAGAGACCGCCAACCGCTACCATTCTATTCTTATCTAGTTGTTACTTCCTAAATGGATCTTTATACTCTCTTTTGTTTATACTATCCCTTACTCGATCTTCTGCTTCTTGTTCTCGTATATACTTAGCTATCGTTTTTTGGTTCAATCCTACAGTGCTCACATAATAGCCTTTTGACCAAAAGGATCGATTTCCATAATTGTATTTTAAATTCGCATGACGTTCATGAATGATTACTGCACTTCTTCCTTTTAAGAAACCCATAAAACCTGATACACTCAACTTCGGCGGAATTCT…	2:35-TTTTACTGATAAGAAATTATTGAGAGT--ACAAAAA	840:805-TTTTACTGATAAGAAATTATTGAGAATCTACAAAAA
74	EOE20987.1	Enterococcus faecalis EnGen0081	AIJA01000013.1	82233	88967	+	Cas9:EOE20987.1(1337)	Cas1:EOE20988.1(288)	Cas2:EOE20989.1(109)	Csn2:EOE20990.1(219)		Spacer:4	no	-	GGTTTTAGAGTCATGTTGTTTAGAATGGTACCAAAAC	TCGTAATTAAAAAGGCAAAACACAGTTAACCACGCACTGTGTTTTGCCTTTTTTGCCATGTAAAGTTTGACAACATCAACAAATAGTAAAAGATATTACCATACAATAAATATAGATTCGTTATTTTAAGGAAAGTAAAGAAATTAAGGTAAGAGATTCTTAAATAGATAATGTTATTTTTGTTATGTATATAATTCTATTAGTTTACAAAAACTATAAATACCCCTTTTTTTAAGAAAATAAGAATGGTAAACTTTAAGTAGCGGTATTCAGTTTGATTAATTTGAAAGCGATTACTTTCTGGTTGTAAACAAAAAAAGCGCCGAAACAGCGCCACTTTACAGTTGATTACGGTTAAAACCTTATTTTAACTTGCTATGTTGTTTAGAATAGTCCCAA…	13:36-ATGTTGTTTAGAATGGTACCAAAA	378:401-ATGTTGTTTAGAATAGTCCCAAAA
75	EOE79924.1	Enterococcus faecalis EnGen0093	AIQL01000009.1	647821	654865	-	Cas9:EOE79924.1(1150)	Cas1:EOE79923.1(304)	Cas2:EOE79922.1(99)	Csn2:EOE79921.1(352)		Spacer:8	no	-	GTTTTACTGATAAGAAATTATTGAGAGTACAAAAAC				CAACATTTCCTCCTTTTTAATAAAAAACCGCCCTACATATGTAGGGCGGTAAATTCGGCAAGATGCCTTATTTTTGTAGATTCTCAATAATTTCTTATCAGTAAAATTATTAAAGACGTGTTTCGTCAAACACGGTAGTCCGTCGACTACAATTAAAGATTACTACAAAAACGCTAATCATGCAACCCTTTTCTTTTTGTTTTTTCCTTTT	2:35-TTTTACTGATAAGAAATTATTGAGAGT--ACAAAAA	106:71-TTTTACTGATAAGAAATTATTGAGAATCTACAAAAA
76	EOF29248.1	Enterococcus faecalis EnGen0086	AISB01000011.1	83774	90280	+	Cas9:EOF29249.1(1087)	Cas1:EOF29250.1(288)	Cas2:EOF29251.1(109)	Csn2:EOF29252.1(219)		Spacer:1	no	-	GTTTTAGAGTCATGTTGTTTAGAATGGTACCAAAACA	TCGTAATTAAAAAGGCAAAACACAGTTAACCACGCACTGTGTTTTGCCTTTTTTGCCATGTAAAGTTTGACAACATCAACAAATAGTAAAAGATATTACCATACAATAAATATAGATTCGTTATTTTAAGGAAAGTAAAGAAATTAAGGTAAGAGATTCTTAAATAGATAATGTTATTTTTGTTATGTATATAATTCTATTAGTTTACAAAAACTATAAATACCCCTTTTTTTAAGAAAATAAGAATGGTAAACTTTAAGTAGCGGTATTCAGTTTGATTAATTTGAAAGCGATTACTTTCTGGTTGTAAACAAAAAAAGCGCCGAAACAGCGCCACTTTACAGTTGATTACGGTTAAAACCTTATTTTAACTTGCTATGTTGTTTAGAATAGTCCCAA…	12:35-ATGTTGTTTAGAATGGTACCAAAA	378:401-ATGTTGTTTAGAATAGTCCCAAAA
77	EOL38943.1	Enterococcus faecalis EnGen0348	ASDC01000015.1	21	7335	-	Cas9:EOL38943.1(1150)	Cas1:EOL38941.1(304)	Cas2:EOL38940.1(99)	Csn2:EOL38939.1(352)		Spacer:1	no	-	GTTTTACTGATAAGAAATTATTGAGAGTACAAAAAC				CAACATTTCCTCCTTTTTAGTAAATATCCACCCGCATAGCGGGTGGCTTTTTAATAGCCCTAGAAGGGCTCGCTACCTGCTGCTCCCTTTAAGGGAGATTTTTTAGAGACCGCCAACCGCTACCATTCTATTCTTATCTAGTTGTTACTTCCTAAATGGATCTTTATACTCTCTTTTGTTTATACTATCCCTTACTCGATCTTCTGCTTCTTGTTCTCGTATATACTTAGCTATCGTTTTTTGGTTCAATCCTACAGTGCTCACATAATAGCCTTTTGACCAAAAGGATCGATTTCCATAATTGTATTTTAAATTCGCATGACGTTCATGAATGATTACTGCACTTCTTCCTTTTAAGAAACCCATAAAACCTGATACACTCAACTTCGGCGGAATTCT…	2:35-TTTTACTGATAAGAAATTATTGAGAGT--ACAAAAA	840:805-TTTTACTGATAAGAAATTATTGAGAATCTACAAAAA
78	EOJ55037.1	Enterococcus faecalis EnGen0363	ASDD01000010.1	1	6576	-	Cas9:EOJ55037.1(1150)	Cas1:EOJ55036.1(304)	Cas2:EOJ55035.1(99)	Csn2:EOJ55034.1(352)		Spacer:1	no	-	TGATAAGAAATTATTGAGAGTACAAAAAC				CAACATTTCCTCCTTTTTAATAAAAAAACCGCCCTACATATGTAGGGCGGTAAATTCGGCAAAATGCCTTATTTTTGTAGATTCTCAATAATTTCTTATCAGTAAAATTATTAAAGACGCGTTTCGTCAAACGCGGTAGTCCGTCGACTACAATTAAAGATTACTACAAAAACGCTAATCATGCAACCCTTTCCTTTTCGTTTCTTCCTTTT	1:28-TGATAAGAAATTATTGAGAGT--ACAAAAA	101:72-TGATAAGAAATTATTGAGAATCTACAAAAA
79	EOJ80247.1	Enterococcus faecalis EnGen0356	ASDQ01000007.1	183393	189920	+	Cas9:EOJ80247.1(1337)	Cas1:EOJ80248.1(288)	Cas2:EOJ80249.1(109)	Csn2:EOJ80250.1(219)		Spacer:1	no	-	GTTTTAGAGTCATGTTGTTTAGAATGGTA	TCGTAATTAAAAAGGCAAAACACAGTTAACCACGCACTGTGTTTTGCCTTTTTTGCCGTGTAAAGTTTGACAACATCAACAAATAGTAAAAGATATTACCATACAATAAATACAGATTCGTTATTTTAAGAAAAGTAAAGGAATTAAGGTAAGAGATTCTTAATTAGATAATGTTATTTTTGTTATATATATAATTCTATTAGTTTACAAAAACTATAAATACCCCTTTTTTTAAGAAAATAAGAATGGTAAACTTTAAGTAGCGGTATTCAGTTTGATTAATTTGGAAGCGATTACTTTCTGGCTGTAAACAAAAAAAGCGCCGAAACAGCGCCACTTTACAGTTGATTACGGTTAAAACCTTATTTTAACTTGCTATGTTGTTTAGAATAGTCCCAA…	12:25-ATGTTGTTTAGAAT	378:391-ATGTTGTTTAGAAT
80	EOI33477.1	Enterococcus faecalis EnGen0249	AJBL01000007.1	74163	80769	+	Cas9:EOI33477.1(1339)	Cas1:EOI33478.1(288)	Cas2:EOI33479.1(109)	Csn2:EOI33480.1(219)		Spacer:2	no	-	GTTTTAGAGTCATGTTGTTTAGAATGGTACCAAAAC	TCGTAATTAAAAAGGCAAAACACAGTTAACCACGCACTGTGTTTTGCCTTTTTTGCCGTGTAAAGTTTGACAACATCAACAAATAGTAAAAGATATTACCATACAATAAATATAGATTCGTTATTTTAAGGAAAGTAAAGAAATTAAGGTAAGAGATTCTTAATTAGATAATGTTATTTTTGTTATATATATAATTCTATTAGTTTACAAAAACTATAAATAACCCTTTTTTTAAGAAAATAAGAATGGTAAACTTTAAGTAGCGGTATTCAGTTTGATTAATTTGAAAGCGATCACTTTCTGATTGTAAATAAAAAAAGCGCCGAAACAGCGCCACTTTACAGTTGATTACGGTTAAAACCTTATTTTAACTTGCTATGTTGTTTAGAATAGTCCCAA…	12:35-ATGTTGTTTAGAATGGTACCAAAA	378:401-ATGTTGTTTAGAATAGTCCCAAAA
81	EOG50248.1	Enterococcus faecalis EnGen0198	AIQI01000012.1	1	6584	-	Cas9:EOG50248.1(1150)	Cas1:EOG50247.1(304)	Cas2:EOG50246.1(99)	Csn2:EOG50245.1(352)		Spacer:1	no	-	AGTTTTACTGATAAGAAATTATTGAGAGTACAAAAAC				CAACATTTCCTCCTTTTTAATAAAAAACCGCCCTACATATGTAGGGCGGTAAATTCGGCAAGATGCCTTATTTTTGTAGATTCTCAATAATTTCTTATCAGTAAAATTATTAAAGACGTGTTTCGTCAAACACGGTAGTCCGTCGACTACAATTAAAGATTACTACAAAAACGCTAATCATGCAACCCTTTTCTTTTTGTTTTTTCCTTTT	3:36-TTTTACTGATAAGAAATTATTGAGAGT--ACAAAAA	106:71-TTTTACTGATAAGAAATTATTGAGAATCTACAAAAA
82	EFT93846.1	Enterococcus faecalis TX0012	AECD01000042.1	104276	110924	+	Cas9:EFT93846.1(1150)	Cas1:EFT93847.1(306)	Cas2:EFT93848.1(99)	Csn2:EFT93849.1(352)		Spacer:2	no	-	GTTTTTGTACTCTCAATAATTTCTTATCAGTAAAAC				AAAGGAAAAAACAAAAAGAAAAGGGTTGCATGATTAGCGTTTTTGTAGTAATCTTTAATTGTAGTCGACGGACTACCGTGTTTGACGAAACACGTCTTTAATAATTTTACTGATAAGAAATTATTGAGAATCTACAAAAATAAGGCATCTTGCCGAATTTACCGCCCTACATATGTAGGGCGGTTTTTTATTAAAAAGGAGGAAA	2:35-TTTTTGT--ACTCTCAATAATTTCTTATCAGTAAAA	140:105-TTTTTGTAGATTCTCAATAATTTCTTATCAGTAAAA
83	EFQ71178.1	Enterococcus faecalis TX0470	AECC01000027.1	62946	69611	+	Cas9:EFQ71178.1(1337)	Cas1:EFQ71179.1(288)	Cas2:EFQ71180.1(109)	Csn2:EFQ71181.1(219)		Spacer:3	no	-	GTTTTAGAGTCATGTTGTTTAGAATGGTACCAAAAC	TCGTAATTAAAAAGGCAAAACACAGTTAACCACGCACTGTGTTTTGCCTTTTTTGCCATGTAAAGTTTGACAACATCAACAAATAGTAAAAGATATTACCATACAATAAATATAGATTCGTTATTTTAAGGAAAGTAAAGAAATTAAGGTAAGAGATTCTTAAATAGATAATGTTATTTTTGTTATGTATATAATTCTATTAGTTTACAAAAACTATAAATACCCCTTTTTTTAAGAAAATAAGAATGGTAAACTTTAAGTAGCGGTATTCAGTTTGATTAATTCGAAAGCGATTACTTTCTGGTTATAAACAAAAAAAGCGCCGAAACAGCGCCACTTTACAGTTGATTACGGTTAAAACCTTATTTTAACTTGCTATGTTGTTTAGAATAGTCCCAA…	12:35-ATGTTGTTTAGAATGGTACCAAAA	378:401-ATGTTGTTTAGAATAGTCCCAAAA
84	EPI27897.1	Enterococcus faecalis VC1B-1	ATIZ01000070.1	1	6194	-	Cas9:EPI27897.1(1337)	Cas1:EPI27896.1(288)	Cas2:EPI27895.1(109)	Csn2:EPI27894.1(219)		Spacer:1	no	-	TGGTACCATTCTAAACAACATGACTCTAAAAC	TTTATTTCCACTCCTTTTTTTAAATTACTACTTGAATGATTTTTATTCTATGCTATAATTTAGTTAAGTTCTTTTGGGACTATTCTAAACAACATAGCAAGTTAAAATAAGGTTTTAACCGTAATCAACTGTAAAG	1:21-TGGTACCATTCTAAACAACAT	75:95-TGGGACTATTCTAAACAACAT
85	ERT28864.1	Enterococcus faecalis BM4539	AXOH01000007.1	65423	72157	+	Cas9:ERT28864.1(1337)	Cas1:ERT28865.1(288)	Cas2:ERT28866.1(109)	Csn2:ERT28867.1(219)		Spacer:4	no	-	GGTTTTAGAGTCATGTTGTTTAGAATGGTACCAAAAC	TCGTAATTAAAAAGGCAAAACACAGTTAACCACGCACTGTGTTTTGCCTTTTTTGCCATGTAAAGTTTGACAACATCAACAAATAGTAAAAGATATTACCATACAATAAATATAGATTCGTTATTTTAAGGAAAGTAAAGAAATTAAGGTAAGAGATTCTTAAATAGATAATGTTATTTTTGTTATGTATATAATTCTATTAGTTTACAAAAACTATAAATACCCCTTTTTTTAAGAAAATAAGAATGGTAAACTTTAAGTAGCGGTATTCAGTTTGATTAATTTGAAAGCGATTACTTTCTGGTTGTAAACAAAAAAAGCGCCGAAACAGCGCCACTTTACAGTTGATTACGGTTAAAACCTTATTTTAACTTGCTATGTTGTTTAGAATAGTCCCAA…	13:36-ATGTTGTTTAGAATGGTACCAAAA	378:401-ATGTTGTTTAGAATAGTCCCAAAA
86	ETT93284.1	Enterococcus faecalis EnGen0401	JAHG01000002.1	130581	137576	+	Cas9:ETT93284.1(1337)	Cas1:ETT93285.1(288)	Cas2:ETT93286.1(109)	Csn2:ETT93287.1(219)		Spacer:8	no	-	GTTTTAGAGTCATGTTGTTTAGAATGGTACCAAAAC	TCGTAATTAAAAAGGCAAAACACAGTTAACCACGCACTGTGTTTTGCCTTTTTTGCCATGTAAAGTTTGACAACATCAACAAATAGTAAAAGATATTACCATACAATAAATATAGATTCGTTATTTTAAGGAAAGTAAAGAAATTAAGGTAAGAGATTCTTAAATAGATAATGTTATTTTTGTTATGTATATAATTCTATTAGTTTACAAAAACTATAAATACCCCTTTTTTTAAGAAAATAAGAATGGTAAACTTTAAGTAGCGGTATTCAGTTTGATTAATTTGAAAGCGATTACTTTCTGGTTGTAAACAAAAAAAGCGCCGAAACAGCGCCACTTTACAGTTGATTACGGTTAAAACCTTATTTTAACTTGCTATGTTGTTTAGAATAGTCCCAA…	12:35-ATGTTGTTTAGAATGGTACCAAAA	378:401-ATGTTGTTTAGAATAGTCCCAAAA
87	ETU13764.1	Enterococcus faecalis EnGen0408	JAHN01000010.1	120366	126900	+	Cas9:ETU13764.1(1337)	Cas1:ETU13765.1(288)	Cas2:ETU13766.1(109)	Csn2:ETU13767.1(219)		Spacer:1	no	-	GTTTTAGAGTCATGTTGTTTAGAATGGTACCAAAACA	TCGTAATTAAAAAGGCAAAACACAGTTAACCACGCACTGTGTTTTGCCTTTTTTGCCATGTAAAGTTTGACAACATCAACAAATAGTAAAAGATATTACCATACAATAAATATAGATTCGTTATTTTAAGGAAAGTAAAGAAATTAAGGTAAGAGATTCTTAAATAGATAATGTTATTTTTGTTATGTATATAATTCTATTAGTTTACAAAAACTATAAATACCCCTTTTTTTAAGAAAATAAGAATGGTAAACTTTAAGTAGCGGTATTCAGTTTGATTAATTTGAAAGCGATTACTTTCTGGTTGTAAACAAAAAAAGCGCCGAAACAGCGCCACTTTACAGTTGATTACGGTTAAAACCTTATTTTAACTTGCTATGTTGTTTAGAATAGTCCCAA…	12:35-ATGTTGTTTAGAATGGTACCAAAA	378:401-ATGTTGTTTAGAATAGTCCCAAAA
88	ETU18384.1	Enterococcus faecalis EnGen0410	JAHP01000007.1	120269	126803	+	Cas9:ETU18384.1(1337)	Cas1:ETU18385.1(288)	Cas2:ETU18386.1(109)	Csn2:ETU18387.1(219)		Spacer:1	no	-	GTTTTAGAGTCATGTTGTTTAGAATGGTACCAAAACA	TCGTAATTAAAAAGGCAAAACACAGTTAACCACGCACTGTGTTTTGCCTTTTTTGCCATGTAAAGTTTGACAACATCAACAAATAGTAAAAGATATTACCATACAATAAATATAGATTCGTTATTTTAAGGAAAGTAAAGAAATTAAGGTAAGAGATTCTTAAATAGATAATGTTATTTTTGTTATGTATATAATTCTATTAGTTTACAAAAACTATAAATACCCCTTTTTTTAAGAAAATAAGAATGGTAAACTTTAAGTAGCGGTATTCAGTTTGATTAATTTGAAAGCGATTACTTTCTGGTTGTAAACAAAAAAAGCGCCGAAACAGCGCCACTTTACAGTTGATTACGGTTAAAACCTTATTTTAACTTGCTATGTTGTTTAGAATAGTCCCAA…	12:35-ATGTTGTTTAGAATGGTACCAAAA	378:401-ATGTTGTTTAGAATAGTCCCAAAA
89	EEU16258.1	Enterococcus faecalis ATCC 4200	GG670377.1	313513	320442	+	Cas9:EEU16258.1(1337)	Cas1:EEU16259.1(288)	Cas2:EEU16260.1(109)	Csn2:EEU16261.1(219)		Spacer:7	no	-	TTTTAGAGTCATGTTGTTTAGAATGGTACCAAAAT	TCGTAATTAAAAAGGCAAACACAGTTAACCACGCACTGTGTTTTGCCTTTTTTGCCATGTAAAGTTTGACAACATCAACAAATAGTAAAAGATATTACCATACAATAAATATAGATTCGTTATTTTAAGGAAAGTAAAGAAATTAAGGTAAGAGATTCTTAAATAGATAATGTTATTTTTGTTATGTATATAATTCTATTAGTTTACAAAAACTATAAATACCCCTTTTTTTTAGAAAATAAGAATGGTAAACTTTAAGTAGCGGTATTCAGTTTGATTAATTTGAAAGCGATTACTTTCTGGTTGTAAACAAAAAAAGCGCCGAAACAGCGCCACTTTACAGTTGATTACGGTTAAAACCTTATTTTAACTTGCTATGTTGTTTAGAATAGTCCCAAA…	11:34-ATGTTGTTTAGAATGGTACCAAAA	377:400-ATGTTGTTTAGAATAGTCCCAAAA
90	ETU26899.1	Enterococcus faecalis EnGen0413	JAHS01000005.1	203368	210231	+	Cas9:ETU26899.1(1337)	Cas1:ETU26900.1(288)	Cas2:ETU26901.1(109)	Csn2:ETU26902.1(219)		Spacer:6	no	-	GTTTTAGAGTCATGTTGTTTAGAATGGTACCAAAAC	TCGTAATTAAAAAGGCAAAACACAGTTAACCACGCACTGTGTTTTGCCTTTTTTGCCATGTAAAGTTTGACAACATCAACAAATAGTAAAAGATATTACCATACAATAAATATAGATTCGTTATTTTAAGGAAAGTAAAGAAATTAAGGTAAGAGATTCTTAAATAGATAATGTTATTTTTGTTATGTATATAATTCTATTAGTTTACAAAAACTATAAATACCCCTTTTTTTAAGAAAATAAGAATGGTAAACTTTAAGTAGCGGTATTCAGTTTGATTAATTTGAAAGCGATTACTTTCTGGTTGTAAACAAAAAAAGCGCCGAAACAGCGCCACTTTACAGTTGATTACGGTTAAAACCTTATTTTAACTTGCTATGTTGTTTAGAATAGTCCCAA…	12:35-ATGTTGTTTAGAATGGTACCAAAA	378:401-ATGTTGTTTAGAATAGTCCCAAAA
91	ETU32645.1	Enterococcus faecalis EnGen0414	JAHT01000001.1	205243	212173	+	Cas9:ETU32645.1(1337)	Cas1:ETU32646.1(288)	Cas2:ETU32647.1(109)	Csn2:ETU32648.1(219)		Spacer:7	no	-	GTTTTAGAGTCATGTTGTTTAGAATGGTACCAAAAC	TCGTAATTAAAAAGGCAAAACACAGTTAACCACGCACTGTGTTTTGCCTTTTTTGCCGTGTAAAGTTTGACAACATCAACAAATAGTAAAAGATATTACCATACAATAAATATAGATTCGTTATTTTAAGGAAAGTAAAGAAATTAAGGTAAGAGATTCTTAATTAGATAATGTTATTTTTGTTATATATATAATTCTATTAGTTTACAAAAACTATAAATAACCCTTTTTTTAAGAAAATAAGAATGGTAAACTTTAAGTAGCGGTATTCAGTTTGATTAATTTGAAAGCGATCACTTTCTGATTGTAAATAAAAAAAGCGCCGAAACAGCGCCACTTTACAGTTGATTACGGTTAAAACCTTATTTTAACTTGCTATGTTGTTTAGAATAGTCCCAA…	12:35-ATGTTGTTTAGAATGGTACCAAAA	378:401-ATGTTGTTTAGAATAGTCCCAAAA
92	ETU32879.1	Enterococcus faecalis EnGen0415	JAHU01000004.1	120375	127106	+	Cas9:ETU32879.1(1337)	Cas1:ETU32880.1(288)	Cas2:ETU32881.1(109)	Csn2:ETU32882.1(219)		Spacer:4	no	-	GTTTTAGAGTCATGTTGTTTAGAATGGTACCAAAAC	TCGTAATTAAAAAGGCAAAACACAGTTAACCACGCACTGTGTTTTGCCTTTTTTGCCATGTAAAGTTTGACAACATCAACAAATAGTAAAAGATATTACCATACAATAAATATAGATTCGTTATTTTAAGGAAAGTAAAGAAATTAAGGTAAGAGATTCTTAAATAGATAATGTTATTTTTGTTATGTATATAATTCTATTAGTTTACAAAAACTATAAATACCCCTTTTTTTAAGAAAATAAGAATGGTAAACTTTAAGTAGCGGTATTCAGTTTGATTAATTTGAAAGCGATTACTTTCTGGTTGTAAACAAAAAAAGCGCCGAAACAGCGCCACTTTACAGTTGATTACGGTTAAAACCTTATTTTAACTTGCTATGTTGTTTAGAATAGTCCCAA…	12:35-ATGTTGTTTAGAATGGTACCAAAA	378:401-ATGTTGTTTAGAATAGTCCCAAAA
93	ETU51455.1	Enterococcus faecalis EnGen0421	JAIA01000002.1	311086	317620	+	Cas9:ETU51455.1(1337)	Cas1:ETU51456.1(288)	Cas2:ETU51457.1(109)	Csn2:ETU51458.1(219)		Spacer:1	no	-	GTTTTAGAGTCATGTTGTTTAGAATGGTACCAAAACA	TCGTAATTAAAAAGGCAAAACACAGTTAACCACGCACTGTGTTTTGCCTTTTTTGCCATGTAAAGTTTGACAACATCAACAAATAGTAAAAGATATTACCATACAATAAATATAGATTCGTTATTTTAAGGAAAGTAAAGAAATTAAGGTAAGAGATTCTTAAATAGATAATGTTATTTTTGTTATGTATATAATTCTATTAGTTTACAAAAACTATAAATACCCCTTTTTTTAAGAAAATAAGAATGGTAAACTTTAAGTAGCGGTATTCAGTTTGATTAATTTGAAAGCGATTACTTTCTGGTTGTAAACAAAAAAAGCGCCGAAACAGCGCCACTTTACAGTTGATTACGGTTAAAACCTTATTTTAACTTGCTATGTTGTTTAGAATAGTCCCAA…	12:35-ATGTTGTTTAGAATGGTACCAAAA	378:401-ATGTTGTTTAGAATAGTCCCAAAA
94	ETU54767.1	Enterococcus faecalis EnGen0423	JAIC01000004.1	34	6699	-	Cas9:ETU54767.1(1337)	Cas1:ETU54766.1(288)	Cas2:ETU54765.1(109)	Csn2:ETU54764.1(219)		Spacer:3	no	-	GTTTTGGTACCATTCTAAACAACATGACTCTAAAAC	TTTATTTCCACTCCTTTTTTTAAATTACTACTTGAATGATTTTTATTCTATGCTATAATTTAGTTAAGTTCTTTTGGGACTATTCTAAACAACATAGCAAGTTAAAATAAGGTTTTAACCGTAATCAACTGTAAAGTGGCGCTGTTTCGGCGCTTTTTTTGTTTACAACCAGAAAGTAATCGCTTTCAAATTAATCAAACTGAATACCGCTACTTAAAGTTTACCATTCTTATTTTCTTAAAAAAAGGGGTATTTATAGTTTTTGTAAACTAATAGAATTATATACATAACAAAAATAACATTATCTATTTAAGAATCTCTTACCTTAATTTCTTTACTTTCCTTAAAATAACGAATCTATATTTATTGTATGGTAATATCTTTTACTATTTGTTGATG…	2:25-TTTTGGTACCATTCTAAACAACAT	72:95-TTTTGGGACTATTCTAAACAACAT
95	ETU59028.1	Enterococcus faecalis EnGen0424	JAID01000001.1	191958	198888	+	Cas9:ETU59028.1(1337)	Cas1:ETU59029.1(288)	Cas2:ETU59030.1(109)	Csn2:ETU59031.1(219)		Spacer:7	no	-	GTTTTAGAGTCATGTTGTTTAGAATGGTACCAAAAC	TCGTAATTAAAAAGGCAAAACACAGTTAACCACGCACTGTGTTTTGCCTTTTTTTGCCATGTAAAGTTTGATAATATCAACAAATAGTAAAAGATATTACCATACAATAAATATAGATTTGTTATTTTAAGAAAAGTAAAGGAATTAAGCTAAGAGATTCCTAATTAGATAATGTTATTTTTGTTACATATATAACTATATTAGTTAAAAAAACTATAAATAACCCTTTTTTTAAGAAAATAAGAATGGTAAACTTTAAGTAGTGTTATTCAGTTTGATTGATTTGGAAACGATTACTTTTAAATTTCAAACAAAAAAAGCGCCGAAACAGCGCCACTTTACAGTTGATTACGGTTGAAACCTTATTTTAACTTGCTATGTTGTTTAGAATAGTCCCAA…	12:35-ATGTTGTTTAGAATGGTACCAAAA	378:401-ATGTTGTTTAGAATAGTCCCAAAA
96	ETU61638.1	Enterococcus faecalis EnGen0426	JAIF01000003.1	120972	128033	+	Cas9:ETU61638.1(1337)	Cas1:ETU61639.1(288)	Cas2:ETU61640.1(109)	Csn2:ETU61641.1(219)		Spacer:9	no	-	GTTTTAGAGTCATGTTGTTTAGAATGGTACCAAAAC	TCGTAATTAAAAAGGCAAAACACAGTTAACCACGCACTGTGTTTTGCCTTTTTTGCCATGTAAAGTTTGACAACATCAACAAATAGTAAAAGATATTACCATACAATAAATATAGATTCGTTATTTTAAGGAAAGTAAAGAAATTAAGGTAAGAGATTCTTAAATAGATAATGTTATTTTTGTTATGTATATAATTCTATTAGTTTACAAAAACTATAAATACCCCTTTTTTTAAGAAAATAAGAATGGTAAACTTTAAGTAGCGGTATTCAGTTTGATTAATTTGAAAGCGATTACTTTCTGGTTGTAAACAAAAAAAGCGCCGAAACAGCGCCACTTTACAGTTGATTACGGTTAAAACCTTATTTTAACTTGCTATGTTGTTTAGAATAGTCCCAA…	12:35-ATGTTGTTTAGAATGGTACCAAAA	378:401-ATGTTGTTTAGAATAGTCCCAAAA
97	KAJ63808.1	Enterococcus faecalis FL2	AYKK01000045.1	23957	31151	+	Cas9:KAJ63808.1(1337)	Cas1:KAJ63809.1(288)	Cas2:KAJ63810.1(104)	Csn2:KAJ63811.1(219)		Spacer:11	no	-	GTTTTAGAGTCATGTTGTTTAGAATGGTACCAAAAC	TCGTAATTAAAAAGGCAAAACACAGTTAACCACGCACTGTGTTTTGCCTTTTTTGCCATGTAAAGTTTGACAACATCAACAAATAGTAAAAGATATTACCATACAATAAATATAGATTCGTTATTTTAAGGAAAGTAAAGAAATTAAGGTAAGAGATTCTTAAATAGATAATGTTATTTTTGTTATGTATATAATTCTATTAGTTTACAAAAACTATAAATACCCCTTTTTTTAAGAAAATAAGAATGGTAAACTTTAAGTAGCGGTATTCAGTTTGATTAATTTGAAAGCGATTACTTTCTGGTTGTAAACAAAAAAAGCGCCGAAACAGCGCCACTTTACAGTTGATTACGGTTAAAACCTTATTTTAACTTGCTATGTTGTTTAGAATAGTCCCAA…	12:35-ATGTTGTTTAGAATGGTACCAAAA	378:401-ATGTTGTTTAGAATAGTCCCAAAA
98	KII53645.1	Enterococcus faecalis	JTKX01000037.1	201376	208172	+	Cas9:KII53645.1(1337)	Cas1:KII53646.1(288)	Cas2:KII53647.1(109)	Csn2:KII53648.1(219)		Spacer:5	no	-	GTTTTAGAGTCATGTTGTTTAGAATGGTACCAAAAC	TCGTAATTAAAAAGGCAAAACACAGTTAACCACGCACTGTGTTTTGCCTTTTTTGCCATGTAAAGTTTGACAACATCAACAAATAGTAAAAGATATTACCATACAATAAATATAGATTCGTTATTTTAAGGAAAGTAAAGAAATTAAGGTAAGAGATTCTTAAATAGATAATGTTATTTTTGTTATGTATATAATTCTATTAGTTTACAAAAACTATAAATACCCCTTTTTTTAAGAAAATAAGAATGGTAAACTTTAAGTAGCGGTATTCAGTTTGATTAATTTGAAAGCGATTACTTTCTGGTTGTAAACAAAAAAAGCGCCGAAACAGCGCCACTTTACAGTTGATTACGGTTAAAACCTTATTTTAACTTGCTATGTTGTTTAGAATAGTCCCAA…	12:35-ATGTTGTTTAGAATGGTACCAAAA	378:401-ATGTTGTTTAGAATAGTCCCAAAA
99	EFT97898.1	Enterococcus faecalis TX0031	AEBF01000012.1	59	6387	-	Cas9:EFT97898.1(1337)	Cas1:EFT97897.1(288)	Cas2:EFT97896.1(109)	Csn2:EFT97895.1(219)		Spacer:3	no	-	GTTTTGGTACCATTCTAAACAACATGACTCTAAAAC	TTTATTTCCACTCCTTTTTTTAAATTACTACTTGAATGATTTTTATTCTATGCTATAATTTAGTTAAGTTCTTTTGGGACTATTCTAAACAACATAGCAAGTTAAAATAAGGTTTTAACCGTAATCAACTGTAAAG	2:25-TTTTGGTACCATTCTAAACAACAT	72:95-TTTTGGGACTATTCTAAACAACAT
100	EEU76246.1	Enterococcus faecalis E1Sol	GG692679.1	181953	188556	+	Cas9:EEU76246.1(1337)	Cas1:EEU76247.1(288)	Cas2:EEU76248.1(109)	Csn2:EEU76249.1(219)		Spacer:2	no	-	GTTTTAGAGTCATGTTGTTTAGAATGGTACCAAAACTT	TCGTAATTAAAAAGGCAAAACACAGTTAACCACGCACTGTGTTTTGTCCTTTTTTGCCATGTAAAGTTTGACAACATCAACAAATAGTAAAAGATATTACCATACAATAAATATAGATTCGTTATTTTAAGGAAAGTAAAGAAATTAAGGTAAGAGATTCTTAAATAGATAATGTTATTTTTGTTATGTATATAATTCTATTAGTTTACAAAAACTATAAATACCCCTTTTTTTAAGAAAATAAGAATGGTAAACTTTAAGTAGCGGTATTCAGTTTGATCAATTTGGAAGCGATTACTTTCTGATTGTAAACAAAAAAAGCGCCGAAACAGCGCCACTTTACAGTTGATTACGGTTGAAACCTTATTTTAACTTGCTATGTTGTTTAGAATAGTCCCA…	12:35-ATGTTGTTTAGAATGGTACCAAAA	379:402-ATGTTGTTTAGAATAGTCCCAAAA
101	EEU80324.1	Enterococcus faecalis Fly1	GG692670.1	861919	868963	+	Cas9:EEU80324.1(1150)	Cas1:EEU80325.1(304)	Cas2:EEU80326.1(107)	Csn2:EEU80328.1(263)		Spacer:8	no	-	GTTTTTGTACTCTCAATAATTTCTTATCAGTAAAAC				AAAGGAAGAAACGAAAAGAAAAGGGTTGCATGATTAGCGTTTTTGTAGTAATCTTTAACTGTAGTCGACGGACTACCGCGTTTGACGAAACGCGTCTTTAATAATTTTACTGATAAGAAATTATTGAGAATCTACAAAAATAAGGCATTTTGCCGAATTTACCGCCCTACATATGTAGGGCGGTTTTTTTATTAAAAAGGAGGAAATGTTGT	2:35-TTTTTGT--ACTCTCAATAATTTCTTATCAGTAAAA	140:105-TTTTTGTAGATTCTCAATAATTTCTTATCAGTAAAA
102	EEU81360.1	Enterococcus faecalis D6	GG688628.1	340381	347445	+	Cas9:EEU81360.1(1337)	Cas1:EEU81361.1(288)	Cas2:EEU81362.1(109)	Csn2:EEU81363.1(219)		Spacer:9	no	-	GTTTTAGAGTCATGTTGTTTAGAATGGTACCAAAAC	TCGTAATTAAAAAGGCAAAACACAGTTAACCACGCACTGTGTTTTGCCTTTTTTGCCATGTAAAGTTTGACAACATCAACAAATAGTAAAAGATATTACCATACAATAAATATAGATTCGTTATTTTAAGGAAAGTAAAGAAATTAAGGTAAGAGATTCTTAAATAGATAATGTTATTTTTGTTATGTATATAATTCTATTAGTTTACAAAAACTATAAATACCCCTTTTTTTAAGAAAATAAGAATGGTAAACTTTAAGTAGCGGTATTCAGTTTGATTAATTTGAAAGCGATTACTTTCTGGTTGTAAACAAAAAAAGCGCCGAAACAGCGCCACTTTACAGTTGATTACGGTTAAAACCTTATTTTAACTTGCTATGTTGTTTAGAATAGTCCCAA…	12:35-ATGTTGTTTAGAATGGTACCAAAA	378:401-ATGTTGTTTAGAATAGTCCCAAAA
103	EEU92715.1	Enterococcus faecalis X98	GG688429.1	339487	346548	+	Cas9:EEU92715.1(1337)	Cas1:EEU92716.1(288)	Cas2:EEU92717.1(109)	Csn2:EEU92718.1(219)		Spacer:9	no	-	GTTTTAGAGTCATGTTGTTTAGAATGGTACCAAAAC	TCGTAATTAAAAAGGCAAAACACAGTTAACCACGCACTGTGTTTTGCCTTTTTTGCCATGTAAAGTTTGACAACATCAACAAATAGTAAAAGATATTACCATACAATAAATATAGATTCGTTATTTTAAGGAAAGTAAAGAAATTAAGGTAAGAGATTCTTAAATAGATAATGTTATTTTTGTTATGTATATAATTCTATTAGTTTACAAAAACTATAAATACCCCTTTTTTTAAGAAAATAAGAATGGTAAACTTTAAGTAGCGGTATTCAGTTTGATTAATTTGAAAGCGATTACTTTCTGGTTGTAAACAAAAAAAGCGCCGAAACAGCGCCACTTTACAGTTGATTACGGTTAAAACCTTATTTTAACTTGCTATGTTGTTTAGAATAGTCCCAA…	12:35-ATGTTGTTTAGAATGGTACCAAAA	378:401-ATGTTGTTTAGAATAGTCCCAAAA
104	EEN72240.1	Enterococcus faecalis ATCC 29200	ACHK01000057.1	28806	35866	+	Cas9:EEN72240.1(1337)	Cas1:EEN72241.1(288)	Cas2:EEN72242.1(109)	Csn2:EEN72243.1(219)		Spacer:9	no	-	GTTTTAGAGTCATGTTGTTTAGAATGGTACCAAAAC	TCGTAATTAAAAAGGCAAACACAGTTAACCACGCACTGTGTTTTGCCTTTTTTGCCATGTAAAGTTTGACAACATCAACAAATAGTAAAAGATATTACCATACAATAAATATAGATTCGTTATTTTAAGGAAAGTAAAGAAATTAAGGTAAGAGATTCTTAAATAGATAATGTTATTTTTGTTATGTATATAATTCTATTAGTTTACAAAAACTATAAATACCCCTTTTTTTAAGAAAATAAGAATGGTAAACTTTAAGTAGCGGTATTCAGTTTGATTAATTTGAAAGCGATTACTTTCTGGTTGTAAACAAAAAAAGCGCCGAAACAGCGCCACTTTACAGTTGATTACGGTTAAAACCTTATTTTAACTTGCTATGTTGTTTAGAATAGTCCCAAA…	12:35-ATGTTGTTTAGAATGGTACCAAAA	377:400-ATGTTGTTTAGAATAGTCCCAAAA
105	AEA93091.1	Enterococcus faecalis OG1RF	CP002621.1	416054	422984	+	Cas9:AEA93091.1(1337)	Cas1:AEA93092.1(288)	Cas2:AEA93093.1(109)	Csn2:AEA93094.1(219)		Spacer:7	no	-	GTTTTAGAGTCATGTTGTTTAGAATGGTACCAAAACT	TCGTAATTAAAAAGGCAAAACACAGTTAACCACGCACTGTGTTTTGCCTTTTTTGCCATGTAAAGTTTGACAACATCAACAAATAGTAAAAGATATTACCATACAATAAATATAGATTCGTTATTTTAAGGAAAGTAAAGAAATTAAGGTAAGAGATTCTTAAATAGATAATGTTATTTTTGTTATGTATATAATTCTATTAGTTTACAAAAACTATAAATACCCCTTTTTTTAAGAAAATAAGAATGGTAAACTTTAAGTAGCGGTATTCAGTTTGATTAATTTGAAAGCGATTACTTTCTGGTTGTAAACAAAAAAAGCGCCGAAACAGCGCCACTTTACAGTTGATTACGGTTAAAACCTTATTTTAACTTGCTATGTTGTTTAGAATAGTCCCAA…	12:35-ATGTTGTTTAGAATGGTACCAAAA	378:401-ATGTTGTTTAGAATAGTCCCAAAA
106	EGG58379.1	Enterococcus faecalis TX1467	AFBS01000083.1	709	7036	+	Cas9:EGG58380.1(921)	Cas1:EGG58381.1(288)	Cas2:EGG58382.1(109)	Csn2:EGG58383.1(219)		Spacer:3	no	-	TTTTAGAGTCATGTTGTTTAGAATGGTACCAAAAC	TTTACAGTTGATTACGGTTAAAACCTTATTTTAACTTGCTATGTTGTTTAGAATAGTCCCAAAAGAACTTAACTAAATTATAGCATAGAATAAAAATCATTCAAGTAGTAATTTAAAAAAAGGAGTGGAAATAAAA	11:34-ATGTTGTTTAGAATGGTACCAAAA	41:64-ATGTTGTTTAGAATAGTCCCAAAA
107	AFO43377.1	Enterococcus faecalis D32	CP003726.1	491863	498926	+	Cas9:AFO43377.1(1337)	Cas1:AFO43378.1(288)	Cas2:AFO43379.1(109)	Csn2:AFO43380.1(219)		Spacer:9	no	-	GTTTTAGAGTCATGTTGTTTAGAATGGTACCAAAAC	TCGTAATTAAAAAGGCAAAACACAGTTAACCACGCACTGTGTTTTGTCCTTTTTTGTGCCATGTAAAGTTTGACAACATCAACAAATAGTAAAAGATATTACCATACAATAAATATAGATTCGTTATTTTAAGGAAAGTAAAGAAATTAAGGTAAGAGATTCTTAAATAGATAATGTTATTTTTGTTATGTATATAATTCTATTAGTTTACAAAAACTATAAATACCCCTTTTTTTAAGAAAATAAGAATGGTAAACTTTAAGTAGCGGTATTCAGTTTGATTAATTTGAAAGCGATTACTTTCTGGTTGTAAACAAAAAAAGCGCCGAAACAGCGCCACTTTACAGTTGATTACGGTTAAAACCTTATTTTAACTTGCTATGTTGTTTAGAATAGTCC…	12:35-ATGTTGTTTAGAATGGTACCAAAA	381:404-ATGTTGTTTAGAATAGTCCCAAAA
108	ELA77229.1	Enterococcus faecium EnGen0002	AHWR01000042.1	43125	49917	+	Cas9:ELA77229.1(1339)	Cas1:ELA77230.1(288)	Cas2:ELA77231.1(114)	Csn2:ELA77232.1(221)		Spacer:4	no	-	GTTTTAGAGCTATGCTGATTTGAATGCTTCCAAAAC	GAAAAACGCCTCCTTGTTTTCTCTTTCTATATCCAAGGATAGTTCGTTTTTATGAGAATGCCAAATGATAGGGTGAGAAGAAAAAGGAAATTTTGACAAAAAAGAAGAAGTGTCTGAATGCCGTGTAAGAAAACAAGAAAATGGAAGAAGGAAAAAAGTAGAAAAAGACGTACAAAAAATAACAATAAATATTTTTGATGAATGATAAAACAACGTACAAAAAGTCTGAATAGCAGAAAAAAGTGAATCATATTAAAAAAATTATATGATATAATTTTAGTGAAAATGGTTTCCTGTCTGGCAAGAAGATGAAGGGATGATTTTGAAAAGCAAAGCACAAAAAAAGCGCCGAGAACAGCGCTGCTTTAAAAAAGCTGATGACGGACAAAGCCTTATTTT…	9:33-GCTATGCTGATTTGAATGCTTCCAA	405:429-GCTATATTGATTTGAATGCTACCAA
109	OTO98507.1	Enterococcus faecium	NGMI01000001.1	1165720	1172517	+	Cas9:OTO98507.1(1340)	Cas1:OTO98508.1(117)	Cas2:OTO98510.1(114)	Csn2:OTO98511.1(221)		Spacer:4	no	-	GTTTTAGAGCTATGCTGATTTGAATGCTTCCAAAAC	GAAAAACGCCTCCTTGTTTTCTCTTTCTATATCCAAGGATAGTTCGTTTTTATGAGAATGCCAAATGATAGGGTGAGAAGAAAAAGGAAATTTTGACAAAAAAGAAGAAGTGTCTGAATGCCGTGTAAGAAAACAAGAAAATGGAAGAAGGAAAAAAGTAGAAAAAGACGTACAAAAAAATAACAATCAATATTTTTGATGAATGATAAAACAACGTACAAAAAGTCTCAATAACAGAAAAAAGTGAATCATATTAAAAAAATTATATGATATAATTTTAGTGAAGAGGGTTTCCTGTCTGGCAAGAAGATGAAGGGATAATTTTGAAAAGCAAAGCACAAAAAAAGCGCCGAGAACAGCGCTGCTTTAAAAAAGCTGATGACGGACAAAGCCTTATTT…	9:33-GCTATGCTGATTTGAATGCTTCCAA	406:430-GCTATATTGATTTGAATGCTACCAA
110	ONN44248.1	Enterococcus mundtii	MSTR01000002.1	34616	42242	-	Cas9:ONN44248.1(1330)	Cas1:ONN44247.1(288)	Cas2:ONN44246.1(114)			Spacer:15	no	-	CTATTGGAAACATTCAATTCAACATAGCTCTAAAAC	ACTTAAATCCTCACCTCTCAACATGATAAAAAAACAAAATCAAAAATATTGTTGTAAGTCTGACAATCTATGCTATAATAAAACCATTGGTAGCATTCAATTCAATATAGCAAGTTAAAATAAGGCTTTGTCCGTCATCAGCTTCTAGGAGCAAGCGCTGTCTCGGCGCTTTTTTTGACTTCATCCGTCTAAAAACTATACAAAAACAACTATGATACCCTTTTCATTCATCCTATCACACTCTTTTCTCAAAATCATCATAATAATAAAAAAAACCAAAATGACTGATCCTAGTTGATTATCCACTGGAAGAATATTTTAAATAATCAAACCACCTTTTTTTAAATAACAAAAATGAGATTCGATTACTTGTATCTATTAGTCGATGAAACATATTCT…	3:28-ATTGGAAACATTCAATTCAACATAGC	86:111-ATTGGTAGCATTCAATTCAATATAGC
111	OJG69383.1	Enterococcus phoeniculicola	JXKY01000050.1	2061	2104	+	Cas9:OJG69383.1(1335)	Cas1:OJG69384.1(262)	Cas2:OJG69385.1(103)	Csn2:OJG69386.1(208)		Spacer:3	no	-	GTTTTAGAGCCATGTTGAATTGAATGCTTCCAAAAC	AATTGCCGTTTTAGAGCCATGTTGAATTGAATACCTAGCGCTTGTTACATTTAAAGGCTACTAGAATCCCGGAAATGAAAGCGTGTTCTTTTTCGTGGCGGAAGTGAGTGAAATCCACATCTTGCTTATTTTTACTGTATAAAATGGGATAAAAGAGTAGGTTTCTGACCCGTTAAAGGTGAAAAAGTAGGATAATATGGAAGGAAATCTTTCGTATTTAAACGCGTATGATATAATAAGTTATATATTTCTACTGTTTTATTTATAAAACGCAACAAAAAAAGCACCGAATCAGTGCTCTATAATTGGGTACGGACAAAGCCTTATTTTAACTCGCTATGTTGAATTGAATACTACCAATAAATTCATTATAGCATGGAAATCGAAATATTCAATTGT…	1:25-GTTTTAGAGCCATGTTGAATTGAAT 12:33-ATGTTGAATTGAATGCTTCCAA	8:32-GTTTTAGAGCCATGTTGAATTGAAT 339:360-ATGTTGAATTGAATACTACCAA
112	OTP22639.1	Enterococcus sp. 5B7_DIV0075	NGMR01000001.1	449719	456866	+	Cas9:OTP22639.1(1327)	Cas1:OTP22640.1(310)	Cas2:OTP22641.1(115)	Csn2:OTP22642.1(218)		Spacer:9	no	-	GTTTTAGAGCTATGTTGTTTCGAATGCTTCCAAAAC	ATAGCACGTAAAGGAAACCAGCTAATAGATGAAATAAATGAAGATGGTTGAATTATTTTCACGAGTGGAAGTTTCTTTTAGTGTAAGTCCAAGACGAATTACTTGAACCTATGAAATCAAAAAAAGTGAGCCAAAACATTTTTCTGTTTTGGTTCACTTTTTTTGGCTGAATAAAAATAACTATATAATTATTTGTTTAAAGTTATTTTAAATTCAATAAAGGTTTTGTTTTTTATTTTTTTGTTCTTATTTTAACAAGATGGATAGCCAATTGTATATTCATTGAAAAGGCTTGCTTGTGTAGTGGGTAGTGGTATAATTTAAAATGGTTAAGTAGCAATTATTTGTTCTAAAAAACAACAAAATATTTTAAAAAAGAGTACAAAAAAAGCACCGAAT…	9:33-GCTATGTTGTTTCGAATGCTTCCAA	443:467-GCTATGTTGTTTTGAATGCTACCAA
113	OAQ55586.1	Enterococcus thailandicus	LWMN01000012.1	7838	14984	-	Cas9:OAQ55586.1(1327)		Cas2:OAQ55585.1(115)	Csn2:OAQ55584.1(217)		Spacer:9	no	-	GTTTTGGAAGCGTTCAAAACAACATAGCTCTAAAAC	CTTTACCCCTCCCGGATTTTCTTCTGTAACGATCCTTGTAAAAAATAAAAAGAATATTTCTGTTGTGTATTCTCGAATATGTGATAAAATATATTTGTTGGTAGCATTCAAAACAACATAGCGAGTTAAAATAAGGCTTAGTCCGTAAACAAACTTTGGCACTGTATTCGGTGCTTTTTTTGTACTCTTTTTTAAAATATTTTGTTGTTTTTTAGAACAAATAATTGCTACTTAACCATTTTAAATTATACCACTACCCACTACACAAGCAAGCCTTTTCAATGAATATATAATTGGCTATCCATCTTGTTAAAATAAGAACAAAAAAATAAAAACAAAACCTTTATTGAATTTAAAATAACTTTAAACAAACAATTATATAGTTATTTTTATTCAGCT…	4:28-TTGGAAGCGTTCAAAACAACATAGC	98:122-TTGGTAGCATTCAAAACAACATAGC
114	EOH89011.1	Enterococcus villorum ATCC 700913	AJAN01000025.1	84340	84651	-	Cas9:EOH89011.1(1120)	Cas1:EOH89010.1(299)	Cas2:EOH89009.1(102)	Csn2:EOH89008.1(349)		Spacer:1	no	-	TTACTGTTACTGAATCTTTAAGAGTACAAAAAC	GTTATTCCCCCTCATGCTATGCGTTTGTATTTTAGTTTAGCATGCTCAAGCAGCAAACGTTTTTTACTAAACCAATTATAACAAAAAGTAATAAAATGACATATAACATTTACAAAACATAACAAAATAGATAAACACATGTTCATACAATGCACCAAGCATACTCTTTACATAACAAAAAGCCTTAGAATTTTTGTTAAAAAAACATTTCTAAGGCTTATTTGAACTTTAAGATTGTAAAAATCAGGTTAAAATCTTAACATTGAGACCCATAATCTTACTGTTACTGAATCTTTAAGAGTACAAAAACATGGCAAAGGTATGGCAATGCCACACTTTTGTTTTACCGTTACTGAATCTTTAAGAGTACAAAAACCTCAAATTGAATAAATGACTTCT…	1:33-TTACTGTTACTGAATCTTTAAGAGTACAAAAAC 1:33-TTACTGTTACTGAATCTTTAAGAGTACAAAAAC	278:310-TTACTGTTACTGAATCTTTAAGAGTACAAAAAC 344:376-TTACCGTTACTGAATCTTTAAGAGTACAAAAAC				102:72-TTTGTAGCTTCTGCAAGATTTAAGTAACTGT
115	EOT23686.1	Eubacterium sp. 14-2	ASSS01000011.1	26	5159	-	Cas9:EOT23686.1(1133)	Cas1:EOT23685.1(301)	Cas2:EOT23684.1(106)			Spacer:1	no	-	AGTTGTAGTTCCCATTTATTTCTTGGTATGGTATAATAGG	ACCCTGCTCCTTTACTCATTTTTATAAAAAGATAATCCCATTCCGAGGAATGGGATTAGAGCTTTTTGGTGTTCTACCTTATTGTAGGAACCATATTATTTCTTGGTATGATATAATACGCATTTATTATATCCTTTTTGTCCCATTTTGTAAATATCTGTCAGAAAGTTTTCATTTCTTAGCAGTTTCTTAGCGTTGTCCGGATTTGGGATATCTGCAT	12:38-CCAT-TTATTTCTTGGTATGGTATAATA	91:118-CCATATTATTTCTTGGTATGATATAATA				102:72-TTTGTAGCTTCTGCAAGATTTAAGTAACTGT
116	OKZ95368.1	Eubacterium sp. 36_13	MNSH01000004.1	15278	22408	+	Cas9:OKZ95368.1(909)	Cas1:OKZ95370.1(289)	Cas2:OKZ95371.1(101)	Csn2:OKZ95372.1(235)		Spacer:5	no	-	ATTTTAGGAGTATGTTATTTTGAATGGTAACAAAAC	AAACTGTTTGTAAAAACAGATAATAAAATTATAATCCCATAACAGGGTAAACACCCCCTCCCGATATTGGATCTGCGAAAGCAGACAGATGTAGGGAGAGGGTGTTTTTGTATTTTTTTTGGGGACAAATTGGTATAAAAAAAGGGCTGCCATACGCAGCCGCTGTCATTTGGTTTAAAAATTTATTTTAACCTGCTATGTTATTTTGAATGGTAATAACAATAGTATAATAATATTTATTATTATAAATGTCAATAGTAAATAACATAATTCCTAAAATTATTAAATGACAAATGTCAAACAATAACTTAAAAGAGAATATACATGATTCAAACTGAAATGTCAAATCAATATAAAAAATAATGTCATTTAATACGGACAAAAATATTGACAATATAT…	11:30-TATGTTATTTTGAATGGTAA	197:216-TATGTTATTTTGAATGGTAA
117	EDM52561.1	Eubacterium ventriosum ATCC 27560	AAVL02000021.1	16303	23120	-	Cas9:EDM52561.1(1107)	Cas1:EDM52560.1(305)	Cas2:EDM52559.1(108)	Csn2:EDM52558.1(331)		Spacer:14	no	-	AATGTAATCATATTTAATTTCTTCAGGTACTAAAAT				ACTTATCCTCCTTTAAGGCAAAAAAAGAGCACCCGTCGGTGCTCTTGATTTCGGCATAAAGCCTTGTTTTAGTAGATCTGAAGAAATTAAGTTATCGTAAAAAATTTCATCCATCTAACTTTGTATCTTCACGATAACATATCATTTTC	14:35-TTAATTTCTTCAG--GTACTAAAA	90:67-TTAATTTCTTCAGATCTACTAAAA
118	OUP26129.1	Faecalibacterium sp. An192	NFKB01000069.1	4269	10720	-	Cas9:OUP26129.1(1144)	Cas1:OUP26128.1(306)	Cas2:OUP26127.1(102)			Spacer:3	no	-	GTTTATCAATATCCATCAGAGAACCAAAAC	ACTGCGCTCCTTTCCCGTTGACAACGATTCGCCCGGCGGCTATAATAAAGCTGAGCTTAGATTTTTGATGTGTCAGTTTATCAATATCCATCAGAGTAAACATCATTGATACCGTATCGGTTTATCAATATCCATCAGAAGTTCTAAGATAAGGCTTTACGCCGCAGGGTATGGTGGTATCCCAAATATTCCACCATTTGATTGTATCTGAAAGCGTCCGGTTCGGGCGCTTTTTATTTTATCCAGTATAACACGTTGAAAGCGATATAAATAGGGCTTTTTCTCATAAAACGGCATTTTATGATGCGGAAAATAAAGCATGAGATAGGGGAGATCCACAAATCCCTTGATCCCGCAGACAGTGCCGGGAAACAACGAGAGGATGACTTGAATTGTTGT…	1:21-GTTTATCAATATCCATCAGAG 1:20-GTTTATCAATATCCATCAGA	76:96-GTTTATCAATATCCATCAGAG 120:139-GTTTATCAATATCCATCAGA				101:71-TTTGTAGCTTCTGCAAGATTTAAGTAACTGT
119	ACX73754.1	Fibrobacter succinogenes subsp. succinogenes S85	CP001792.1	159337	168038	+	Cas9:ACX73754.1(1512)	Cas1:ACX73755.1(298)	Cas2:ACX73756.1(111)			Spacer:30	no	-	GTTGTTATTGCACTAGTAAAACTAGAAAATCTGAAAGCAATTCACAAC	CTTTCACTCCTTCCGCCTACATGCTTAAAAAGGCGGGGCTTTAGTCATTTTCCTGTGTGCGCGAAAAACCACACTCTACACATTTGTACACTACAATATAAATTACGGAATGGCGGTTGTCAAGAGGTCTTAAAAGAAAGAGGACGATGCTTTCGCACCGCCCTAAATGTTTTCACAACGGAATAATCCTTATTGTGAATTGCTTTCAGATTATGAAAATAATATAGTTAAAATTTTTGATTTGTGACTGATTTTTTATGAAAAAATTAAAATAGCCAAAAAAAAATTCGCAAATGTCACAATATGACAAGAAGAAAGTTTATATTTATGAGTTTATGTTGTTTTACATCATTCTATAAATTTGGCGTTTTTGTTGAAATTTTGCGGTTTTTTGTCTTT…	28:47-AATCTGAAAGCAATTCACAA	212:193-AATCTGAAAGCAATTCACAA				101:71-TTTGTAGCTTCTGCAAGATTTAAGTAACTGT
120	OXZ31933.1	Finegoldia magna	NDYH01000004.1	19160	26649	+	Cas9:OXZ31933.1(1353)	Cas1:OXZ31934.1(290)		Csn2:OXZ31935.1(215)		Spacer:17	no	-	GTTTGAGAATGATGTAATTTCATATAGGTATTAAAC	ATAAACACCTCCTCAAAATAATTATAATTAAAGTGTATGGCTAATGGCATTGTTTGTCAATTGATTTATGATATAAATCGATAAACAACCTTTCAACCAAACGTTTTCACTTTTTATTCAGAAAACATATTTCACAGTATTAATAATGTTTAGAATTCGTTATATTATTTGATATAATAAAATCAAAGACAAAACTCTAATAATAATAATAAACAATAAAAAAACAAATCCGAAGATTTGTTTAGTCCACCAATGTGGGCCCTTTCGGGCGATTTGAGTAAACTTTTATTTGAACTCATGATGTAATCTCATATAGGTATTAAACTGAGATTAATTAAATTATATTAGAAAATCAAATTTTTGTCAACGTTTATCTGGAGGATTTA	9:36-ATGATGTAATTTCATATAGGTATTAAAC	298:325-ATGATGTAATCTCATATAGGTATTAAAC				102:72-TTTGTAGCTTCTGCAAGATTTAAGTAACTGT
121	PCH76574.1	Flavobacteriaceae bacterium	NVRM01000039.1	11414	20036	+	Cas9:PCH76574.1(1369)	Cas1:PCH76575.1(296)	Cas2:PCH76576.1(113)			Spacer:31	no	-	CATGTGAATGCTCACATAAAAATACAATTTTGAAACCAATTCACAAC	AGACTAGAAGCGTGAGAAGTGAGAAGGTTCTATAATTAAACGTAACTCCCCTCCTTCTCTTGCATTTTTTTCTGTTCGTTCATGTGTGATTGAAATGGAGATAAAACAAGCATAAAGCACGGATGCTACTGCACGACTTTATCGCTTTGCTTCGTAAACTTAATTGGCTGTTGTAGAGCTCTGCCATTAAAACCAACTACTACTGGTATTTAAATCTCTTACCGCCATCCTGTACTTGAATTTTAACAATACTATCCATAGGGATTGCATGCCTTATTTCTTGAATAAATCGAGATCGTCCTCCTTTTAACATGCCCTTTTCTAGGAGTACCGTATCAAAATAAAATAAAATTTTTTTCCATTCCAATGGTGAACTCGTAGTTCAATACTTGGAGAAAC…	23:46-TACAATTTTGAAACCAATTCACAA	644:622-TACAA-TTTGAAACCAATTCACAA				101:71-TTTGTAGCTTCTGCAAGATTTAAGTAACTGT
122	OXA75972.1	Flavobacterium branchiophilum	MUGT01000055.1	10848	19651	+	Cas9:OXA75972.1(1588)	Cas1:OXA75977.1(299)	Cas2:OXA75976.1(109)			Spacer:21	no	-	GAATTTATTTGATTAAAGATTAGAAAACACGATATG	CCAATATCTAAGCCAATATGCTCCTTTTTTGGTTCTTATTATTTGAACTATAATTAATATTATGTAAAATAGAAAATTACAATTATTCATTTTGCCTAACGCATGCCTTTCACATGATACAGAGCATTGTTACAGATTTATTTTAAAATATAGTTAAAAAATAAATACAATTTTATAAAGCAAGTATTATAAATAAAAAAATGTTTTATTGAAAAATTTGCATCTCACAACTTGATTTTTCAGATGATTTCAATTATAAATATAATAGTAAATTTATATTTACCTAAATCAAACTTATTTGATTCCATTTTTTTATCAGGAATTCATTTGCAAATGTGAAATGAGTCTATAATATCGAATTTATTTATCTTTTATATTTGAATTTAATATTTAGCTGTA…	11:26-GATTAAAGATTAGAAA 11:23-AAAGATTAGAAAT	611:626-GATTAAAGATTAGAAA 615:627-AAAGATTAGAAAT				101:71-TTTGTAGCTTCTGCAAGATTTAAGTAACTGT
123	AMA48207.1	Flavobacterium columnare	CP013992.1	316017	323320	+	Cas9:AMA48207.1(1486)	Cas1:AMA48209.1(294)	Cas2:AMA48208.1(109)			Spacer:34	no	-	GATTATAATTGATTAAAGATTAGAAAACACGATATT	TATTTAAAAAATTTTTGCAAAGATAAGTTTTTAGTTTTTAGATTGTAAATCTCCTATACGACATTTTTAATAAGTCCAACAAGCCTTAAAATAAAGTAAATCAAAGAATTTGTAGTTCGTATAAATGGTAAATCCCACGGAGTACGCGGGATTTTAGACTTTCGTCTACGGCATATAGCCTTATTGTGATAAGATTAAAGATTAGAATAATTTTATCTGTTGCTAAGATAAAAAAAAAATCTAAAATAATTTTATTTTTTTAAACAAATGTTTTTTTATAAGTTTAGGCGTAAGCTAAACAACATAAAAAACTATTA	11:25-GATTAAAGATTAGAA	193:207-GATTAAAGATTAGAA
124	OCB78684.1	Flavobacterium crassostreae	LVEP01000002.1	221405	231725	+	Cas9:OCB78684.1(1537)	Cas1:OCB78685.1(298)	Cas2:OCB78686.1(115)			Spacer:48	no	-	GTTGGGAATTATAAGTAAAAATACAATTTTGAAAGCAATTCACAAC	AAATGAAACCCCCTAATAGCAAAAAAGCTTTCTGTCTTGATTTAAGATAGAAAGCTTTTTTTATGCTCAAAAATTATACTAAAAATATCCTTAATATTTTTTAACACCGCAGCTATTCTCTACTATTTTTTATAAGTTTAAAATAAAAAATCCAGTTTAAGCCATAAAAAAGCGACCCTTGTGAGGCCGCTTTGAATGTTTTCACAACGGAATAATCCTTATTGTGAATTGCTTCAAAATTGTAGTACAATAGTACAACAAAAATTTTAAAATTGGTTTACGGTTTCCCGTAAAAATATTCTTTTTCTTATCTTTATATTTAACAATTGATATAAAAAATGAGAAAACAACTATAAAA	22:45-TACAATTTTGAAAGCAATTCACAA	244:222-TACAATTTTGAA-GCAATTCACAA				102:72-TTTGTAGCTTCTGCAAGATTTAAGTAACTGT
125	KQB42068.1	Flavobacterium daejeonense	JRLG01000016.1	425792	434312	-	Cas9:KQB42068.1(1123)	Cas1:KQB42066.1(294)	Cas2:KQB42067.1(101)			Spacer:72	no	-	AATATCGTGTTTTCTAATCTTTAATCAAACCACAAC	TTTATATTTATTATTTACAAAAAGTTAAATATATAAATAAAAAACTACAAAAAAAACACAACAACACAGTATTTTTCTTAAAATTTTTTCTATATTTGTAACAGATTAAAATTTCTAATCTTTAATCTTATCACAATAAGGCTATATGCCGTAGATGAAAATCTTTAGTCCCGCTTCGGTGGGACTTTTTCTTTCCCTTCCATTTCTCTCTCAGATATTTTACAAAAATTACTGTATATTTACTATCAACCAAACCCTTGATTA	11:26-TTTCTAATCTTTAATC 13:26-AATTTCTAATCTTT	112:127-TTTCTAATCTTTAATC 110:123-AATTTCTAATCTTT				101:71-TTTGTAGCTTCTGCAAGATTTAAGTAACTGT
126	PAM95103.1	Flavobacterium sp. IR1	NQOT01000400.1	177422	186146	-	Cas9:PAM95103.1(1559)	Cas1:PAM95102.1(298)	Cas2:PAM95101.1(115)			Spacer:25	no	-	CAAAATAAAATAGTTCAAAATTGTATTTTTACTTATAATTCCCAAC	CTCTAAAAAATTAATTTCTAAAATTAAATAAAAGATAATTAACTGATTTACGGAAAACCATAATTAACAAGCACGATTTTTTTTGTATTATTGCATTACAATTTTGAAGCAATTCACAATAAGGATTATTCCGTTGTGAAAACATTCAAAGCGGCCTCAAAAGGGTCGCTTTTTTTATACTTATTATTTTAGGCATTATAATATTTTTCTACAAATTATTTTGAATATTCTACTAAAAACTTTCAATAGACCAGCATGGCAAAAATTATTCACAAATCTTAAGGAGTTTAGAGAAAGGAGTAGATGTTATAGTATTTACCACCTGGGACAGATTCAGTAGGAATATTGCAGATGCTTATCATATGATTCAGAAACTTAAAAAACTGCTTGTCGATTCAT…	14:25-TTCAAAATTGTA	108:97-TTCAAAATTGTA
127	KVV14370.1	Flavobacterium sp. TAB 87	LLWK01000037.1	411375	420227	-	Cas9:KVV14370.1(1352)	Cas1:KVV14369.1(303)	Cas2:KVV14368.1(115)			Spacer:40	no	-	GTTGTGAATTGCTTTCAAAATTGTATTTTTACTTATAACTCCCAAC	TTCTAATTCTCTTTTACAATGAATTTTCTCGTTATCTTAATTGGTCTCGAAATTTAAGGAAAAGAAAATGAATTGATTTATGGAAAACCGTAATTGGTGATTGAAATTTTGTTGTATCATTGCAATACAATTTTGAAGCAATTCACAATAAGGATTATTCCGTTGTGAAAACATTCAAAGCGGCCTCAAAAGGGTCGCTTTTTTTATGGAAATATGGTTTTCCGTAATAATGTAAATTTTTTATTAATGATGTTTGTTATTATTAATTTAAAAAAAAAACATTTATTA	2:27-TTGTGAATTGCTTTCAAAATTGTATT	148:124-TTGTGAATTGC-TTCAAAATTGTATT				103:86-ATAGTTACTTAAATCTTG
128	APZ95229.1	Fuerstia marisgermanicae	CP017641.1	6485922	6492776	+	Cas9:APZ95229.1(1046)	Cas1:APZ95231.1(321)	Cas2:APZ95232.1(114)			Spacer:11	no	-	AGTGTATCCGAGCAGCCGTTCCCGACGAACCACAGC	AATACCTACCGGGCAAGGTTCGTGGTGGGGACCGCAGGGCAATGCCGACGCGGTTTAATGAGCGGAAATGCCAAACAGGAGCTGTTACCTTCTTTCGTGGACGGCTCATGCTGGTGGAAACAGTCTCCATAGTGTGAAACGCTTGTCCCGCGGCCACAAGTCAGCGCAATTGGCTGAACCTCGATATGGTGCATAGAAATTGAAATCGATCAGCGAGTTTCATGACGCTGTGGAGGGTGCCTTCGAGGCCAGGAAATGCTGGTTGGAAGAAGCCAACCATAAGTCCAAAAACGGCTTCCCGGTGGAGCGGTTGCGCTAAAGAAAAGGGGAAACACAGCGCACAAAAAAAGGACGGTCCAGGACCGTCCTTAACGGATGTGTAAACACATTGCCGTGCGG…	1:22-AGTGTATCCGAGCAGCCGTTCC	445:424-AGTGTATCCGAGTAGCGGTTCC
129	EYD69881.1	Fusobacterium necrophorum subsp. funduliforme B35	AOJP01000002.1	15935	26738	-	Cas9:EYD69881.1(1337)	Cas1:EYD69880.1(290)	Cas2:EYD69879.1(101)	Csn2:EYD69878.1(226)		Spacer:69	no	-	GTTTCAGCTCTATCTTAAGTTACATTACTCTCAAAC	AATTCTGTTGACACCTCCAAAAAACTATTGTATACTTAGATTAAGTTACATTACGAGTTCAAATAACAATTTATTGAAATCGTCGAAAGACTTCACAGTGTGAAATAAAAAGAGCTTATTTGCTCTTTTTTATTTTTTTATTATATCAACAATTATTATATAGCTAATATTCTGATAAAAGTCAACTATTTTTGTTTTTTTTTATCTCTTTTAGAACAAAAAATATGTTATTTATAGATAATATAATCTCTATTCTCCTCTCCACATCT	15:28-TTAAGTTACATTAC	41:54-TTAAGTTACATTAC
130	EEU32133.1	Fusobacterium nucleatum subsp. vincentii 3_1_36A2	CP003700.1	938622	946274	+	Cas9:EEU32133.1(1367)	Cas1:EEU32134.1(292)	Cas2:EEU32135.2(101)	Csn2:EEU32136.1(220)		Spacer:19	no	-	GTTTGAGAGTAATGTTATTTTAAATAGATTCAAAAC	ATAGAAATAGATAGGAAGGATTAACTTTTGTAAAAAAAGCGGGAGTTAATCTTTTTTAATTTTTAATTTAAGTAATAAAAAATGGAGCATATACTCCATTGACCTAAACATATAGGTTTAGCCTAAAAGGCGATTTCAATAAATCATTATTTGAACTCGTAATGTTATTTGAATATAGTATATTATTTTTTTATATAAAAGTCAATATATAAAATTTATTTATAAATTATTATGTTTTGAAACAAATTATAGAAAAATAATTCAATTTATGGTATATTATAAAAAATATTAAATAGGAGGGGAAAGA	9:27-GTAATGTTATTTTAA-ATAG	159:178-GTAATGTTATTTGAATATAG
131	EAA24832.1	Fusobacterium nucleatum subsp. vincentii ATCC 49256	AABF01000014.1	20427	27040	+	Cas9:EAA24832.1(1374)	Cas1:EAA24833.1(239)	Cas2:EAA24834.1(106)	Csn2:EAA24835.1(220)		Spacer:3	no	-	GTTTGAGAGTAATGTTATTTTAAATAGATTCAAA	ATAGAAATAGATAGGAAGGATTAACTTTTGTAAAAAAAGCGGGAGTTAATCTTTTTTAATTTTTAATTTAAGTAATAAAAAATGGAGCATATACTCCATTGACCTAAACATATAGGTTTAGCCTAAAAGGCGATTTCAATAAATCATTATTTGAACTCGTAATGTTATTTGAATATAGTATATTATTTTTTTATATAAAAGTCAATATATAAAATTTATTTATAAATTATTATGTTTTGAAACAAATTATAGAAAAATAATTCAATTTATGGTATATTATAAAAAATATTAAATAGGAGGGGAAAGA	9:27-GTAATGTTATTTTAA-ATAG	159:178-GTAATGTTATTTGAATATAG
132	KUL98516.1	Fusobacterium nucleatum subsp. nucleatum	LMVH01000001.1	627067	633579	+	Cas9:KUL98516.1(1367)	Cas1:KUL98517.1(292)		Csn2:KUL98518.1(220)		Spacer:1	no	-	GTTTGAGAGTAATGTTATTTTAAAT	AAGGACCTCCTTTGATATTTTTAAGTTGGTTTTGGCAGACCTTCTTTATTGTATCAAAGGAGAACTTATATCGCATCATAGCCTTCTGGCTTTTATGAACCACTCGCATAGCAAGTGGTTTATTTTACAATAAAAAATGGAGTATATACTCCATTGACCTAAACATATAGGTTTAGCCTAAAAAGGCGATTTCAATAAATCATTATTTGAACTCGTAATGTTATTTGAGTATAGTATATTATTTTTTTATATAAAAGTCAATATATAAAATATATTTATATAAAATATTATATTTTAAAACAAATTATAGAAAAATAATTCAATTTGTGGTATATTATAAAAAATATTAAATAGGGGGAGGAAAGA	9:20-GTAATGTTATTT	215:226-GTAATGTTATTT
133	OGS67147.1	Gallionellales bacterium GWA2_54_124	MGWO01000007.1	507806	514043	+	Cas9:OGS67147.1(1035)	Cas1:OGS67148.1(309)	Cas2:OGS67149.1(101)			Spacer:16	no	-	ATTGTAGCAGATTGGGATTTGCGCTCTGACCGGAAC	ATGATTTGAGCCTTGTAACATAAGGCTCGCAGCGAAATAGCAACTTTCTCAATAACGCACGATGCCGCTAACGTGTGACCCATGCCATCCGGCGGTTGCCATCAAATGCCTAGGCGCTCAATCAGCAGGCCATCCGGTTGCCTGACCACCCCCACAAGTGCCGTATTCAACTTGGCCGCGCCAGCTTGCACCGCTTCCAGCCCTCCGTCCTATCCAATTTTATTGCCTAGCCTTAATGGCTAATACTTCCGTCCGGGGTTATCCGGTATATTGAACGAAATTTTTGCTGCGTCGTTTTGATCGCAGCATCTCAACCGTGTGATTTAAGTAGATGATGCTCAGTGGCGGCTATGTGCCATCTGTTGACTGTCGAGGTATAGAATAGGTAGCAGCAATGCG…	9:29-AGATTGGGATTTGCGCTCTGA	615:595-AGATTGGGATTTGCGCTCTGA
134	OGS76358.1	Gallionellales bacterium GWA2_55_18	MGWP01000051.1	17196	27292	+	Cas9:OGS76358.1(1566)	Cas1:OGS76359.1(301)	Cas2:OGS76360.1(110)			Spacer:48	no	-	ATTGTAGAGCATCCGGGGTGAGAGAGGGAGCTACAAC	ATTCCCTGATCGGAAACAATAAAGTCTGTCGGATAACTAATAAACCACCCCGCCGCAAGCAGCGGGGTATTGGGTAGGGTGGATAAAACGCCAAAGGCGTGTATCCACCGCCTGTTTCGGTGGGTTCGCGCTACGCACTTAATCCACCCTACAAAAAACATTGCGCCGCAAGCGGCTATTGCCACTCCCCTTGACACCTCATCACCCATCCCCTAGAGTTCACGCCACTTGCGCAACCGCCGCAACAAAACTGCGCCGCAAAGCACGGCGCGGACACGGCGGATAATCAGCATAGGAGGCTGGCGTAAACCCCTTACCAATCCCCTCTCCCGCTTGCGGGAGATAACCAGCGACTTGGTCGCGGTTGTTGGCGACCTAGTCGAATGGCTAGTAGTTCCA…	12:24-TCCGGGGTGAGAG	745:733-TCCGGGGTGAGAG
135	KQC46345.1	Geobacillus sp. Sah69	LLKS01000054.1	2729	5126	+	Cas9:KQC46345.1(1087)	Cas1:KQC46346.1(299)	Cas2:KQC46347.1(102)			Spacer:1	no	-	AAGGCGCGCATTTTCACGGAAAAG	AATTTTAAAAGTATTATTTTCGTTTGTTTTAATATTTATTATATTTTTAACTGTAGATGAGCAATTTTCATAACAATAATTACCATGTAAAAAGAAACAAACAGGGTACCCCTTATGCCACATGGAGCTGTTTTTTCACGGTATCAATGGGAATATTTTGTTTCGCTGCACAGTAAATGAACTCCACGAGGCTATGTCCTTTTCTCTTGCGCAAGAGATCGAGCCCATCAGAAAAATCGCTGTTCGACTCGAATAGGCTGTACACGTAAGCAAGCTGCACCAAGATCCAGTAGCGTTTCACCGCCCGAACCTGACGAACACGGTACCCATCGAGCTTCAGCTGGTCTTTCGCTTGTCGAAAAAAGCATTCGATCGACCAGCGTTGGGCATAGTGGCGCA…	1:24-AAGGCGCGCATTTTCACGGAAAAG 1:24-AAGGCGC-GCATTTTCACGGAAAAG	2299:2322-AAGGCGCGCATTTTCACGGAAAAG 2373:2397-AAGGCGCTGCATTTTCACGGAAAAG
136	CBW15957.1	Haemophilus parainfluenzae T3T1	FQ312002.1	1913007	1918938	+	Cas9:CBW15957.1(1052)	Cas1:CBW15958.1(290)	Cas2:CBW15959.1(108)			Spacer:16	no	-	ATTATAGCACTGCGAAATGAAAAAGGGAGCTACAAC	TTTTCTATAAAGTGCGGTTAAAATTTTATAAATTTTCGTCAATAAAAAAACGCTTAATAATTTTATTAAGCGTTTTTTGTTTTTGTTAACCTACTATCACATCTTTATTTTCTAAATAAGCAGAAAAAAGATGTCCCTTGAAACTTACATTTCAAGGGACAGAGCTTTGCGAGAAATCTTTTCTCTTATTGTAACAACGTTTTTCATTTCGCAGTGCCATTACAACGAGGTGAATTCTATCTATTTATTTTTTTATCGTCAATATATTTTTTATACAAAAATCTGTTAAAATTTAAACAAAAAAACTAATAAAAAGGAACCAACCTTA	7:24-GCACTGCGAAATGAAAAA	217:200-GCACTGCGAAATGAAAAA
137	OIO17574.1	Helicobacteraceae bacterium CG1_02_36_14	MNUZ01000016.1	15529	22449	+	Cas9:OIO17574.1(978)	Cas1:OIO17575.1(297)	Cas2:OIO17576.1(107)			Spacer:26	no	-	AGTATAGCGTATCCGAGTGAGAAAGGGGGCTATAAC	GTGGAATTAGTAACGCGTGCCCGAAGGAGAGTTGATAAGTGAGAAAAACTCACTTCTCGTTTTTTCATCTTTTTTAAAGAGTCCGCGAAGTGCTGAAGAAGTTGTCGTAGAGTTTATCTTTTCAACCCCTCGCATCTCCATACACATATGACGTGCAACAACAACTACTGCAACACCTTTTGGAGCTATTGACTCCATAATCGCATCTGCTATCTGTTCAGTCAACTGTTCTTGGATTTGCATACGTCGGGCAAATACATTGACAACACGAGGAATTTTAGAGAGACCCACTACTTTTCCATCAGGAATATAAGCGACATGCACACGCCCTATTATCGGGAGTAAATGGTGTTCACAAGTAGAGTAAAACTCTATATCTTTTATGAGAACCATCTCATC…	10:35-TATCCGAGTGAGAAA-G--GGGGCTATAA	789:761-TATCCGAGTGAGAAACGAATGGGCTATAA
138	BAM12560.1	Helicobacter cinaedi PAGU611	AP012344.1	1346374	1354739	-	Cas9:BAM12560.1(1023)	Cas1:BAM12559.1(298)	Cas2:BAM12558.1(151)			Spacer:15	no	-	ATTTTAGTCCCTTCTTAAACTTCTATATGCTAGAAT	ACACACACCTCTTTATTACTTGTCGTATATGATAACAACTTTTATTGAAAATTTTATTAAATAGGTGCTAATTTTCGTTGTATTCATATGCACTTCTACACTTCATTTTTTCTTTAAGATTCCTAATAGAATACAATGTTATAATCACACTCGCAAAGGGGGAAGGTGGCAGTTGTCGTCCTCCCCTTTGTTTCTTTTGTAAATTTCACAAAGGATTAACTATGTTTGGCACACGATTTGAATTAGATGAAGAAAAGATTCTAAGAGAGGACATCTATGACTTAGATGAAATGTATGCAAAGATAGAAGAGTTGGCTACTAAAAGAGCAGGGCTTACAAAAGTATCTAAAAATCATTATGAGTTTAGAGGAGAGAAAAACGCACAGGCACATTTGGGGA…	22:33-TCTATATGCTAG	2590:2579-TCTATATGCTAG
139	PAF41808.1	Helicobacter sp. 11S03491-1	MLAO01000007.1	12213	18904	-	Cas9:PAF41808.1(1070)	Cas1:PAF41807.1(315)	Cas2:PAF41806.1(108)			Spacer:21	no	-	GTTTTAGGCAGTTTTTAAATTCTTCTATGCTAAAAT	TTATTATCCTTAAAATTATATTCAAAAATAAATTTTTATATTTTATCATAAGAACTAAATATTGAGCAATTTATATTATATGAATCAATAATTTTTTATTGTTTTTAATACTAAATTTACTAACAAAGCACTTAAAGATAAAAATCAAAAACTACTCTAATGATAATAGAGTAATCACTCCTCACAACCAAACAAAAAATAATCCTTAGAAAGCAACTGATTTTTGATATAAATTCTATTACAAACTCAAAAAATAATCAAGAAATCACAATTAAAGAGCCTACTTTACTTCAAATTTCTTCAGCACAAGCCAAAAGCAAAGATGAGCTGGGAATTGCAAAATCTCTACTTGTTGATATGAGTCAAGGTGATTTAACACTAGATGCTATCAATGCCTTA…	12:23-TTTTTAAATTCT	419:408-TTTTTAAATTCT
140	ADO84368.1	Ilyobacter polytropus DSM 2926	CP002282.1	744582	750838	-	Cas9:ADO84368.1(1092)	Cas1:ADO84367.1(300)	Cas2:ADO84366.1(106)			Spacer:20	no	-	CTCGTACTTCCCTAATTATTTTAGCTATGTTACAAT	AAATATCCCCCCATGATATAAAATTATCTATCACCAAAAAAAGGATAAACCTCTAGTCAAGAGACTAGAGGTTTAGAGCCTTACAGGATTAATACTAAAAGTATTTACCTTTATTGTACTAACCTATATTATTTTAGCTATGTTGACGACTTCCCTTTCGTCATATTTATTTTAATACAAAATTTATTCAAAGTCAATTTTTTTATATCTTCACAGAAATATTCTTTTGATATATATAGCTTGTCATGGAATAGCCTTTAAAGATAAACCAATTTAAGTGCTCCTAAAAATAATTTC	4:31-GTACTTCCCTA-ATTATTTTAGCTATGTT	116:144-GTACTAACCTATATTATTTTAGCTATGTT
141	EOZ95417.1	Indibacter alkaliphilus LW1	ALWO02000037.1	7	7571	-	Cas9:EOZ95417.1(1354)	Cas1:EOZ95414.1(298)	Cas2:EOZ95413.1(115)			Spacer:11	no	-	GTTGTGAATTGCTTTCAAATTGATATCTTCCCAAGGGAATCACAGC	ATTTTTATAAAAGTTTAAAGTTTAAAATCTATATTAGCGTCATCAATTTGAAGCAATTCACAATAAGGATTATTCCGTTGTGAAAACATTTAAGAGGGCCCCGATGGATTTGATCTTTCGGGGTCGTCTTTTTCTCCCCTACCCTAAGAAATCCCATTATACCCCTATTTATTTACTTAAAAAATCCCCTGTACAGGGGATTTTTATCGATTGACATACGCTGTCACATTTTTTTAATAAATTCACCCAAAATCCCATTTTA	2:24-TTGTGAATTGCTTTCAAATTGAT	63:42-TTGTGAATTGC-TTCAAATTGAT
142	EIJ37917.1	Joostella marina DSM 19592	JH651379.1	409787	416447	+	Cas9:EIJ37917.1(1397)	Cas1:EIJ37918.1(299)	Cas2:EIJ37919.1(115)			Spacer:9	no	-	GCTGTAAATCATGATTAAAAATACAATTCTGAAAGCAATTCACAAC	TAATATATACTTTGAAACTCCATAACTTCTCTTAAGATGGAGTTAAGGGTTAGACTTCCTTTAAAATAAAGAAGGCGACACAAGTGCCGCCTTAAATGTTTTCACAACGGAATAATCCTTATTGTGAATTGCTTTCAGTACTACAAATATATATAATCCAAATTTAATCTCATTACGGTTTTCCTCATCGAGGTTAGATAAAATCCTTGTATATTTATTTTTTCGACATCAATAATAGCATTA	29:45-CTGAAAGCAATTCACAA	138:122-CTGAAAGCAATTCACAA
143	EIC13133.1	Kingella kingae PYKK081	AJGB01000050.1	22344	27741	+	Cas9:EIC13133.1(1060)	Cas1:EIC13134.1(304)	Cas2:EIC13135.1(108)			Spacer:6	no	-	ATTGTAGCATTGCGAAATGAGAAAGGGAACTACAAC	AAAGTGCAGGCTGCTTTTCGTGTTACTGAAAAAGCAGCCTGCACTATTCATCACAAAACGATGCCCGCTAAAAACCGAAATTTTTAGGAGGCAGAGCGTTACGAATTTCTTTTCAGAACTTCTTATTGTAGCAACGTTTCTCATTTCGCAATGCAACAATAGCAAGAATCATACAACACAATGATTTCACTGTCAATCTAATCATTTCATGTTACAAAAATATTTTTGTTTACGATTGCCAGAGTAGCCATTTTTCTTTATATTTTGTCCTTGGCAGCGAGGACAAATTAAAGTTATTTCTGTTTTCACACACTCAAATATACTCTGTTTTCGCTGCTTTTTTATTGCTTATTTTTTACAGCACACTTTTCAGGACACCACCAAATATTTTTTAAACAG…	1:24-ATTGTAGCATTGCGAAATGAGAAA	160:137-ATTGTTGCATTGCGAAATGAGAAA
144	AKJ65240.1	Kiritimatiella glycovorans	CP010904.1	2345058	2351098	-	Cas9:AKJ65240.1(1010)	Cas1:AKJ65239.1(304)	Cas2:AKJ65238.1(99)			Spacer:16	no	-	GCTGTAATTGACCTCCAATGGCCGATCAGATACGTT	GACATATCCTATATTTTCGAGTTGACCTCGTATCATAGCAAAGATATACAGACTGTCAACGTATCTGATCGGCTATTGATTTTGCTTAATTACAGCAAGGACTTTAGTCCGGAAGGTAAAGGCCTGCGGGCCTCCATGACGCCCTCTTCATCGAAGGGGGCGTCTTATTTTCCGGCCGGCATCAATCGGTCCTTTGGGGATAAGCAGTCTTTTCGCTGTGCTGATTCACAGTTATTTTGGTTCTTTCGCCAACCTTCTGGGCACGGAGCTGTTTCAGGGTGGGGCGGCGGCCGACATGGTACACGTTGATTCGGATCCACCCTTTTGGTCGGCTCGTATCTCACGACCGTGCCGGCACGCCCCGATTCATCGCAGCCCCGGACGGGTACACAAGGGGAA…	16:36-CAATGGCCGATCAGATACGTT	78:58-CAATAGCCGATCAGATACGTT
145	CUQ74827.1	Lachnospira pectinoschiza	CZBT01000002.1	54958	62278	+	Cas9:CUQ74827.1(1425)	Cas1:CUQ74831.1(289)	Cas2:CUQ74833.1(106)	Csn2:CUQ74835.1(232)		Spacer:7	no	-	GGTTTTAGGAGTATGTTATTTTGAATGGTAACAAAAC	AGAAAAGATATATTGTTCTTGCAATTTTGCTAAAAATTTATATAATAGATATTGACAAAAGCTATGTATGATTTATTTGAAAGAATTGCCGTTTAATTGTATTTTATATTAGGATATTATATTGTTTGGATTAAATGAAATGTAGAATGTGAGATATCTGATTTAATAAGGTTTTGTGGTGATTAAGATATGGTTATATTATAATATGTTATAAAACATTTGTTGTTGTATAGTTTTAGGCTTATGAAATATGAGTGTTGACATTTATTTGTAGTTGTTATACTATAATAATGTTATTACCATTCAAAATAACATAGCAGGTTAAAATAAATTTTTAAACTAAATGATTACAGTTGCGTATGGCAACTAAACTAAGAAGTCTGAAAAGTAACATTTTTG…	12:31-TATGTTATTTTGAATGGTAA	316:297-TATGTTATTTTGAATGGTAA
146	KRM66094.1	Lactobacillus agilis DSM 20509	AYYP01000008.1	9756	18265	-	Cas9:KRM66094.1(1324)	Cas1:KRM66093.1(324)	Cas2:KRM66092.1(68)	Csn2:KRM66091.1(223)		Spacer:32	no	-	CTACTAAACATTATTGATTTAACATACTTCTGAGAC				CTAAACATTATTGATTTAACATACTGTGTTGAGATCAAACGGAGCTTTTTAGCGATGTTTATCCTTTTGAGCCATTATATGGCCATACATATTATAAAAAGTGCCCCTAAAAGGGCACTTTTTCTTTAC	4:28-CTAAACATTATTGATTTAACATACT	1:25-CTAAACATTATTGATTTAACATACT
147	APX71563.1	Lactobacillus sp. WiKim39	CP019323.1	594177	601400	+	Cas9:APX71563.1(1365)	Cas1:APX71564.1(292)	Cas2:APX71565.1(101)	Csn2:APX71567.1(102)		Spacer:13	no	-	GTTTTAGTAGTATGTCATTCTTAGTAGTTTAGAACC				CCTAAAAAAGTGCAAAAAAATAGCTCCCACGCGGGAGCGGTCACTTGAGACTATTTAACATAAATGTTGATTTTAACTTAGTATGTCATTCTTAGTAGTTTGAACAAGTTAATTATAAGTTATTCCTACAAAAAAATCAATATAGGAGAATAATCA	8:35-TAGTATGTCATTCTTAGTAGTTTAGAAC	79:105-TAGTATGTCATTCTTAGTAGTTT-GAAC
148	KDA45870.1	Lactobacillus animalis	JMHU01000008.1	27656	24508	+	Cas9:KDA45870.1(1314)	Cas1:KDA45871.1(290)	Cas2:KDA45872.1(110)	Csn2:KDA45873.1(223)		Spacer:2	no	-	GTTTTGGAGTCATACAAAACAACATAGCTCTAAAAC	ATGTCTTTATCTGCTTTATTTATTTTAGAGTTATGTTGTTTAGCGCCTCGATTCTACCAAAAGGATCAAGGTGTTTTTTGTGTGACCGTAAAAAGTACGGTGGGCTTAATAATTTTGGCTAGTAATACACTTATCAAGACTAAAAATATGTAAAATTGTTGAGATGATCAGCTTGATATTTAAGATAAAAAAGGTTGCTAAAAAAATCTGTTTAAATGAAGTGATATTATTAGGTTTTATTTACTAAAAATAGTAAAATAGGGGAGAAGTAAATAAGAAGTTTTACAAAACAAAAAAAGCGCCGAAACGGCGCGCCCAAGATAAAACTTGTTGATTACGGATTAAACCTTATTTTAACTTTGCTAATGTTGTTTTGTATAACTCCACTAGTAATAATAG…	5:28-TGGAGTCATACAAAACAACAT-AGC	386:362-TGGAGTTATACAAAACAACATTAGC
149	KRM56765.1	Lactobacillus animalis KCTC 3501	AYYW01000057.1	5253	2104	+	Cas9:KRM56765.1(1318)	Cas1:KRM56766.1(290)		Csn2:KRM56767.1(213)		Spacer:31	no	-	GTTTTGGAGTCATACAAAACAACATAGCTCTAAAAC	ATGTCTTTATCTGCTTTATTTATTTTAGAGTTATGTTGTTTAGCGCCTCGATTCTACCAAAAGGATCAAGGTGTTTTTTGTGTGACCGTAAAAAGTACGGTGGGCTTAATAATTTTGGCTAGTAATACACTTATCAAGACTAAAAATATGTAAAATTGTTGAGATGATCAGCTTGATATTTAAGATAAAAAAGGTTGCTAAAAAAATCTATTTAAATGAAGTGATATTATTAGGTTTTATTTACTAAAAATAGTAAAATAGAGGAGAAGTAAATAAGAAGTTTTACAAAACAAAAAAAGCGCCGAAACGGCGCGCGCAAGATAAAACTTGTTGATTACGGATTAAACCTTATTTTAACTTCGCTAATGTTGTTTTGTATAACTCCACTAGTAATAATAG…	5:28-TGGAGTCATACAAAACAACAT-AGC	386:362-TGGAGTTATACAAAACAACATTAGC
150	KOY69930.1	Lactobacillus apinorum	JXCT01000002.1	27559	35518	+	Cas9:KOY69930.1(1397)	Cas1:KOY69931.1(301)	Cas2:KOY69932.1(106)	Csn2:KOY69933.1(222)		Spacer:24	no	-	GTTTTAGAAGTATGTTGAATCAATGAGGTTTAGTAC	AAGGACATCCTCAATGGATGTCCTTTTCTATGTATGCTCCGATAGCGGAGTCAAAAAATTAAACTTAATGTTTGATTTTAACTTAGTATGTTGAATCAATAAGGTTTAATAGTTGAGAGCTACTCAACAAATAATATTATATAACAATAATTTTTTTCTTGCAAGCTTTGTAATAAAAAAATATAATATACGTAATGTATGAATAGGAGGATAGTTATA	9:32-AGTATGTTGAATCAATGAGGTTTA	85:108-AGTATGTTGAATCAATAAGGTTTA
151	OAS74865.1	Lactobacillus aviarius	LWUD01000051.1	76090	87495	-	Cas9:OAS74865.1(1353)	Cas1:OAS74864.1(302)	Cas2:OAS74863.1(101)	Csn2:OAS74862.1(223)		Spacer:58	no	-	TCAGAGATAATTCTCAATTTAACATCCTTCTGAAAC				AAAAATTCCTCCTTGACAATTTGATTATTTATTCGATACAATTAATTTATCGGGTAGCTCCCGAGTATTTAAATTTATTGATTTAACATCCTGAGTTGAAATCAAACAAGGCTTTTTGCCAAGTTTAAATTTATGAGTTGTTCTATGACAGCCATTTAAAAACCGCTCTTTTTAGAGCGGTTTTTCTTATGTTCAATTT	17:28-ATTTAACATCCT	81:92-ATTTAACATCCT
152	ANN47807.1	Lactobacillus brevis	CP015398.1	79605	87489	-	Cas9:ANN47807.1(1368)	Cas1:ANN47806.1(301)	Cas2:ANN47805.1(101)	Csn2:ANN47804.1(221)		Spacer:17	no	-	GTTCTTGATCCTATTGATTTACCAAGATTCTAAAGC				GAATCTTGCCTCCTTGCATTGTGCCTAACAACATGATATTCTGAATGTGTCGAGTTGACCTACTTGACCCTATTGATTTACCAAGATGCGTTAAAGTCAAACAAGGTGATTCGTCACCGAGTTTTACCTTTTGAGCCCGTTATCGGGCCATACATAATTTTAGTCAAAGGGCACTTCACTGAACCGATCAGCGAAGCGCCCTTTGTTTTT	4:28-CTTGATCCTATTGATTTACCAAGAT	63:87-CTTGACCCTATTGATTTACCAAGAT
153	EEI70752.1	Lactobacillus brevis subsp. gravesensis ATCC 27305	ACGG01000104.1	48128	55491	+	Cas9:EEI70752.1(1377)	Cas1:EEI70753.1(322)	Cas2:EEI70754.1(98)	Csn2:EEI70755.1(226)		Spacer:11	no	-	GCTTTAGTAGGATGTTAAATCAATGATGTTAAACCC				TGTGAATACAAAAATGGAACCATTCCCATTAAAGAGAATGATTCCATTTTTTATATGTATGCTCACATACGTGAGTCATAAGTAAGAACTTGGCATTACTGCCTTGTTTGACTTTAAACCAGGATGTTAAATCAATGATGTTAAACAGGGA	9:34-AGGATGTTAAATCAATGATGTTAAAC	121:146-AGGATGTTAAATCAATGATGTTAAAC
154	AEB74124.1	Lactobacillus buchneri NRRL B-30929	CP002652.1	1943645	1952494	-	Cas9:AEB74124.1(1371)	Cas1:AEB74123.1(301)	Cas2:AEB74122.1(101)	Csn2:AEB74121.1(223)		Spacer:25	no	-	ATCTCTAACCTTATTGATTTAACATCCTTCTAAAAC				AATAAAATCTCCCTTGCCTCAATTACTGAATTGGGGTATCATTATTTTTGTTGGGTAGCTCCCAACATGTTTGACCTTATTGATTTAACATCCTGTGTTAAAATCAAGCAAAGCGCTTTGCGCGGAGTTTCAACTTTTGACCCATTATATGGGCATTACATAAGCGAAAGGAACCATTCTTCAGTTGGAGAATGGTTCCTTTTTTGT	8:28-ACCTTATTGATTTAACATCCT	74:94-ACCTTATTGATTTAACATCCT
155	KRK67252.1	Lactobacillus buchneri DSM 20057	AZDM01000036.1	9750	16890	-	Cas9:KRK67252.1(1371)	Cas1:KRK67251.1(281)	Cas2:KRK67250.1(96)	Csn2:KRK67249.1(223)		Spacer:9	no	-	ATCTCTAACCTTATTGATTTAACATCCTTCTAAAAC				ATTTCGTGATGAATATGACATCTTTGCGTGCTGCGATATGACAACTGATCGCCATCCCATAATAAAATCTCCCTTGCCTCAATTACTGAATTGGGGTATCATTATTTTTGTTGGGTAGCTCCCAACATGTTTGACCTTATTGATTTAACATCCTGTGTTAAAATCAAGCAAAGCGCTTTGCGCGGAGTTTCAACTTTTGACCCATTATATGGGCATTACATAAGCGAAAGGAACCATTCTTCAGTTGGAGAATGGTTCCTTTTTTGT	8:28-ACCTTATTGATTTAACATCCT	134:154-ACCTTATTGATTTAACATCCT
156	KRM92046.1	Lactobacillus cacaonum DSM 21116	AYZE01000008.1	172265	180924	-	Cas9:KRM92046.1(1171)	Cas1:KRM92045.1(302)		Csn2:KRM92043.1(343)		Spacer:36	no	-	GTTTTACTGATAGGAAAATGTTGAGAGTACAAAAAC				TATGTCTCCTTTCAGTATTATAAATTTTTGTATACAAAAAAACTGCCATAAAGGCAGTCATTTCGGCATAAAGCCTTATCTTTGTAGATTCTCAATCATTTTCCTATCAATAAAACGATTGAACAATACACTCCGTCGAGTGCAGCAGTCCGTCGACTACATTGATAGTTTAACATCATTATTATACTTTTACAACTATTTAAAAATATTTTTTTC	1:26-GTTTTACTGATAGGAAAATG-TTGAGA	116:90-GTTTTATTGATAGGAAAATGATTGAGA
157	ADK19372.1	Lactobacillus casei str. Zhang	CP001084.2	2126072	2133496	-	Cas9:ADK19372.1(1361)	Cas1:ADK19371.1(301)	Cas2:ADK19370.1(101)	Csn2:ADK19369.1(225)		Spacer:16	no	-	AGAATTTAACTGGTTGATTCGACATCTACCTGAGAC				TCTGCATACCCCCTTGTAATCGCTTCCCCAATATGATTTAATACAAGTGTTGGGACGACATCCCCAACGTTTTGAACTGATTGATTCGACATCTACACGTTGAGATCAAACAAAGCTTCGGCTGAGTTTCAATTTTTGAGCCCATGTTGGGCCATACATACCGCCATCCGGGAAGATACCGGGTGGCATTTTTTTGCT	5:29-TTT-AACTGGTTGATTCGACATCTAC	71:96-TTTGAACTGATTGATTCGACATCTAC
158	EKQ17485.1	Lactobacillus casei UCD174	AFYQ01000077.1	22001	28864	-	Cas9:EKQ17485.1(1366)	Cas1:EKQ17484.1(301)		Csn2:EKQ17482.1(160)		Spacer:7	no	-	TGGAATTTAACTGGTTGATTCGACATCTACCTGAGAG				TCTGCATACCCCCTTGTAATCGCTTCCCCAATATGATTTAATACAAGTGTTGGGACGACATCCCCAACGTTTTGAACTGATTGATTCGACATCTACACGTTGAGATCAAACAAAGCTTCGGCTGAGTTTCAATTTTTGAGCCCATGTTGGGCCATACATACGCCATCCGGGAAAACCCGGGTGGCTTTTTTTGCT	6:30-TTT-AACTGGTTGATTCGACATCTAC	71:96-TTTGAACTGATTGATTCGACATCTAC
159	EKQ19739.1	Lactobacillus casei UW1	AFYR01000090.1	21499	25499	-	Cas9:EKQ19739.1(412)	Cas1:EKQ19738.1(301)		Csn2:EKQ19736.1(198)		Spacer:3	no	-	GCTCTTGAACTGATTGATTCGAC				TCTGCATACCCCCTTGTAATCGCTTCCCCAATATGATTTAATACAAGTGTTGGGACGACATCCCCAACGTTTTGAACTGATTGATTCGACATCTACACGTTGAGATCAAACAAAGCTTCGGCTGAGTTTCAATTTTTGAGCCCATGTTGGGCCATACATACGCCATCCGGGAAAACCCGGGTGGCTTTTTTTTGCTTACAAATCGGTTAAGGGAACTTCTCGTTCAAACAAACCTGTTGGAGACTGGTAAATAATGGAGGTGTCCAAGTCTAAGGTTATTCCTGTACCAATCTGTAATAATCCGAAAGGTGTTTTTATATCGAGATTCCTTAAATCACTTCTCATAGCATTTGCTTGAAGGCCAATTAACAATTGACCTATTGTCGCAATTTTCCCTCG…	5:23-TTGAACTGATTGATTCGAC	72:90-TTGAACTGATTGATTCGAC
160	CCK23281.1	Lactobacillus casei W56	HE970764.1	2324816	2331448	-	Cas9:CCK23281.1(1389)	Cas1:CCK23280.1(328)	Cas2:CCK23279.1(106)	Csn2:CCK23278.1(225)		Spacer:4	no	-	GCTCTTGAACTGATTGATTCGACATCTACCTGAGAC				TGATTCGACATCTACACGTTGAGATCAAACAAAGCTTCGGCTGAGTTTCAATTTTTGAGCCCATGTTGGGCCATACATACCGCCATCCGGGAAGATACCGGGTGGCATTTTTTTGCT	15:29-TGATTCGACATCTAC	1:15-TGATTCGACATCTAC
161	AGP69056.1	Lactobacillus casei LOCK919	CP005486.1	2338790	2345866	-	Cas9:AGP69056.1(1362)	Cas1:AGP69055.1(301)		Csn2:AGP69053.1(225)		Spacer:11	no	-	GTCATTTAAATGATTGATTCGACATCTACCTGAGAC				TCTGCATGCCCCCTTGTAATCGCTTCCCCAATATGATTTAATACAGGTGTTGGGACGACATCCCCAACGTTTTGAACTGATTGATTCGACATCTACACGTTGAGATCAAACAAAGCCTCGGCTGAGTTTCAATTTCTGAGCCCATGTTGGGCCATACATACCGCCATCCGGGAAAACCCGGATGGTTTTTT	5:29-TTT-AAATGATTGATTCGACATCTAC	71:96-TTTGAACTGATTGATTCGACATCTAC
162	ERN50311.1	Lactobacillus casei 5b	AUYM01000017.1	10171	26215	+	Cas9:ERN50311.1(1361)	Cas1:ERN50312.1(301)	Cas2:ERN50313.1(101)	Csn2:ERN50314.1(225)		Spacer:9	no	-	GTCTCAGGTAGATGTCGAATCAATCAGTTCAAGAGC				GCAAAAAAATGCCACCCGGTATCTTCCCGGATGGCGGTATGTATGGCCCAACATGGGCTCAAAAATTGAAACTCAGCCGAAGCTTTGTTTGATCTCAACGTGTAGATGTCGAATCAATCAGTTCAAAACGTTGGGGATGTCGTCCCAACACTTGTATTAAATCATATTGGGGAAGCGATTACAAGGGGGTATGCAGAA	8:32-GTAGATGTCGAATCAATCAGTTCAA	102:126-GTAGATGTCGAATCAATCAGTTCAA
163	CAQ67445.1	Lactobacillus casei BL23	FM177140.1	2327048	2334802	-	Cas9:CAQ67445.1(1361)	Cas1:CAQ67444.1(301)	Cas2:CAQ67443.1(96)	Csn2:CAQ67442.1(225)		Spacer:21	no	-	GCTCTTGAACTGATTGATTCGACATCTACCTGAGAC				TCTGCATACCCCCTTGTAATCGCTTCCCCAATATGATTTAATACAAGTGTTGGGACGACATCCCCAACGTTTTGAACTGATTGATTCGACATCTACACGTTGAGATCAAACAAAGCTTCGGCTGAGTTTCAATTTTTGAGCCCATGTTGGGCCATACATACCGCCATCCGGGAAGATACCGGGTGGCATTTTTTTGCT	5:29-TTGAACTGATTGATTCGACATCTAC	72:96-TTGAACTGATTGATTCGACATCTAC
164	AEA57866.1	Lactobacillus casei BD-II	CP002618.1	2318012	2325766	-	Cas9:AEA57866.1(1361)	Cas1:AEA57865.1(301)	Cas2:AEA57864.1(101)	Csn2:AEA57863.1(225)		Spacer:21	no	-	GCTCTTGAACTGATTGATTCGACATCTACCTGAGAC				TCTGCATACCCCCTTGTAATCGCTTCCCCAATATGATTTAATACAAGTGTTGGGACGACATCCCCAACGTTTTGAACTGATTGATTCGACATCTACACGTTGAGATCAAACAAAGCTTCGGCTGAGTTTCAATTTTTGAGCCCATGTTGGGCCATACATACCGCCATCCGGGAAGATACCGGGTGGCATTTTTTTGCT	5:29-TTGAACTGATTGATTCGACATCTAC	72:96-TTGAACTGATTGATTCGACATCTAC
165	AEA54683.1	Lactobacillus casei LC2W	CP002616.1	2287126	2294880	-	Cas9:AEA54683.1(1361)	Cas1:AEA54682.1(301)	Cas2:AEA54681.1(101)	Csn2:AEA54680.1(225)		Spacer:21	no	-	GCTCTTGAACTGATTGATTCGACATCTACCTGAGAC				TCTGCATACCCCCTTGTAATCGCTTCCCCAATATGATTTAATACAAGTGTTGGGACGACATCCCCAACGTTTTGAACTGATTGATTCGACATCTACACGTTGAGATCAAACAAAGCTTCGGCTGAGTTTCAATTTTTGAGCCCATGTTGGGCCATACATACCGCCATCCGGGAAGATACCGGGTGGCATTTTTTTGCT	5:29-TTGAACTGATTGATTCGACATCTAC	72:96-TTGAACTGATTGATTCGACATCTAC
166	KRN88591.1	Lactobacillus ceti DSM 22408	JQBZ01000025.1	247146	255175	+	Cas9:KRN88591.1(1395)	Cas1:KRN88592.1(295)		Csn2:KRN88594.1(190)		Spacer:16	no	-	GTTTGAGAAGTGTGTTGTTCTCGATAGGTCTTAAAC	AGTTTTTGACCTATAATCAACAACAAGTCTACTTTAAAATCAGTAAAAGTTATCAACGTCGATGTTATGAAATAATGGTAGGACAATAGAAAATTCAGATGAATAAAACTAAATAACAAATAAGGATTTTAGCGGTTCGGACAATAAAGTCTGATCCGTTTTTTATAGAAAGGATGAATACATTTTAATAGTCAATTAAGTATATATAAAAACAAAGTAGTGTACCTGTGGTGGGTATCGATTTAGAGCTTTTTTACAAGAATCTATGCATATAAGCTTATGTGAACGATTAGATATAAAAAGAGCACTTAATCCGTTTTTTATGGATTCTATACTAGAAGAATGTGATGAGATAGAGTTAAATAAAGATATCGGCAAAGAAATATAAAAAGAAGCTTA…	8:35-AAGTGTGTTGTTCTCGATAGGTCTTAAA	631:658-AAGTGTGTTGTTCTCGATAGGTCTTAAA
167	KRK14794.1	Lactobacillus coryniformis subsp. coryniformis KCTC 3167	AZCN01000066.1	2037	10299	+	Cas9:KRK14794.1(1354)	Cas1:KRK14795.1(301)	Cas2:KRK14796.1(101)	Csn2:KRK14797.1(224)		Spacer:30	no	-	GTTTTAGAAGAGTGTTAAATCAATGAGTTTAGAACC				GCAAATTTAAAAGGCGCTATTGATCACGAAGATCAATAGCGCCTTTATGGTCCATAGGGACTCACAAGATGAAACTTGGCTTACGCCTTGTTTGATTTTAACTCAGAGTGTTAAATCAATAAGTTTAGATAGTCTTCTAAACAACTAGATTATATCAAGCAATTGTGTTAAAGACAAGGAGGGATTTTCTA	9:33-AGAGTGTTAAATCAATGAGTTTAGA	105:129-AGAGTGTTAAATCAATAAGTTTAGA
168	EFQ43980.1	Lactobacillus crispatus CTV-05	GL531741.1	44715	54648	-	Cas9:EFQ43980.1(298)	Cas1:EFQ43977.1(302)	Cas2:EFQ43976.1(98)	Csn2:EFQ43975.1(144)		Spacer:5	no	-	TGTTCTGACTCCCATGATCTAACAATCATCTAAAAC				TTTTTCTCCTTGTACATCTATATCTATAATGATATTATTTATTTGTTGGGTAGCTCCCAACTCTTAACCTTATTGATCTAACAATCATAATTTAAAATCAAGCAATGCGTTTTAGTACGCAGAGTTTCAACACTTGTCCCGAGCTATCGAGGGACTTTTTTTATGTAAAAATGAGGAACCACATGTCGGTTCCTCATTTATTTTTATAAACTAGAAATCTTAACGCGTTTTTCAAACAAACCAGTAGGTGATTGATAAACTAAAATAGTGTCCGAAGATAATGTAATTCCAGAATTATTTTGAAGTTGACCAAATGGTACAGTTATACCAATATCTTTAAGTTCACCTGTATCAGAATTATCATGCAAACCCTTCAAAATTTGAATAATAGCTTTAAAC…	15:29-TGATCTAACAATCAT	74:88-TGATCTAACAATCAT
169	ASN60002.1	Lactobacillus curvatus	CP022474.1	948134	957487	+	Cas9:ASN60002.1(1368)	Cas1:ASN60003.1(301)	Cas2:ASN60004.1(106)	Csn2:ASN60005.1(223)		Spacer:45	no	-	GTTTTAGAAGAGTATCAAATCAATGAGTAGTTCAAC				ACAAATAAAGCTAGCCTGTCATTAGTGTAATGATGGGCTAGCTTTTTGGTTTGAAGGCATAAAAAAAGGCCTCATAAGAGGCTCAGAATAGAAAACTTGGTCCGAAGACCTTGTTTGATTTTAACTCAGAGTATCAAATCAATGAGTATTTCGATTGAGTGTATCAAGCTCAACAACAGCATTATAGCATGTCATCATTTTGAAAACAAGGATGTAGGGGGTAAATTTTTA	9:33-AGAGTATCAAATCAATGAGTAGTTC	128:152-AGAGTATCAAATCAATGAGTATTTC
170	KIY25134.1	Lactobacillus delbrueckii subsp. bulgaricus	JXRV01000013.1	34194	42605	+	Cas9:KIY25134.1(1420)	Cas1:KIY25135.1(303)		Csn2:KIY25136.1(222)		Spacer:28	no	-	GTTTTAGAAGGTTGTCTATTCAATAAGGTTTAACCC				TAAACTGAAGAAAAAGAAACAGGGAGCTACACGGTTGGTGTAACTCCCTGTTTTGTTGCATAAAAAAAGCCCGCAATACACGGGACAAATGTATAAACTCCGCTCCGAAGAGCTTTGCTTGATTTTAAATCAGGTTATCTATTCAATAAGGTCTAACGTCGGGAGCTACCCGACAAGTTAATTATAGCATTAAGGTAAAAATAATCAAGGAGATAATTA	9:34-AGGTTGTCTATTCAATAAGGTTTAAC	132:157-AGGTTATCTATTCAATAAGGTCTAAC
171	KRL59377.1	Lactobacillus fuchuensis DSM 14340	AZEX01000047.1	19	7073	-	Cas9:KRL59377.1(1364)	Cas1:KRL59376.1(280)	Cas2:KRL59375.1(96)	Csn2:KRL59374.1(227)		Spacer:10	no	-	GTTGATGAACTCATTGATTTGATACTCTTCTAAAAC				AATCTTTCGGCCCGAATACGACACCTTTGCATGTTGTGATATCACAACTGTTCGCCATCCCATATTCCTCACTCCAATTAATCATTTTGTAGCCTTGTTTCTTAAAACAAGGCATGTTATACTACAGTTGTTGAGCCTGATACTCTCAACCGATAAACTCATTGATTTGATACTCTGGGTTAAAATCAAACGAAACCTTCGGGTTAAGTTTTTACTTCTGAGCCTCGTATGAGGCCTTTTTTTATGCCTTCATTTCAGATAAAAAGCTGGTTCATCATTAATTAAAATGACGAACCAGCTTTTTGAGTTC	4:28-GATGAACTCATTGATTTGATACTCT	152:176-GATAAACTCATTGATTTGATACTCT
172	KRK99063.1	Lactobacillus futsaii JCM 17355	AZDO01000017.1	8201	15470	-	Cas9:KRK99063.1(1129)	Cas1:KRK99062.1(302)		Csn2:KRK99061.1(340)		Spacer:19	no	-	ATTTTACTATTTCTAGATTCTTTAAGGTACAAAAAC				AAACATTCCTCCAAATTTTTTATAAAAAAAACCACCTATTAATTAAAATAGGTGGTAAATTCGGAATAAATCCTTATTTTTGTAGATCTTAAAGAATCTAGAAATAGTAAAACTTAACCGTACGTGCGCACATACGCATAAGGCGTCCCTTACAACTAAATAATATCACATCTATCTAGT	2:35-TTTTACTATTTCTAGATTCTTTAAGGT--ACAAAAA	112:77-TTTTACTATTTCTAGATTCTTTAAGATCTACAAAAA
173	KDA99635.1	Lactobacillus gasseri K7	ASRG02000002.1	684158	691703	-	Cas9:KDA99635.1(1386)	Cas1:KDA99634.1(302)	Cas2:KDA99633.1(101)	Csn2:KDA99632.1(222)		Spacer:14	no	-	ACTAATAACTTTATTGATCTAACAACCATCTAAAACC	TTTTTACCTTTCTAGCACTTAAGCGCTTTCTTATATCATAAAAATAATATGAGCAACCCCTTGATTAGATTTCATTGATCTAACAGCCATCTAAAACTACTAACTAAACTCAAAAGATCTGCTCACATTTATATTTTACTACTAACTTACTATTTTCTAAAGAAGAACTTACAAAAAAGCTCTATATAACCTGTAACTATTACTGATACTTTTTCACTAAATTTTCCTAATATGAGTATAAATTCATTATACATTGCACCAACGCAAAAAAAGAACTAAGCCTCAAAACGCTTAGTTCCATTTCAATTCAGTATTATTCAATTAAAAAAAGTC	10:36-TTT-ATTGATCTAACAACCATCTAAAAC	70:97-TTTCATTGATCTAACAGCCATCTAAAAC
174	ART98954.1	Lactobacillus gasseri	CP021427.1	1737702	1744919	+	Cas9:ART98954.1(1386)	Cas1:ART98955.1(302)		Csn2:ART98956.1(222)		Spacer:9	no	-	GTTTTAGATGGTTGTTAGATCAATAAGGCTTAGATC	ACTTTTTTTAATTGAATAATACTGAATTGAAATGGAACTAAGCGTTTTGAGGCTTAGTTCTTTTTTTGCGTTGGTGCAATGTATAATGAATTTATACTCATATTAGGAAAATTTAGTGAAAAAGTATCAGTAATAGTTACAGGTTATATAGAGCTTTTTTGTAAGTTCTTCTTTAGAAAATAGTAAGTTAGTAGTAAAATATAAATGTGAGCAGATCTTTTGAGTTTAGTTAGTAGTTTTAGATGGCTGTTAGATCAATGAAATCTAATCAAGGGGTTGCTCATATTATTTTTATGATATAAGAAAGCGCTTAAGTGCTAGAAAGGTAAAAAA	1:24-GTTTTAGATGGTTGTTAGATCAAT	236:259-GTTTTAGATGGCTGTTAGATCAAT
175	KRM22352.1	Lactobacillus graminis DSM 20719	AYZB01000035.1	153965	162593	-	Cas9:KRM22352.1(1368)	Cas1:KRM22351.1(301)	Cas2:KRM22350.1(96)	Csn2:KRM22349.1(223)		Spacer:34	no	-	GTTGAACTACTCATTGATTTGATACTCTTCTAAAAC				AAAATTTTCCCCCTACATCCTTGTTTTCAAAATGATGACATGCTATAATGCTTTTGTTGAGCTTGATACACTCAATCGAAATACTCATTGATTTGATACTCTGAGTTAAAATCAAACAAGGTCTTTGGACCAAGTTTTCTATTCTGAGCCTCTTATGAGGCCTTTTTTTATGCCTTCAAACCTAAAAAGCTAGCCCATCATTACACCAATGACAGGCTAGCTTTATTTGCT	4:28-GAACTACTCATTGATTTGATACTCT	78:102-GAAATACTCATTGATTTGATACTCT
176	ALB29892.1	Lactobacillus heilongjiangensis	CP012559.1	2532109	2540580	+	Cas9:ALB29892.1(1356)	Cas1:ALB29893.1(291)	Cas2:ALB29894.1(101)	Csn2:ALB29895.1(234)		Spacer:22	no	-	GTTTTAGAAGTATGTCATCTCAATTACTTAAGAACC				AAAAGGGCAAAAAAAATACTCCCACGCGGGAGTGGCCCTAAGGCTATTTAACATTTATGTTTATTTTAATTCAGTAAGTCATCTCAATTACTTATGAACCACCTACATATTATCGTAATTCGACATTAATTTCAATAATTAGGAGATTGATTA	9:36-AGTATGTCATCTCAATTACTTAAGAACC	73:100-AGTAAGTCATCTCAATTACTTATGAACC
177	KJY65901.1	Lactobacillus helsingborgensis	JXJR01000003.1	43276	50519	+	Cas9:KJY65901.1(1400)	Cas1:KJY65902.1(303)	Cas2:KJY65903.1(101)	Csn2:KJY65904.1(222)		Spacer:9	no	-	GTTTTAGATGGTTGTTAAATTGATGATGATTAGAAC				GTGCATACAAAAAAGAGAGCTAGATTAATCGCTCTCTATTTTTGTGTATAAAAAAAGCCTCTGCTATGGAACCTAATATACAGAAATAATTAGAGCCTGAGGCGTGACGATAATAAATATCGCGTTGAAACTTGTACAAGAGTACATCGTTTGATTTTAAATCTGGTTGTTAAATCAATAATGATTAGAAGTTGGTAGCTAACCAACACCTATAGCTTAACATTTTTTCAAAAAAAAACAAGGAGGAATTA	9:35-TGGTTGTTAAATTGATGATGATTAGAA	164:190-TGGTTGTTAAATCAATAATGATTAGAA
178	EFO68406.1	Lactobacillus iners LactinV 09V1-c	AEHO01000006.1	8089	11910	-	Cas9:EFO68404.1(343)	cas2:EFO68405.1(98)				Spacer:5	no	-	GTTTTACCTGGTGCATAAATTACATAACTCTCAAAC	TTTCCAAAAGTTTTCTACTTGCCCTTTAATTTTCTGAGGAATTATATTTGCATCAGATATAGGATAAATATCACTTTTTTTAACATTTAATTCCTTTTCTACTAAAACTCTATTTTCAATAGAATCATCATATTTTTAGATTTAGGAAAAATATGATCTTGATCATACAGATTTTTATTCATTAATTCTGATATATCTATTGGTTTCAAAGAATACATAGATCTACCCAATTGAGTATAGTAAAGATATAAATTATCCCATCGCAAATCTCTATCATCTTTATTATCTAATTCATTACTCAGATCTTGATATTTATCCTTTCCAATAATAGAAATAATTTGCTTTTTGGAATCCTTATATACTTGCTTCAAATCTGCTTTTCTAGATAATTTTCGCTTA…	15:28-ATAAATTACATAAC 6:18-ACCTGGTGCATAA 14:25-CATAAATTACAT	2816:2829-ATAAATTACATAAC 3505:3517-ACCTGGTGCATAA 15343:15354-CATAAATTACAT
179	EEQ25104.1	Lactobacillus jensenii 269-3	ACOY01000008.1	46	6694	-	Cas9:EEQ25104.1(1391)	Cas1:EEQ25103.1(302)	Cas2:EEQ25102.1(108)	Csn2:EEQ25101.1(222)		Spacer:3	no	-	GTTTTTCAACTTACTGATTTAACAACCTTCTAAAAC				TAATTTTCACCCCTTGTTAACTAAATCTGAAAATGTTATTATTTAGTTGTTGATTTAACAACCTCAATATTTCAATTTACTGATTTAACAACCTTATTTTTAAAATCAAACAAGGTCTTAGTACCGAGTTTTCACATGTGTACCGCTTATAGCGGTCTTTTTTTGTAGCAAAAAAGGATTACACCTAATTCAAGTGTAATCCTTTTTCCATATATGTGGTAAT	4:29-TTTCAACTTACTGATTTAACAACCTT 15:28-TGATTTAACAACCT	70:95-TTTCAATTTACTGATTTAACAACCTT 51:64-TGATTTAACAACCT
180	KRM52417.1	Lactobacillus kefiri DSM 20587	AYYV01000041.1	56685	63807	-	Cas9:KRM52417.1(1347)	Cas1:KRM52416.1(301)	Cas2:KRM52415.1(96)	Csn2:KRM52414.1(223)		Spacer:10	no	-	AAACTTAAGCTCATTGATTTAACATCCTTCTAAAAC				TAAAAATTCCCCCTTGCCTCAATTTGTTTATTGAGGTATATTATTTGTGTTGGGTAGCTCCCAATATGTTTGACCTTATTGATTTAACATCCTGTGTTAAAATCAAGCAATGCGCTTTGCGCGGAGTTTCAACTTTTGACCCATTATATGGGCATTACATAAGCGAAAGGAATCATTCTTCGATTTGGAGAATGATTCCTTTTTTGT	13:28-ATTGATTTAACATCCT	78:93-ATTGATTTAACATCCT
181	PAK83723.1	Lactobacillus kefiri	NCWS01000007.1	56703	63891	-	Cas9:PAK83723.1(1368)	Cas1:PAK83722.1(301)	Cas2:PAK83721.1(101)	Csn2:PAK83720.1(223)		Spacer:11	no	-	AAACTTAAGCTCATTGATTTAACATCCTTCTAAAAC				TAAAAATTCCCCCTTGCCTCAATTTGTTTATTGAGGTATATTATTTGTGTTGGGTAGCTCCCAATATGTTTGACCTTATTGATTTAACATCCTGTGTTAAAATCAAGCAATGCGCTTTGCGCGGAGTTTCAACTTTTGACCCATTATATGGGCATTACATAAGCGAAAGGAATCATTCTTCGATTTGGAGAATGATTCCTTTTTTGT	13:28-ATTGATTTAACATCCT	78:93-ATTGATTTAACATCCT
182	KJY59598.1	Lactobacillus kimbladii	JXLH01000004.1	70635	81386	+	Cas9:KJY59598.1(1393)	Cas1:KJY59599.1(303)	Cas2:KJY59600.1(101)	Csn2:KJY59601.1(222)		Spacer:65	no	-	GTTTTAGATGATTGTTAGATCAATGATGATTAGAAC				ACTAAAATAGGGAAGCGAAATAATCCGATTCCCTATTTTTGTGCATAAAAAAACCTCCGCTATAGAGCTGAGGCAGGACGGTAATAACCGCGTTGAAACTTCGTATCTAAAAGATACATTGTTTGATTTTAAATCTGGTTGTTAGATCAATAATGATTAGATCGTTGGTAGCTAACCAACAACTATAGTATAACATTTATTTTTAAAAATACAAGGAGGAAATA	12:34-TTGTTAGATCAATGATGATTAGA	139:161-TTGTTAGATCAATAATGATTAGA
183	KJY58677.1	Lactobacillus kullabergensis	JXBY01000006.1	36352	44144	+	Cas9:KJY58677.1(1396)	Cas1:KJY58678.1(303)	Cas2:KJY58679.1(101)			Spacer:20	no	-	GTTTTAGATGATTGTTAGATCAATGATGATTAGAAC				ACAAAAATAGGGAAGCGCAATAATCCGGTTCCCTATTTTTATGCATAAAAAAACCTCCGCTATAGAGCTGAGGCAGGACGGTAATAATACCGCGTTGAAACTTAGTATCAAAGATACATTGTTTGATTTTAAAATCTGGTTGTTAGATCAATAATGATTAGATCGTTGGTAGCTAACCAACAAACATAGTATAACATTTATTTTTTAAAATACAAGGAGGAATTA	12:34-TTGTTAGATCAATGATGATTAGA	140:162-TTGTTAGATCAATAATGATTAGA
184	KPN82435.1	Lactobacillus kunkeei	JXDD01000007.1	39831	47936	+	Cas9:KPN82435.1(1391)	Cas1:KPN82436.1(301)	Cas2:KPN82437.1(101)	Csn2:KPN82438.1(222)		Spacer:25	no	-	GTTTTAGCAGTATGTCATATCAATGAGGTTTAGATC	ATTATCGCTTCCTTATACTTATATGAGAATAAGCATATCATAATGGAATGAAAATGAAGATTTGTATAAAAAAGATGCCTGCTAGAACTAGCAGGCATCTTTATATATGTATTGTCCCGATAGCGGGATCAAAAAATGAAACTTTCGGAATAACCTAATTGTTTGATTTTAACTTAGTATGTCATATCAATAAGGTTTAGTGTTGGGAGCTACCCAACACATATTATTATAATACTATAAAAAGTTTCTTGCAACTGATAAAGCTAGAAAATATAATAAAAGTACAACAATAGAGATAGGTGGGTATATAG	9:33-AGTATGTCATATCAATGAGGTTTAG	176:200-AGTATGTCATATCAATAAGGTTTAG
185	KRN80018.1	Lactobacillus lindneri DSM 20690	JQBT01000012.1	35546	43321	-	Cas9:KRN80018.1(1341)	Cas1:KRN80017.1(301)	Cas2:KRN80016.1(96)	Csn2:KRN80015.1(221)		Spacer:23	no	-	ATTCTTAATCTCATTAGAATGACGTAATTCTAAAAC				ACGATGTTCTCCTTGACTTTTTAACTAATAATAGTTATATTTATTTTGTTGGTTGGAATGCCAACATTTTAATCTCATTAGAATGACGTACTGAGTTAAAATCAAACAAAGCCTTATGCTGAGTTTTATCTTTTGAGCCCTTAAGGGCCATACATATACAAAAGACAGCTATCAATTATCTGATAGCTGTCTTTTTCATTT	1:26-ATTCTTAATCTCATTAGAATGACGTA	66:90-ATT-TTAATCTCATTAGAATGACGTA
186	ANZ57407.1	Lactobacillus lindneri	CP014872.1	134553	142262	-	Cas9:ANZ57407.1(1341)	Cas1:ANZ57406.1(301)	Cas2:ANZ57405.1(101)	Csn2:ANZ57404.1(221)		Spacer:22	no	-	ATTCTTAATCTCATTAGAATGACGTAATTCTAAAAC				ACGATGTTCTCCTTGACTTTTTAACTAATAATAGTTATATTTATTTTGTTGGTTGGAATGCCAACATTTTAATCTCATTAGAATGACGTACTGAGTTAAAATCAAACAAAGCCTTATGCTGAGTTTTATCTTTTGAGCCCTTAAGGGCCATACATATACAAAAGACAGCTATCAATTATCTGATAGCTGTCTTTTTCATTT	1:26-ATTCTTAATCTCATTAGAATGACGTA	66:90-ATT-TTAATCTCATTAGAATGACGTA
187	KRN29119.1	Lactobacillus mali	JQAR01000013.1	46227	54192	+	Cas9:KRN29119.1(1174)	Cas1:KRN29120.1(295)	Cas2:KRN29121.1(81)	Csn2:KRN29122.1(343)		Spacer:21	no	-	GTTTTTGCACTCTCAACATTTTCCTATCAATAAAAC				TTTTTAACGATTGTAAAAGTTTATTTATTATGTTACAATTGCTTTGTGATTGACGGATCACTGTACTCGACGGAGTGCATGTTCAATCGTTTTATTGATAGGAAAATGATTGAGAATCTGCAAAGATAAGGCTTTATGCCGAAATTACTGCCTCTTAGGCAGTTTTTTTTGTATCTAAATTATAAGAATAGGAAAGGAGTTAAAATGACTTGGAGAAACATAA	11:36-TCTCAA-CATTTTCCTATCAATAAAAC	115:89-TCTCAATCATTTTCCTATCAATAAAAC
188	KJY57852.1	Lactobacillus melliventris	JXLI01000006.1	115415	124022	+	Cas9:KJY57852.1(1391)	Cas1:KJY57853.1(303)	Cas2:KJY57854.1(101)	Csn2:KJY57855.1(222)		Spacer:32	no	-	GTTTTAGATGATTGTTAGATCAATGATGATTAGAAC				ACTAAAATAGGGAAGCGCAATAATCCGATTCCCTATTTTTGTGCATAAAAAAACCTCCGCTATAGAGCTGAGGCAGGACGGTAATAACCGTGTTGAAACTTAGTATCTCAAAGATACATTGTTTGATTTTAAATCTGGTTGTTAGATCAATAATGATTAGATCGTTGGTAGCTAACCAACAACTATAGTATAACATTTATTTTCAAAAATACAAGGAGGAAAATA	12:34-TTGTTAGATCAATGATGATTAGA	139:161-TTGTTAGATCAATAATGATTAGA
189	KRL43550.1	Lactobacillus mindensis DSM 14500	AZEZ01000078.1	24942	33452	+	Cas9:KRL43550.1(1357)	Cas1:KRL43551.1(250)	Cas2:KRL43552.1(98)	Csn2:KRL43553.1(234)		Spacer:25	no	-	GTTTTAGAAGTAAGTCATCTCAATTACTAAGAACC				AAAAGTGCAAAAAAAATAGCCCCCACGCGGGAGCCGACCAGAAGGTCATTTAACTTTAATGTTTATTTTAACTCAGTAAGTCATCTCAATTACTTAAGAGCAAGTTAAGTATATTTCATTTCTAAAAATATTTCAATTAAATTAGGAGAATTGTTATGGGCTGGGAAACGATTTATATTACACAAAAATCGAAGTTATCTTATAAGGCAAACCATCTATTGATCCAAACGACCATGGATATTAAGCAGGTTCCTTTTCACCAGATAAACTGCATCGTTG	9:32-AGTAAGTCATCTCAATTACT-AAGA	75:99-AGTAAGTCATCTCAATTACTTAAGA
190	AJT50776.1	Lactobacillus mucosae LM1	CP011013.1	1511617	1522200	-	Cas9:AJT50776.1(1396)	Cas1:AJT50775.1(301)	Cas2:AJT50774.1(101)			Spacer:37	no	-	GAGAATTACATCATTGATTTAACATCCATCTAAAGC				AAATACTCCTCCTTGCCAATTTAAAAATTTAAGGTTATACTGTGTTTGTTGGGTAGCTCCCAACAGGAATAACATCATTGATTTAACATCCAGAGTTAAAGTCAAACAATGCATTCTGCAAAGTTATTTCTTCTGACCCATTTATTAATGGGCAATACATATTAAAAAGGAATGGTTCACCATCGATGAGCCATTCCTTTTCTTTTTGC	3:28-GAATTACATCATTGATTTAACATCCA	67:92-GAATAACATCATTGATTTAACATCCA
191	KRK75450.1	Lactobacillus namurensis DSM 19117	AZDT01000041.1	339	8749	-	Cas9:KRK75450.1(1376)	Cas1:KRK75449.1(301)	Cas2:KRK75448.1(96)	Csn2:KRK75447.1(100)		Spacer:13	no	-	AAGGATAACATTATAGATTTACCACTCATTTGAAAC				AACATCATCCTCCTTGCTGAATCAACCAAAACATGCTATATTATAGATGGTCAAATTGACCTGTTTGACCTTATAGATTTACCACTCAGAGTTGAAATCAAACAAGATGCTTTAGCATCAAGTTTCCCATTGTGAGCCCGTTATCGGTGCCATACATATTAAAACGACCAAGCCACCTTTTCGTGACTTGGTCGTTTTTTC	11:28-TTATAGATTTACCACTCA	71:88-TTATAGATTTACCACTCA
192	KRK79818.1	Lactobacillus nodensis DSM 19682	AZDZ01000011.1	222995	229614	+	Cas9:KRK79818.1(1130)	Cas1:KRK79819.1(287)		Csn2:KRK79821.1(340)		Spacer:9	no	-	GTTTTAGTACTCTCAAGAATTTAGTAACAGTAAAAC				TTGAATTCATCCTGTATAATAAGTTCTTGTAAGGGACGCCTTATATGTTTGAACATGTTCATTCGACTGAATTTAGTTTTACTGTTACTAAATTCTTGAGAACCTACTAAAATAAGGATTTATTCCGAATTTACCACCTATTTTTTAATAGGTGGTTTTTTTTTACAAAAATTTGGAGGTACGAACTTATAAATTGGAGAATTGTACACGTAAAGGAAAGTGAAATTCTTAGAT	2:36-TTTTAGTA--CTCTCAAGAATTTAGTAACAGTAAAAC	112:76-TTTTAGTAGGTTCTCAAGAATTTAGTAACAGTAAAAC
193	KRL55516.1	Lactobacillus oligofermentans DSM 15707	AZFE01000031.1	451831	460146	-	Cas9:KRL55516.1(1336)	Cas1:KRL55515.1(301)		Csn2:KRL55514.1(223)		Spacer:30	no	-	GTTGTCGAACTCATTGATTTGATACTCTTCTAAAAC				AAAAGCACCCCTTTAAAAAAAATTATTATGTGGTATACTAACTTTGTTGACTGATACTCAACACATCGAATTCATTGATTTGATACTCTGAGTTAAAATCAAGCAAGGCGCAAGCCAAGTTTAATCTTCTGAGTCCTGTATGGGACCATACATAAAGAGCGTTATTGATTTCATTATCAATAACGCTCTATTTTATTGTC	5:28-TCGAACTCATTGATTTGATACTCT	66:89-TCGAATTCATTGATTTGATACTCT
194	EPC36558.1	Lactobacillus paracasei subsp. paracasei Lpp223	ANML01000003.1	19178	25614	+	Cas9:EPC36558.1(1361)	Cas1:EPC36559.1(301)	Cas2:EPC36560.1(101)	Csn2:EPC36561.1(225)		Spacer:1	no	-	GTCTCAGGTAGATGTCGAATCAATCAGTTCAAGAGCTG				GCAAAAAAATGCCACCCGGTATCTTCCCGGATGGCGGTATGTATGGCCCAACATGGGCTCAAAAATTGAAACTCAGCCGAAGCTTTGTTTGATCTCAACGTGTAGATGTCGAATCAATCAGTTCAAAACGTTGGGGATGTCGTCCCAACACTTGTATTAAATCATATTGGGGAAGCGATTACAAGGGGGTATGCAGAA	8:32-GTAGATGTCGAATCAATCAGTTCAA	102:126-GTAGATGTCGAATCAATCAGTTCAA
195	EEQ66666.1	Lactobacillus paracasei subsp. paracasei 8700	CP002391.1	2192491	2200160	-	Cas9:EEQ66666.1(1362)	Cas1:EEQ66665.2(301)	Cas2:EEQ66664.1(101)	Csn2:EEQ66663.1(225)		Spacer:20	no	-	GTCATTTAAATGATTGATTCGACATCTACCTGAGAC				TCTGCATGCCCCCTTGTAATCGCTTCCCCAATATGATTTAATACAGGTGTTGGGACGACATCCCCAACGTTTTGAACTGATTGATTCGACATCTACACGTTGAGATCAAACAAAGCCTCGGCTGAGTTTCAATTTCTGAGCCCATGTTGGGCCATACATACCGCCATCCGGGAAAACCCGGATGGTTTTTT	5:29-TTT-AAATGATTGATTCGACATCTAC	71:96-TTTGAACTGATTGATTCGACATCTAC
196	EPC14702.1	Lactobacillus paracasei subsp. tolerans Lpl7	ANKV01000008.1	22035	30599	-	Cas9:EPC14702.1(1362)	Cas1:EPC14701.1(301)	Cas2:EPC14700.1(106)	Csn2:EPC14699.1(175)		Spacer:33	no	-	GGAATTCAACTGATTGATTCGACATCTACCTGAGAG				TCTGCATACCCCCTTGTAATCGCTTCCCCAATATGATTTAATACAAGTGTTGGGACGACATCCCCAACGTTTTGAACTGATTGATTCGACATCTACACGTTGAGATCAAACAAAGCTTCGGCTGAGTTTCAATTTTTGAGCCCATGTTGGGCCATACATACGCCATCCGGGAAAACCCGGGTGGCTTTTTTTGCT	8:29-AACTGATTGATTCGACATCTAC	75:96-AACTGATTGATTCGACATCTAC
197	EPC25527.1	Lactobacillus paracasei subsp. paracasei Lpp46	ANMJ01000060.1	32	6645	-	Cas9:EPC25527.1(1362)	Cas1:EPC25526.1(301)	Cas2:EPC25525.1(101)	Csn2:EPC25524.1(225)		Spacer:4	no	-	GCTCTCGAACTGATTGATTCGACATCTACCTGAGAC				TCTGCATGCCCCCTTGTAATCGCTTCCCCAATATGATTTAATACAGGTGTTGGGACGACATCCCCAACGTTTTGAACTGATTGATTCGACATCTACACGTTGAGATCAAACAAAGCCTCGGCTGAGTTTCAATTTCTGAGCCCATGTTGGGCCATACATACCGCCATCCGGGAAAACCCGGATGGTTTTTT	7:29-GAACTGATTGATTCGACATCTAC	74:96-GAACTGATTGATTCGACATCTAC
198	KRL80428.1	Lactobacillus paracollinoides DSM 15502	AZFD01000051.1	48100	55543	+	Cas9:KRL80428.1(1368)	Cas1:KRL80429.1(304)		Csn2:KRL80430.1(221)		Spacer:11	no	-	GTTTTAGATGAATATCAAATCAATGAGGTTCAAAGC				TTCAAAAAGTCGAACCATCAAAAGATAGTCCGACTTTTTTATGTAATGGCTCAAATGATGAGCTCAAAAGAGAAAACTTGGCATAAGCCTTGTTTGATTTTAACTCTGAATATCAAATCAATGAGGTTATTAAGTTGATCAGACTTAACAAGAAAAATATATCATAATTTAGCAAAAAGATAAAGGGGT	9:30-TGAATATCAAATCAATGAGGTT	107:128-TGAATATCAAATCAATGAGGTT
199	ANZ60989.1	Lactobacillus paracollinoides	CP014912.1	1493366	1500829	+	Cas9:ANZ60989.1(1368)	Cas1:ANZ60990.1(308)		Csn2:ANZ60991.1(221)		Spacer:14	no	-	GTTTTAGATGAATATCAAATCAATGAGGTTCAAAGC				TTCAAAAAGTCGAACCATCAAAAGATAGTCCGACTTTTTTATGTAATGGCTCAAATGATGAGCTCAAAAGAGAAAACTTGGCATAAGCCTTGTTTGATTTTAACTCTGAATATCAAATCAATGAGGTTATTAAGTTGATCAGACTTAACAAGAAAAATATATCATAATTTAGCAAAAAGATAAAGGGGTTGATTTATT	9:30-TGAATATCAAATCAATGAGGTT	107:128-TGAATATCAAATCAATGAGGTT
200	KRL51978.1	Lactobacillus parakefiri DSM 10551	AZEN01000412.1	12322	19444	+	Cas9:KRL51978.1(1347)	Cas1:KRL51979.1(301)	Cas2:KRL51980.1(96)	Csn2:KRL51981.1(223)		Spacer:10	no	-	GTTTTAGAAGGATGTTAAATCAATAAGGTTAAACCC				CAAAAAAGGAATCATTCTCCAAATCGAAGAATGATTCCTTTCGCTTATGTAATGCCCATATAATGGGTCAAAAGTTGAAACTCCGCGCAAAGCGCATTGCTTGATTTTAACACAGGATGTTAAATCAATAAGGTCAAACATATTGGGAGCTACCCAACACAAATAATATACCTCAATAAACAAATTGAGGCAAGGGGGAATTTTTAA	9:34-AGGATGTTAAATCAATAAGGTTAAAC	114:139-AGGATGTTAAATCAATAAGGTCAAAC
201	EIW15184.1	Lactobacillus pentosus KCA1	AKAO01000005.1	90201	97833	+	Cas9:EIW15184.1(1361)	Cas1:EIW15185.1(301)	Cas2:EIW15186.1(101)	Csn2:EIW15187.1(225)		Spacer:18	no	-	GTCTTGAATAGTAGTCATATCAAACAGGTTTAGAAC				AAAAAAAGATGTCGTCCAGTAAATGGGCGACATCTTGATACATATGTAATGGTCCGAATACGGACTCAAAAGGTGAAACTCGGCAAAATGCCTTGTTTGATCTTGACGCTAGTAGTCATATCAAGAAGGTTTAGAACTTGATACAAGTGAATCTTATCATGGAAAGTGAATTTAATCAAGGGAGCTGTTATGAA	9:36-TAGTAGTCATATCAAACAGGTTTAGAAC	110:137-TAGTAGTCATATCAAGAAGGTTTAGAAC
202	KRK25531.1	Lactobacillus pentosus DSM 20314	AZCU01000007.1	61144	68238	+	Cas9:KRK25531.1(1358)	Cas1:KRK25532.1(301)	Cas2:KRK25533.1(96)	Csn2:KRK25534.1(225)		Spacer:10	no	-	GTCTTGAATAGTAGTCATATCAAACAGGTTTAGAAC				AAAAAAAGATGTCGTCCAGTAAATGGGCGACATCTTGATACATATGTAATGGTCCGAATACGGACTCAAAAGGTGAAACTCGGCAAAATGCCTTGTTTGATCTTGACGCTAGTAGTCATATCAAGAAGGTTTAGAACTTGATACAAGTGAATCTTATCATGGAAAGTGAAATTAATCAAGGGAGCTGTTATGAA	9:36-TAGTAGTCATATCAAACAGGTTTAGAAC	110:137-TAGTAGTCATATCAAGAAGGTTTAGAAC
203	EQM52645.1	Lactobacillus plantarum EGD-AQ4	AVAQ01000051.1	62255	76713	-	Cas9:EQM52645.1(1362)	Cas1:EQM52644.1(301)	Cas2:EQM52643.1(101)	Csn2:EQM52642.1(198)		Spacer:33	no	-	GTTCCAAACTTGTTTGATATGACTACTATTCAAGAC				TCATAACAGCTCCCTTGATTAAATTCACTTTCCATGATAAGATTCACTTGTATCAAGTTCTAAACCTTCTTGATATGACTACTAGCGTCAAGATCAAACAAGGCATTTTGCCGAGTTTCACCTTTTGAGTCCGTATTCGGACCATTACATATGTATCAAGATGTCGCCCATTTACTGGACGACATCTTTTTTTC	1:28-GTTCCAAACTTGTTTGATATGACTACTA	57:84-GTTCTAAACCTTCTTGATATGACTACTA
204	APP12732.1	Lactobacillus plantarum subsp. plantarum	CP018324.1	2148419	2155505	+	Cas9:APP12732.1(1362)	Cas1:APP12733.1(301)	Cas2:APP12734.1(101)	Csn2:APP12735.1(225)		Spacer:9	no	-	GTCTTGAATAGTAGTCATATCAAACAGGTTTAGAAC				CGAAAAAAGATGCCATCCTGATAAGGATGACATCTTGGTACATATGTAGTGGTCCGAATACGGACTCAAAAGGTGAAACTTGGCAATAAATGCCTTGTTTGATCTTGACGCTAGTAGTCATATCAAGAAGGTTTAGAACTTGATACAAGTGAATAGTAGCACGAAAAATATAATTAATCAAGGAGCTGTTATTA	9:36-TAGTAGTCATATCAAACAGGTTTAGAAC	112:139-TAGTAGTCATATCAAGAAGGTTTAGAAC
205	KPL57198.1	Lactobacillus plantarum 2025	AVFJ02000023.1	15473	22680	-	Cas9:KPL57198.1(1358)	Cas1:KPL57197.1(301)	Cas2:KPL57196.1(101)	Csn2:KPL57195.1(225)		Spacer:11	no	-	GTTCTAAACCTGTTTGATATGACTACTATTCAAGAC				AATAACAGCTCCTTGATTAATTATATTTTTCGTGCTACTATTCACTTGTATCAAGTTCTAAACCTTCTTGATATGACTACTAGCGTCAAGATCAAACAAGGCATTTATTGCCAAGTTTCACCTTTTGAGTCCGTATTCGGACCACTACATATGTACCAAGATGTCATCCTTATCGGGATGGCATCTTTTTTCGC	1:28-GTTCTAAACCTGTTTGATATGACTACTA	55:82-GTTCTAAACCTTCTTGATATGACTACTA
206	AGE37869.1	Lactobacillus plantarum ZJ316	CP004082.1	353484	360295	+	Cas9:AGE37869.1(1358)	Cas1:AGE37870.1(301)	Cas2:AGE37871.1(101)	Csn2:AGE37872.1(225)		Spacer:5	no	-	GTCTTGAATAGTAGTCATATCAAACAGGTTTAGAAC				CGAAAAAAGATGCCATCCCGATAAGGATGACATCTTGGTACATATGTAGTGGTCCGAATACGGACTCAAAAGGTGAAACTTGGCAATAAATGCCTTGTTTGATCTTGACGCTAGTAGTCATATCAAGAAGGTTTAGAACTTGATACAAGTGAATAGTAGCACGAAAAATATAATTAATCAAGGAGCTGTTATTA	9:36-TAGTAGTCATATCAAACAGGTTTAGAAC	112:139-TAGTAGTCATATCAAGAAGGTTTAGAAC
207	OTA66856.1	Lactobacillus reuteri	MIMN01000011.1	15761	24809	-	Cas9:OTA66856.1(1382)	Cas1:OTA66855.1(302)	Cas2:OTA66854.1(101)	Csn2:OTA66853.1(223)		Spacer:39	no	-	ATTCTAATCATCATTGATTTGAAGTACATCTAAAAC				CTTTTCATCCCCTTGTTGTAGTAAAAAATATTTGATATAATTAATTTATCGGGTAGCTCCCGACTACTAAACATTATTGATTTGAAGTACAGAGTTAAAATCAAACAAGTGCTTCGGCACAAGTTTCTACTTTTGAGTCAGTTATCTGACCAATACATAAAAGGGAATTAAATCGTTCACATGAGCGATTTAATTCCCTTTCTCTCTTTAAAC	4:28-CTAATCATCATTGATTTGAAGTACA	67:91-CTAAACATTATTGATTTGAAGTACA
208	EHJ21084.1	Lactobacillus rhamnosus R0011	AGKC01000006.1	119838	128182	-	Cas9:EHJ21084.1(1361)	Cas1:EHJ21083.1(301)	Cas2:EHJ21082.1(101)	Csn2:EHJ21081.1(226)		Spacer:28	no	-	TCACTGAAGGTTTTTGATCTGACATCTACCTGAGAC				AAAATCACCCCTTGTAATCGCTTCCCTAATATGCTTTAATACAGTTGTTGAGACGACATCCTCAACAACTTGAATTGATTGATCTGACATCTACAAGTTGAGATCAAACAAAGCTTCGGCTGAGTTTCAATTTCTGAGCCCATGTTGGGCCATACATATGCCACCCGAGTGCAAGTCGGGTGGCTTTTTTGT	14:29-TTGATCTGACATCTAC	79:94-TTGATCTGACATCTAC
209	ASY48124.1	Lactobacillus rhamnosus DSM 14870	CP006804.1	992959	1001698	-	Cas9:ASY48124.1(1361)	Cas1:ASY48123.1(288)	Cas2:ASY48122.1(96)	Csn2:ASY48121.1(198)		Spacer:34	no	-	TCACTGAAGGTTTTTGATCTGACATCTACCTGAGAC				TTTACAATGCTGCGTGATGATGAACGATCGCCATCCCATAAAATCACCCCTTGTAATCGCTTCCCTAATATGCTTTAATACAGTTGTTGAGACGACATCCTCAACAACTTGAATTGATTGATCTGACATCTACAAGTTGAGATCAAACAAAGCTTCGGCTGAGTTTCAATTTCTGAGCCCATGTTGGGCCATACATATGCCACCCGAGTGCAAGTCGGGTGGCTTTTTTGT	14:29-TTGATCTGACATCTAC	118:133-TTGATCTGACATCTAC
210	AGP71955.1	Lactobacillus rhamnosus LOCK900	CP005484.1	2145287	2153631	-	Cas9:AGP71955.1(1361)	Cas1:AGP71954.1(301)	Cas2:AGP71953.1(96)	Csn2:AGP71952.1(198)		Spacer:28	no	-	TCACTGAAGGTTTTTGATCTGACATCTACCTGAGAC				AAAATCACCCCTTGTAATCGCTTCCCTAATATGCTTTAATACAGTTGTTGAGACGACATCCTCAACAACTTGAATTGATTGATCTGACATCTACAAGTTGAGATCAAACAAAGCTTCGGCTGAGTTTCAATTTCTGAGCCCATGTTGGGCCATACATATGCCACCCGAGTGCAAGTCGGGTGGCTTTTTTGT	14:29-TTGATCTGACATCTAC	79:94-TTGATCTGACATCTAC
211	KFC34615.1	Lactobacillus rhamnosus K32	JNNV01000014.1	27097	34561	+	Cas9:KFC34615.1(1365)	Cas1:KFC34616.1(301)	Cas2:KFC34617.1(101)	Csn2:KFC34618.1(226)		Spacer:15	no	-	GTCTCAGGTAGATGTCAGATCAATCAGTTCAAGAGC				AGCAAAAAAACCACCCGTTTAAAAACGGGTGGCATGGCCCAACATGGGCTCAGAAATTGAAACTCAGCCGAAGCTTTGTTTGATCTCAACTTGTAGATGTCAGATCAATCAATTCAAGTTGTTGAGGATGCCGTCTCAACAACTGTATTAAATCATATTAGGGAAGCGATTACAAGGGGTGATTTTA	8:33-GTAGATGTCAGATCAATCAGTTCAAG	93:118-GTAGATGTCAGATCAATCAATTCAAG
212	EDY99730.1	Lactobacillus rhamnosus HN001	ABWJ01000004.1	34913	43917	+	Cas9:EDY99730.1(1361)	Cas1:EDY99731.1(301)	Cas2:EDY99732.1(101)	Csn2:EDY99733.1(226)		Spacer:38	no	-	GTCTCAGGTAGATGTCAGATCAATCAGTTCAAGAAC				CAAAAAAGCCACCCGACTTGCACTCGGGTGGCATATGTATGGCCCAACATGGGCTCAGAAATTGAAACTCAGCCGAAGCTTTGTTTGATCTCAACTTGTAGATGTCAGATCAATCAATTCAAGTTGTTGAGGATGTCGTCTCAACAACTGTATTAAAGCATATTAGGGAAGCGATTACAAGGGGTGATTTTA	8:33-GTAGATGTCAGATCAATCAGTTCAAG	98:123-GTAGATGTCAGATCAATCAATTCAAG
213	KRL55833.1	Lactobacillus rossiae DSM 15814	AZFF01000006.1	88561	95913	-	Cas9:KRL55833.1(1378)	Cas1:KRL55832.1(301)	Cas2:KRL55831.1(96)	Csn2:KRL55830.1(222)		Spacer:14	no	-	ATTTTTTCACCCGCCGATCTGACATACATCTAAAAC				ATATGTTCCTCCTTGTAGTTCGAAAAATTATGTGCTATATTTTTGTTGTTGAGACCGACATACCTCAACTTTTGACCCTATTGATCTGACATACAGCGTTAAAATCAAGCAAGGCTTTCGAGCCAAGTTTAAATCTTTGGGTTCGCTATTCGGACCGTACATAGTAAAAGGGCGTCATCGAGTTCAAATTCGATGGCGCCCTTTAGTTT	16:28-GATCTGACATACA	83:95-GATCTGACATACA
214	EGX97978.1	Lactobacillus ruminis ATCC 25644	AFYE01000073.1	3992	11200	+	Cas9:EGX97978.1(1352)	Cas1:EGX97979.1(304)	Cas2:EGX97980.1(103)	Csn2:EGX97981.1(221)		Spacer:11	no	-	GTTTCAGCTGGATGTCATATCAATGATGTTATGAAC				AAATATAATTAAAATTAAAAGCTTGCAATTTGAATTTATTTGCAAGCTTTTTTATGAACAAAAAAGACGAGCAACAATGCTCGCCTGTCAATATGTACTGTCCACAAAACGTGAATCAAAAGTAGAAGCTTGACTTTAAGTCTTGCTTGATTTCAACTTCTGGATGTCATATCAATGATGTTTTACGTTGGGAGCTACCCAACAACTAAATTATATATCCGTTTTAAAATTTTAGCAAGTGTTTTAAGGAGGAATTTTAA	8:30-CTGGATGTCATATCAATGATGTT	160:182-CTGGATGTCATATCAATGATGTT
215	OQQ97830.1	Lactobacillus salivarius	NBEI01000003.1	36962	44459	+	Cas9:OQQ97830.1(1338)	Cas1:OQQ97831.1(301)	Cas2:OQQ97832.1(101)	Csn2:OQQ97833.1(223)		Spacer:18	no	-	GTTTCAGAAGTATGTTAAATCAATTAGGTTAAGACC				TTAATTTTTAAGAATAAAAAATAAAAAGGAGTCATTTGACTCCTTTTTATGTATAGTCCATATGTATACGGATCAAAAAGAAAAACTCAGCTATAAAAGCTTTGTTTGATTTCAACTCAGAATGTTAAATCAATGAGGTCAAAACCTACGGACATATTATAGAACAATTGATAGTAGAAAGGCAAGTGAAGATTTA	12:36-ATGTTAAATCAATTAGGTTAAGACC	122:146-ATGTTAAATCAATGAGGTCAAAACC
216	EIA32538.1	Lactobacillus salivarius SMXD51	AICL01000003.1	75860	83753	+	Cas9:EIA32538.1(1339)	Cas1:EIA32539.1(301)	Cas2:EIA32540.1(101)	Csn2:EIA32541.1(223)		Spacer:24	no	-	GTTTCAGAAGTATGTTAAATCAATAAGGTTAAGACC				TTAATTTTTAAGAATAAAAAATAAAAAGGAGTCAAATGACTCCTTTTTATGTATAGTCCATATGTATACGGATCAAAAAGAAAAACTCAGCTATAAAAGCTTTGTTTGATTTCAACTCAGAATGTTAAATCAATGAGGTCAAAACCTACGGGTATATTATAGAACAATTGATAGTAGAAAGGCAAGTGAAGATTTA	12:36-ATGTTAAATCAATAAGGTTAAGACC	122:146-ATGTTAAATCAATGAGGTCAAAACC
217	KRO18027.1	Lactobacillus saniviri JCM 17471	JQCE01000006.1	107109	116974	-	Cas9:KRO18027.1(1346)	Cas1:KRO18026.1(295)	Cas2:KRO18025.1(98)	Csn2:KRO18024.1(226)		Spacer:55	no	-	ATGCTTAGCCTATTTGATCTGACATCCAGCTAAAAC				AACCGTTCGCCATCCCATAAATCTCACTCCTTGATTTTCGCACTTTTGCATGCTATTCTATTTTTGTTGGGACGACATCCCCAACGTTTAACCTATTTGATCTGACATTCAAGGTTAAAATCAAACAAGGCTTCGGCCAAGTTTTATTCTTAGGGCTCGCTATCGAGCCATACATAAAAACACACCCGTTTCGGCGGGTGTGTTTTCTTTTGCC	5:25-TTAGCCTATTTGATCTGACAT	88:108-TTAACCTATTTGATCTGACAT
218	OFJ90455.1	Lactobacillus sp. HMSC066G01	LTET01000182.1	11854	18409	+	Cas9:OFJ90455.1(1361)	Cas1:OFJ90456.1(301)	Cas2:OFJ90457.1(101)	Csn2:OFJ90458.1(226)		Spacer:1	no	-	GTCTCAGGTAGATGTCAGATCAATCAGTTCAA				CAAAAAAGCCACCCGACTTGCACTCGGGTGGCATATGTATGGCCCAACATGGGCTCAGAAATTGAAACTCAGCCGAAGCTTTGTTTGATCTCAACTTGTAGATGTCAGATCAATCAATTCAAGTTGTTGAGGATGTCGTCTCAACAACTGTATTAAAGCATATTAGGGAAGCGATTACAAGGGGTGATTTTA	8:32-GTAGATGTCAGATCAATCAGTTCAA	98:122-GTAGATGTCAGATCAATCAATTCAA
219	OFM94755.1	Lactobacillus sp. HMSC068B07	LTJI01000042.1	47485	54044	+	Cas9:OFM94755.1(1365)	Cas1:OFM94756.1(301)	Cas2:OFM94757.1(101)	Csn2:OFM94758.1(226)		Spacer:1	no	-	GTCTCAGGTAGATGTCAGATCAATCAGTTCAA				AACCGAATAAAAAAAACCACCCGATTTGCACTCGGGTGGCATATGTATGGCCCAACATGGGCTCAGAAATTGAAACTCAGCCGAAGCTTTGTTTGATCTCAACTTGTAGATGTCAGATCAATCAATTCAAGTTGTTGAGGATGTCGTCTCAACAACTGTATTAAAGCATATTAGGGAAGCGATTACAAGGGGTGATTTTA	8:32-GTAGATGTCAGATCAATCAGTTCAA	106:130-GTAGATGTCAGATCAATCAATTCAA
220	OFR93795.1	Lactobacillus sp. HMSC068F07	LTYG01000165.1	19150	25664	+	Cas9:OFR93795.1(1357)	Cas1:OFR93796.1(301)	Cas2:OFR93797.1(101)	Csn2:OFR93798.1(226)		Spacer:1	no	-	GTCTCAGGTAGATGTCAGATCAATCAGTTCAAGAGC				GGAACAAAAAAAGCCATCCGATAAAATTTCAGATGGCAGTATGTAGAGGCCCTACATGGGCTCAGTAATTGAAACTCAGCCGAAGCTTTGTTTGATCTCAACGTGTAGATGTCAGATCAATCAATTCAAGTTGTTGAGGATGTCGTCTCAACAACTGTATTAAATCATATTACGCAAGCGATTACAAGAGGTGATTTTA	8:33-GTAGATGTCAGATCAATCAGTTCAAG	105:130-GTAGATGTCAGATCAATCAATTCAAG
221	OFN13204.1	Lactobacillus sp. HMSC072E07	LTJQ01000009.1	11811	18350	+	Cas9:OFN13204.1(1361)	Cas1:OFN13205.1(301)	Cas2:OFN13206.1(101)	Csn2:OFN13207.1(226)		Spacer:1	no	-	GTCTCAGGTAGATGTCAGATCAATCAGTTCA				CAAAAAAGCCACCCGACTTGCACTCGGGTGGCATATGTATGGCCCAACATGGGCTCAGAAATTGAAACTCAGCCGAAGCTTTGTTTGATCTCAACTTGTAGATGTCAGATCAATCAATTCAAGTTGTTGAGGATGTCGTCTCAACAACTATATTAAAGCATATTAGGGAAGCGATTACAAGGGGTGATTTTA	8:31-GTAGATGTCAGATCAATCAGTTCA	98:121-GTAGATGTCAGATCAATCAATTCA
222	OFO58175.1	Lactobacillus sp. HMSC073D04	LTSY01000087.1	11810	18368	+	Cas9:OFO58175.1(1365)	Cas1:OFO58176.1(301)	Cas2:OFO58177.1(101)	Csn2:OFO58178.1(226)		Spacer:1	no	-	GTCTCAGGTAGATGTCAGATCAATCAGTTCAA				AATCGAATAAAAAAACCACCCGATTTGCACTCGGGTGGCATATGTATGGCCCAACATGGGCTCAGAAATTGAAACTCAGCCGAAGCTTTGTTTGATCTCAACTCGTAGATGTCAGATCAATCAATTCAAGTTGTTGAGGATGTCGTCTCAACAATTATATTAAAGCATATTAGGGAAGCGATTACAAGGGGTGATTTTTA	8:32-GTAGATGTCAGATCAATCAGTTCAA	105:129-GTAGATGTCAGATCAATCAATTCAA
223	OFP94860.1	Lactobacillus sp. HMSC075D02	LTVA01000131.1	1	6538	-	Cas9:OFP94860.1(1365)	Cas1:OFP94859.1(301)	Cas2:OFP94858.1(101)	Csn2:OFP94857.1(226)		Spacer:1	no	-	CTTGAACTGATTGATCTGACATCTACCTGAGAC				AAAATCACCCCTTGTAATCGCTTCCCTAATATGATTTAATACAGTTGTTGAGACGACATCCTCAACAACTTGAATTGATTGATCTGACATCTACAAGTTGAGATCAAACAAAGCTTCGGCTGAGTTTCAATTTCTGAGCCCATGTTGGGCCATGCCACCCGTTTTTAAACGGGTGGTTTTTTTGCTT	1:26-CTTGAACTGATTGATCTGACATCTAC	69:94-CTTGAATTGATTGATCTGACATCTAC
224	KGG54403.1	Lactobacillus sp. wkB10	JRJB01000004.1	31573	39494	-	Cas9:KGG54403.1(1396)	Cas1:KGG54402.1(303)	Cas2:KGG54401.1(101)	Csn2:KGG54400.1(222)		Spacer:22	no	-	ATTAAAGCGTTAATTGATCTAACAATCATCTAAAAC				ATTTCCTCCTTGTATTTTTAAAAATAAATGTTATACTATAGTTGTTGGTTAGCTACCAACGATCTAATCATTATTGATCTAACAACCAGATTTTAAAATCAAACAATGTATCTTTTAGATACTAAGTTTCAATGCGGTTTATTACCGTCCTGCCTCAGCTCTATAGCGGAGGTTTTTTTATGCACAAAAATAGGGAACCGGATTGTTTTGATTCCCTATTTTATT	13:25-ATTGATCTAACAA	73:85-ATTGATCTAACAA
225	KRK64434.1	Lactobacillus tucceti DSM 20183	AZDG01000012.1	53981	60997	+	Cas9:KRK64434.1(1133)	Cas1:KRK64435.1(302)	Cas2:KRK64436.1(92)	Csn2:KRK64437.1(338)		Spacer:15	no	-	GTTTTTGTACTCTTAAGGATTTAATAATAGTAAAAC				TGGATAATTTATGATATTATGAATTTTGTAAGGGACGCCTTATATGTTTGAATATATTCATTCGACGTTTTACTATTACTAAATTCTTAAGGATCTACAAAAATAAGGATTTATTCCGAATTTACCACCTACTTGTTAGGTGGTTTTTTTTTACAAAAAAATTCAGGAGGATAAATTA	2:36-TTTTTGTA-CT-CTTAAGGATTTAATAATAGTAAAAC	103:67-TTTTTGTAGATCCTTAAGAATTTAGTAATAGTAAAAC
226	KRL67206.1	Lactobacillus versmoldensis DSM 14857	AZFA01000007.1	50301	56882	+	Cas9:KRL67206.1(1347)	Cas1:KRL67207.1(291)	Cas2:KRL67208.1(68)	Csn2:KRL67209.1(236)		Spacer:3	no	-	AAGTCATCTCAATTACTTAAGAGCC				AAATTCAGAGCAAAAAAATAGGCCCCATTGGGCCCAATCAAAATGATCGATTTACTTTAATGTTGATTTTAATTCTCTAAGTCATCTCAATTACTTAGAACATTGTCAGAATATCTTGTTACGCACAATAATGCAAGAAGTCTGTTGGAGGAAATACCA	1:19-AAGTCATCTCAATTACTTA	79:97-AAGTCATCTCAATTACTTA
227	SMS13215.1	Lactobacillus zymae	LT854705.1	179511	186296	+	Cas9:SMS13215.1(1350)	Cas1:SMS13216.1(301)		Csn2:SMS13217.1(279)		Spacer:6	no	-	GTTTTAGATGAGTGGTAAATCTA				TAACTAAAAACGACCAACTCATTGGACTACCAGTGAGTTGGTCGTTTAATTATGTATTGGCTCGATAACGAGCTCAAAAAGGAAAACTTGATACCGCAGTATCTTGTTTGATTTTAACACTGAGTGGTAAATCTAGAAGGTCAAGCAGGTCAACCTGACCATTAACAATATAGCATTTTTTGCCGCAATCGACAAGGAGGATGATTTTA	9:23-TGAGTGGTAAATCTA	121:135-TGAGTGGTAAATCTA
228	ERK65652.1	Leptotrichia sp. oral taxon 215 str. W9775	AWVR01000083.1	30713	37171	+	Cas9:ERK65652.1(1348)	Cas1:ERK65653.1(290)	Cas2:ERK65654.1(106)	Csn2:ERK65655.1(226)		Spacer:1	no	-	AGGTTTGAGAGTGATGTAAATTCAGATAGTATTC	AGATAATGTAATATAAAAAGAGACTATGTGAAAAACTAGAAATAAATATAATTTTCATATGTTTATGAGTTTTTCTTTGAGGGGGTCTCTTTTTTTTGTTGGAAATGTGAAATAAAAAACATATTAGGTCTAGACTTTTACGAAAAATGTGTTAAACTTAAAGTGAAAACAAATCTTTTTATAAGAAAAAATCTTATAAAAAATAAAAAAGCCTTTAACATAGGCTTTAAAATCTGCACTCGCAGAGTCATAATGACGATTTCAAAAAATTTTTATTTGAACTCGTAATGTAAATTCAGATAGTATTCTGATTTATTAATTTATAACACATAAATTTACGAAAGTCAATAATTTTAGGAGGAAAAAAA	14:34-ATGTAAATTCAGATAGTATTC	288:308-ATGTAAATTCAGATAGTATTC
229	AFS40731.1	Leuconostoc gelidum JB7	CP003839.1	1340926	1349804	-	Cas9:AFS40731.1(1355)	Cas1:AFS40730.1(290)	Cas2:AFS40729.1(98)	Csn2:AFS40728.1(224)		Spacer:40	no	-	GTTTTGAACCTCATTGATCTGACACACATCTGAAGC				CTTGTATCCTCCGGATATCTATGCTAAAATAGTGTTTAAGGAATTAGTCGTTCCTTAGAGGTTTAACCTCATTGATCTGATACACAATATTGAAGTAACGCAAGGCTTTATGCCAAGCTTAATTACTCATCAAGAGTGGCCTTATGGCCGTACATAAAATCCCGTGTTGTTACAAAACAGCACGGGATTTCTTTT	3:28-TTTGAACCTCATTGATCTGACACACA	62:86-TTT-AACCTCATTGATCTGATACACA
230	PAV33150.1	Leuconostoc lactis	NQLF01000001.1	1575952	1583879	-	Cas9:PAV33150.1(1381)	Cas1:PAV33149.1(289)	Cas2:PAV33148.1(101)	Csn2:PAV33147.1(226)		Spacer:21	no	-	GTATTTGAACTCATTAAAATGACAGACATCTGAAGC				TTCCAACCTCTTATGCTATAATAAATTTGTTGAGTTCATCACCTCAACAAATGTTTAATGCTCGAACTCATTAAACTGACAGACAGTGTTGAAGTAACGCAAGGCGAAAGCCAAGCTTATCACTTTTGGGCCCTATGGCCAGTACATAAAAAAGCCCCGCAAGTTTCCAACTTGCGGGGCTTTTATTAAC	7:28-GAACTCATTAAAATGACAGACA	64:85-GAACTCATTAAACTGACAGACA
231	EON77145.1	Lunatimonas lonarensis	AQHR01000065.1	18031	27714	+	Cas9:EON77145.1(1528)	Cas1:EON77147.1(298)	Cas2:EON77148.1(115)			Spacer:38	no	-	GCTGTGATTTACCCCTTAAGGTACAATTTTGAAAGCAATTCACAAC	TCAGCATTAGGGAAAAAAACGACCCTACAGAATAAATCCGGTAGGGCCCTTTTAAATGTTTTCACAACGGAATAATCCTTATTGTGAATTGCTTCAAAATTGTAAAACGAAGATACAAGTAATATTTTAAACTTTTGATAGAAGA	22:45-TACAATTTTGAAAGCAATTCACAA	104:82-TACAATTTTGAA-GCAATTCACAA
232	AMC10418.1	Lutibacter profundi	CP013355.1	844238	851349	-	Cas9:AMC10418.1(1128)	Cas1:AMC10415.1(294)	Cas2:AMC10416.1(109)			Spacer:19	no	-	AATATCGTTTTCTCTAATCTTTAATCAAACCACAACA	ATTATTTTTGTGTTAGCAATTTTTTAAACAGAACTCTAAATTTAAACATTTTTAGAATAAGAAACCTTTTTATTAAATATTTAGAATGAATAAAAATTAAGGGCAAAAAATAAATGCTATCAAATTATTTGCTATATTTGAGTTGTGAAAAAATTATTCTAATCTTTAATCTTATCACAATAAGGCTATATGCCGTAGATGTTAAAATCTTGAGTCCTGCGTACTTTCCGTAGGACTTACTTTTTATATACTGTTTTAACAGGCAAAAATTACTATTATAAAATACTTTAATAACATAAAAATTTACACCGGTGTATTTTTAATTTTCTAAGGTGTTTTTTAACAACTTCTAAGGTGTTTATTTAGAAGAGTTAAAC	13:26-TCTAATCTTTAATC	158:171-TCTAATCTTTAATC
233	AOW19677.1	Lutibacter sp. LPB0138	CP017478.1	589173	597864	+	Cas9:AOW19677.1(1350)	Cas1:AOW19678.1(300)	Cas2:AOW19679.1(114)			Spacer:35	no	-	ACTGCGAATACTAAGTAAAAATACAATTTTGAAAGCAATTCACAAC	AATAGTTATGTAGTCCTTCAGACTACCGCTGAACTTTAAAAATCTCAAAACTTATGTTTTGAGATTTTTTTTTATATTTATAAAAAATTGCTAGGTATTTTTTAATTCTAAAGAAATACTTTAATCAAAAATAGATAAAATAAAAAAAGCGATTCGATAAGAACCGCTTTAAATGTTTTCACAACGGAATAATCCTTATTGTGAATTGCTTTCAAAATTGTGTAACAAATATATACAAAAATATTTTATACGCAATTTTTATATATATATACAAAAAAAATAATAAATA	23:45-ACAATTTTGAAAGCAATTCACAA	221:199-ACAATTTTGAAAGCAATTCACAA
234	OAN67035.1	Magnetospirillum moscoviense	LWQU01000011.1	59356	64310	+	Cas9:OAN67035.1(1016)	Cas1:OAN67036.1(295)	Cas2:OAN67037.1(109)			Spacer:7	no	-	AGCCTACCATCAGGGAGTCGGTAGGGGAACCACGGC	GGCCCAAAAAGGAATCCCCCCGGTCCTTGCGGGCCGGGGGTAATCCTTCGATTGGATAACCAATGGTAATCCAACTTACCGTGGTTCTCCTACCGACTCCCAAGCACAGCTTTTCATTGCACCCCTCATAAGTCAAGATGCATTCACGCACTCGACTTA	13:35-GGGAGTCGGTAGGGGAACCACGG	101:79-GGGAGTCGGTAGGAGAACCACGG
235	KXS55428.1	Marinobacter sp. T13-3	LSRT01000004.1	30352	36258	-	Cas9:KXS55428.1(1101)	Cas1:KXS55427.1(307)	Cas2:KXS55426.1(110)			Spacer:10	no	-	GTTGCAGTTTCCTCTCTCTCCCCGGAAAGCTATAAT	TAGTGGCTATCTCCAAATCGTTTGCTGAAAGGGGGTTGCAATGCACTGCCTGCTGTGTAACATAAATTGTGTTGTAGCTTTCCGGGGAGAGAGACCGTTGCTACAACAACAGACTTCCTCTGAATGAGGTTGCTTTGTTCCCGCCCGAGCCGCTTTGCGGTGGCTCGGGCTTCTTATTTCTGGTTTGTTTCGCTCGACGGTACGGGCTCCTAATTGCGTATCGACACCTGTGAATTTGTCCAGCCCTGGGCTGCCTCAAGATCCCTGTATTCGCTTGTCTCGCCTAAATTAGCTCCCAGATTGTGATTCTCGGCATCCAGGTAGCGGTGCTATAATATGGTCCGTGCTGGCCCGGCTTCATTTGCAGGATGCAACCCCGACCAGCCACACTGCTCAGCC…	13:32-TCTCTCTCCCCGGAAAGCTA	94:75-TCTCTCTCCCCGGAAAGCTA
236	AKO96845.1	Marinovum algicola DG 898	CP010855.1	1702697	1710061	-	Cas9:AKO96845.1(986)	Cas1:AKO96844.1(303)	Cas2:AKO96843.1(101)			Spacer:23	no	-	GTTGCGGCTGGACCTCGAATTCTGAACAGCTAAACT	CAAACCGGACCTCGAAAGAACCTTCATCAGCGACGCCCGCCGTCGCAAATAACGGTCCCGGCGCCGGCGCATCGCTCTTGCCGCACGGCGATCCACCGCCAGGGAGGCTTTGGATTTCGGATCGCGCCCGTCGGAGAAGATTCGTACTCCACCATCGATCACCCTTGTGATTCGCGTCGAGGTGCCTTGTCCTTCCGTTTCGTAAAGCCACCACCCAATCGACGCCGCACCAATATCCAAACCCAGGCGCATCTGTCGCTCCAATATAACAACCAATGCGAGCAGTCTTGAAGGTGGCGCCTTACTTTGCAACTTGATTCTGATCCGAACTTGTGGGAGACATATTTTTGTTCAGAATTCGCGGTCGAGCCGTTAACAAGCTCGAAGTAGCACCACATT…	5:28-CGGCTGGACCTCGAATTCTGAACA	372:349-CGGCTCGACCGCGAATTCTGAACA
237	EHQ26551.1	Mucilaginibacter paludis DSM 18603	CM001403.1	2876561	2885617	-	Cas9:EHQ26551.1(1473)	Cas1:EHQ26550.1(337)	Cas2:EHQ26549.1(109)			Spacer:35	no	-	TTAGAGTTTTGCTTTCAATCTTTGAACAACTGATATTTGGAACAAC	AGTTGTAATTCTTCTCGTTCCATAAATCTAAAAAGAAAAAACATCAAACAAATACGGTTTCCCGTATTTTAAATAGGCCGAAAACTATTACATTTGAAATTGAAAGCAAATCACAATAAGGATTATTCCGTTGTGAAAACATTTAAGCCGCCTCGCCTTACAATGCGGGGCTTTTTTTTGATATTTTAATTACTAAACAAACTCAAGGAAGATATTGATTGAAAACCCGATTACTATCACTCAATTTGTCTACCGTCACTTAGTTTATTGTATAGTTTCAGGTATTTCTCATAGCGAACGGATACCTGAATGGAATTTTCACTCTATAGAACAACATGGGTCTCTTTGCCTTTAGGCTATAATTCCTTAAATTTACTTATTAAAATCTGCCTGGCTA	8:19-TTTGCTTTCAAT	110:99-TTTGCTTTCAAT
238	ESJ98487.1	Mucispirillum schaedleri ASF457	AYGZ01000012.1	54718	60200	+	Cas9:ESJ98487.1(1044)	Cas1:ESJ98488.1(302)	Cas2:ESJ98489.1(123)			Spacer:10	no	-	ATTATAACATATTAAATATTGTGGTCAATACAGAAC	CATATAAATTTATATTTTCATCTTTTCACATATCATTGTATAATTTATTCTTATTAATTTGTATTATATTTATCTTCTTATAAAATTGATTATAAAGAAATAAAAAAGCCTTCCATATAGAAAGGCTAAATTTGGTGTGAGTGAATACTCACTTATTACTGTATTCACCACAATATTTAATATGTTATATGCTAAATATATTTTATTTTAATATTCTTGTCAAGATAATTCATATTGCTTATTTAAAAAATATCAAGTAACATAAATCATATAAATAATATGGAGCGAATTA	3:33-TATAACATATTAAATATTGTGGTCAATACAG 19:32-ATAAATTATACAAT	189:159-TATAACATATTAAATATTGTGGTGAATACAG 48:35-ATAAATTATACAAT
239	EIE39736.1	Mycoplasma canis PG 14	AJFQ01000005.1	30236	36850	+	Cas9:EIE39736.1(1233)	Cas1:EIE39737.1(292)	Cas2:EIE39738.1(104)			Spacer:10	no	-	GTTTTAGTGTTGTACAATATTTGGGTAAACAATAAC				ACAAAAATAATGTGTTATAATATTTAAGTACAAATTAATTATTGTTTACCCAAATATTGTACATCCTAAATCAAGGCGCTTAATTGCTGCCGTAATTGCTGAAAGCGTAGCTTTCAGTTTTTTTATTTTTAA	3:35-TTTAGTGTTGTACAATATTTGGGTAAACAATAA	70:39-TTTAG-GATGTACAATATTTGGGTAAACAATAA
240	EIE39951.1	Mycoplasma canis UF31	AJFR01000004.1	30238	36853	+	Cas9:EIE39951.1(1233)	Cas1:EIE39952.1(292)	Cas2:EIE39953.1(104)			Spacer:10	no	-	GTTTTAGTGTTGTACAATATTTGGGTAAACAATAAC				ACAAATAATGTGTTATAATACTTATGTACAAATTAATTATTGTTTACCCAAATATTGTACATCCTAAATCAAGGCGCTTAATTGCTGCCGTAATTGCTGAAAGCGTAGCTTTCAGTTTTTTTATTTTTAA	3:35-TTTAGTGTTGTACAATATTTGGGTAAACAATAA	68:37-TTTAG-GATGTACAATATTTGGGTAAACAATAA
241	EIE40167.1	Mycoplasma canis UF33	AJFS01000004.1	30237	36850	+	Cas9:EIE40167.1(1233)	Cas1:EIE40168.1(292)	Cas2:EIE40169.1(104)			Spacer:10	no	-	GTTTTAGTGTTGTACAATATTTGGGTAAACAATAAC				ACAAAAATAATGTGTTATAATATTTAAGTACAAATTAATTATTGTTTACCCAAATATTGTACATCCTAAATCAAGGCGCTTAATTGCTGCCGTAATTGCTGAAAGCGTAGCTTTCAGTTTTTTTATTTTTAA	3:35-TTTAGTGTTGTACAATATTTGGGTAAACAATAA	70:39-TTTAG-GATGTACAATATTTGGGTAAACAATAA
242	EIE41521.1	Mycoplasma canis UFG1	AJFT01000004.1	30237	36852	+	Cas9:EIE41521.1(1233)	Cas1:EIE41522.1(292)	Cas2:EIE41523.1(104)			Spacer:10	no	-	GTTTTAGTGTTGTACAATATTTGGGTAAACAATAAC				ACAAAAATAATGTGTTATAATATTTAAGTACAAATTAATTATTGTTTACCCAAATATTGTACATCCTAAATCAAGGCGCTTAATTGCTGCCGTAATTGCTGAAAGCGTAGCTTTCAGTTTTTTTATTTTTAA	3:35-TTTAGTGTTGTACAATATTTGGGTAAACAATAA	70:39-TTTAG-GATGTACAATATTTGGGTAAACAATAA
243	EIE41734.1	Mycoplasma canis UFG4	AJFU01000005.1	30236	36853	+	Cas9:EIE41734.1(1233)	Cas1:EIE41735.1(292)	Cas2:EIE41736.1(104)			Spacer:10	no	-	GTTTTAGTGTTGTACAATATTTGGGTAAACAATAAC				ACAAAAATAATGTGTTATAATATTTAAGTACAAATTAATTATTGTTTACCCAAATATTGTACATCCTAAATCAAGGCGCTTAATTGCTGCCGTAATTGCTGAAAGCGTAGCTTTCAGTTTTTTTATTTTTAA	3:35-TTTAGTGTTGTACAATATTTGGGTAAACAATAA	70:39-TTTAG-GATGTACAATATTTGGGTAAACAATAA
244	AKF41083.1	Mycoplasma canis	CP011368.1	382295	389331	-	Cas9:AKF41083.1(1233)	Cas1:AKF41082.1(292)	Cas2:AKF41081.1(101)			Spacer:16	no	-	TTTTCTAATTAATAAAATATTGTACAACACTAAAAC				TAAAAATAAAAAAACTGAAAGCTACGCTTTCAGCAATTACGGCAGCAATTAAGCGCCTTGATTTAGGATGTACAATATTTGGGTAAACAATAATTAATTTGTACCTTAATATTATAACACATTATTTTTGTT	15:34-AAATATTGTACAACACTAAA	80:62-AAATATTGTACATC-CTAAA
245	ADC30893.1	Mycoplasma gallisepticum str. R	CP001872.1	917933	931349	+	Cas9:ADC30893.1(1270)	Cas1:ADC30894.1(308)	Cas2:ADC30895.1(109)			Spacer:105	no	-	GTTTTAGCACTGTACAATACTTGTGTAAGCAATAAC				GTTACAATAATTGTGATAATAATTATTGCTTACACAATTATTGTCGTGCTAAAATAAGGCGCTGCTAA	2:35-TTTTAGCACTGTACAATACTTGTGTAAGCAATAA	54:23-TTTTAGCAC-G-ACAATAATTGTGTAAGCAATAA
246	OBU78262.1	Mycoplasma gallisepticum	MAGQ01000012.1	42363	51341	+	Cas9:OBU78262.1(1268)	Cas1:OBU78263.1(291)	Cas2:OBU78264.1(109)			Spacer:7	no	-	GTTTTAGCACTGTACAATACTTGTGTAAGCAATAAC				GTTATAATAATTGCGATAATAATTATTGCTTACACAATTATTGTCGTGCTAAAATAAGGCGCTGCTAATGCAGCTGCCGCATCCGCCAGAGTATTTATATGCTCTGGCTTTTTATTTGTTA	2:35-TTTTAGCACTGTACAATACTTGTGTAAGCAATAA	54:23-TTTTAGCAC-G-ACAATAATTGTGTAAGCAATAA
247	ADC31648.1	Mycoplasma gallisepticum str. F	CP001873.1	888059	897113	+	Cas9:ADC31648.1(1269)	Cas1:ADC31649.1(308)	Cas2:ADC31650.1(109)			Spacer:39	no	-	GTTTTAGCACTGTACAATACTTGTGTAAGCAATAAC				GTTATAATATTTGCGATAATAATTATTGCTTACACAATTATTGTCGTGCTAAAATAAGGCGCTGTTAA	2:35-TTTTAGCACTGTACAATACTTGTGTAAGCAATAA	54:23-TTTTAGCAC-G-ACAATAATTGTGTAAGCAATAA
248	EGF12231.1	Neisseria bacilliformis ATCC BAA-1200	AFAY01000002.1	20	8191	-	Cas9:EGF12231.1(1077)	Cas1:EGF12230.1(304)	Cas2:EGF12229.1(108)			Spacer:49	no	-	GTTGTAGCTTCCTCTCTTATCTCGTAGTGTTACAAT	TTTCTTCCCCTTTATGAAAAATAAATTTTAAAACAATCTGAGAAACGAAATTTAACGCAATTACACGCTGCTTGACAAGCCGAAAACATACCGGTATATTGCACACTGTTGTAGCCCAAGTGTGTAACACTACGAGATAAGAGCCGTTGCTACAATAAGGTCGTCTGAAAAGATGGACCGCGACGTAAAGTACATTTATGTATGAGCCCCTGTTTGGTGCAAACCAAGCAGGGGCATCGTCTTTTTGGCCTTACCTAAGCGGCCGCAATGGCATTTCCACACTGCCTTGCGGTTTTTCAGACGGCCTCTTGTTTCT	14:34-CTCTTATCTCGTAGTGTTACA	143:123-CTCTTATCTCGTAGTGTTACA
249	EEZ71796.1	Neisseria cinerea ATCC 14685	ACDY02000005.1	78481	84527	+	Cas9:EEZ71796.1(1082)	Cas1:EEZ71797.1(304)	Cas2:EEZ71798.1(108)			Spacer:17	no	-	ATTGTAGCACTGCGAAATGAGAATGGGAGCTACAAC	CCCAAAATATAAATGCCGTCTGAAACCTAAAAACCGGTTTCAGACGGCATTTTTAACCGAAATAAACGATGCCCCTTAAAGCAGAAGCTTTAAGGGGCAGAGCGTTGCGGCACATCTTTTCAGACGGCCTTATTGTAGCAACGGTTCTCATTTCGCAGTGCGACAATATGTTTGGGATTCTAGCCCTTGTGAGATGATAAGTCAATAATCTATTTGTATATAAATAAGACAATCAGATATATTATCATTATTTGCAACGTTGTTTACGGAGTAATAAA	1:23-ATTGTAGCACTGCGAAATGAGAA	167:145-ATTGTCGCACTGCGAAATGAGAA
250	OSI18177.1	Neisseria dentiae	MTBO01000004.1	24783	31149	+	Cas9:OSI18177.1(1074)	Cas1:OSI18178.1(302)	Cas2:OSI18179.1(108)			Spacer:22	no	-	ATTGTAGCACTACGAGATGAGAGAGGAAGCTACAAC	AGAGATTAAAGGCCGTCTGAAACCTTTTCAGACGGCCTGTTTCGTTGGGGTGGATTTTAACAGATTATCTAAGACGATGCCCCTGACCGGAAATCCGGCCAGGGGCTCATACATTTCTGTATTTTACGTCGCGGCACGTCTTTTAGACGGCCTTATTGTAGCAACGGCTCTCATCTCGTAATGCGACAATGGTTTGAATTATAAATTCGACCCACATGACTGTCAAATATTTATTTGTTATGTTAATTAGTGTTATTATTTTGCTTGTTTGTTAACAGCTTTATTTACAAAGGGAAAAAA	1:23-ATTGTAGCACTACGAGATGAGAG	190:168-ATTGTCGCATTACGAGATGAGAG
251	OSI17573.1	Neisseria dumasiana	MTAA01000001.1	59478	65750	+	Cas9:OSI17573.1(1078)	Cas1:OSI17574.1(303)	Cas2:OSI17575.1(108)			Spacer:16	no	-	ATTGTAGCACTACGAGATGAGAGAGGAAGCTACAAC	GCTTTGTTCCTGTGTTGTAGAAATTGCGATTATTTTTCAGACAGGCATTGAGCCATCCCGTTCCAACAATGTGTTTTACTCCGTCAAACTGCCATATTAAGCCTCACAGTTTGATATTTTGGACTTAGAGCGTTTAGTTATATAAGAATGCCGTACTTTGAATGTAAGTTGATTATTTTCAGACGGCCTGCTTCATTGTATGGTAGTTCAGCTTAAAATTAAAAATAGTATATACACCATGCTCGGATTAAGTCTGGATATAAAGATGCTGTTACTACGTCAATTAGTTTAACTATAAATAAGCTTTAAATATTAATTTTGGGATTATTAAGATTATAAAAAGACGATGCCCCTGTTTAAGCAGACTTAAACAGGGGCTCAACTCATTACTGAATCTTT…	1:23-ATTGTAGCACTACGAGATGAGAG	465:443-ATTGTTGCACTACGAGATGAGAG
252	EEZ74688.1	Neisseria lactamica ATCC 23970	ACEQ02000033.1	63	5104	-	Cas9:EEZ74688.1(666)	Cas1:EEZ74686.1(304)	Cas2:EEZ74685.1(123)			Spacer:2	no	-	TTCTCATTTCGCAGTGCTACAAT	TTATTACTCCGTAAATAACGTTGCAAATAATGATAATATATCTGATTGTCTTATTTATATACAAATAGATTATTGACTTATCATCTCACAAGGGCTAGAATTCCGAACATATTGTCGCACTGCGAAATGAGAACCGTTGCTACAATAAGGCCGTCTGAAAAGATGTGCCGCAACGCTCTGCCCCTTAAAGCTTCTGTTTTAAGGGGCATCGTTTATTTCGGTTAAAAAATGCCGTCTGAAACCGGTTTTTGGGTTTCAGACGGCATTTGTATTTTTGCT	1:23-TTCTCATTTCGCAGTGCTACAAT	133:111-TTCTCATTTCGCAGTGCGACAAT
253	ELL26705.1	Neisseria meningitidis 70030	ANSH01000021.1	18341	24124	+	Cas9:ELL26705.1(1082)	Cas1:ELL26706.1(304)	Cas2:ELL26707.1(102)			Spacer:13	no	-	ATTGTAGCACTGCGAAATGAGAAAGGGAGCTACAAC	CCCAAAATATAAATGCCGTCTGAAGCCCAAAATCGGTTTCAGACGGCATTTTTTAACCGAAATAAACGATGCCCCTTAAAGCAGAAGCTTTAAGGGGCAGAGCGTTGCGGCACATCTTTTCAGACGGCCTTATTGTAGCAACGGTTCTCATTTCGCAGTGCGACAATATGTTTGGGATTCTAGCCGTTGTGAGATGATAAGTCAATAATCTATTTGTATATAAATAAGACAATAAGATATATTATCATTATTTGCAACGTTGTTTACGGAGTAATAAA	1:23-ATTGTAGCACTGCGAAATGAGAA	167:145-ATTGTCGCACTGCGAAATGAGAA
254	EOC57043.1	Neisseria meningitidis NM115	APUR01000105.1	18401	24249	+	Cas9:EOC57043.1(1082)	Cas1:EOC57044.1(304)	Cas2:EOC57045.1(102)			Spacer:14	no	-	ATTGTAGCACTGCGAAATGAGAATGGGAGCTACAAC	CCCAAAATATAAATGCCGTCTGAAGCCCAAAATCGGTTTCAGACGGCATTTTTTAACCGAAATAAACGATGCCCCTTAAAGCAGAAGCTTTAAGGGGCAGAGCGTTGCGGCACATCTTTTCAGACGGCCTTATTGTAGCAACGGTTCTCATTTCGCAGTGCGACAATATGTTTGGGATTCTAGCCGTTGTGAGATGATAAGTCAATAATCTATTTGTATATAAATAAGACAATAAGATATATTATCATTATTTGCAACGTTGTTTACGGAGTAATAAA	1:23-ATTGTAGCACTGCGAAATGAGAA	167:145-ATTGTCGCACTGCGAAATGAGAA
255	EGC50499.1	Neisseria meningitidis N1568	AEQD01000080.1	33017	39588	+	Cas9:EGC50499.1(1081)	Cas1:EGC50500.1(304)	Cas2:EGC50501.1(108)			Spacer:25	no	-	ATTGTAGCACTGCGAAATGAGAATGGGAGCTACAAC	CCAAAAATACAAATGCCGTCTGAAGCCCAAAACTGGTTTCAGACGGCATTTTTTAACCGAAATAAACGATGCCCCTTAAAGCAGAAGCTTTAAGGGGCAGAGCGTTGCGGCACATCTTTTCAGACGGCCTTATTGTAGCAACGGTTCTCATTTCGCAGTGCGACAATATGTTTGGGATTCTAGCCGTTGTGAGATGATAAGTCAATAATCTATTTGTATATAAATAAGACAATAAGATATATTATCATTATTTGCAACGTTGTTTACGGAGTAATAAA	1:23-ATTGTAGCACTGCGAAATGAGAA	167:145-ATTGTCGCACTGCGAAATGAGAA
256	EOC62767.1	Neisseria meningitidis NM3042	APUT01000115.1	19408	25388	+	Cas9:EOC62767.1(1082)	Cas1:EOC62768.1(304)	Cas2:EOC62769.1(102)			Spacer:16	no	-	ATTGTAGCACTGCGAAATGAGAATGGGAGCTACAAC	CCCAAAATATAAATGCCGTCTGAAGCCCAAAATCGGTTTCAGACGGCATTTTTTAACCGAAATAAACGATGCCCCTTAAAGCAGAAGCTTTAAGGGGCAGAGCGTTGCGGCACATCTTTTCAGACGGCCTTATTGTAGCAACGGTTCTCATTTCGCAGTGCGACAATATGTTTGGGATTCTAGCCGTTGTGAGATGATAAGTCAATAATCTATTTGTATATAAATAAGACAATAAGATATATTATCATTATTTGCAACGTTGTTTACGGAGTAATAAA	1:23-ATTGTAGCACTGCGAAATGAGAA	167:145-ATTGTCGCACTGCGAAATGAGAA
257	EOB39912.1	Neisseria meningitidis 69155	APSF01000123.1	38149	43800	+	Cas9:EOB39912.1(1082)	Cas1:EOB39913.1(304)	Cas2:EOB39914.1(102)			Spacer:11	no	-	ATTGTAGCACTGCGAAATGAGAAAGGGAGCTACAAC	CCCAAAATATAAATGCCGTCTGAAGCCCAAAATCGGTTTCAGACGGCATTTTTTAACCGAAATAAACGATGCCCCTTAAAGCAGAAGCTTTAAGGGGCAGAGCGTTGCGGCACATCTTTTCAGACGGCCTTATTGTAGCAACGGTTCTCATTTCGCAGTGCGACAATATGTTTGGGATTCTAGCCGTTGTGAGATGATAAGTCAATAATCTATTTGTATATAAATAAGACAATAAGATATATTATCATTATTTGCAACGTTGTTTACGGAGTAATAAA	1:23-ATTGTAGCACTGCGAAATGAGAA	167:145-ATTGTCGCACTGCGAAATGAGAA
258	EOB46362.1	Neisseria meningitidis 2000080	APSI01000097.1	18240	24616	+	Cas9:EOB46362.1(1082)	Cas1:EOB46363.1(304)	Cas2:EOB46364.1(102)			Spacer:22	no	-	ATTGTAGCACTGCGAAATGAGAAAGGGAGCTACAAC	CCCAAAATATAAATGCCGTCTGAAGCCCAAAATCGGTTTCAGACGGCATTTTTTAACCGAAATAAACGATGCCCCTTAAAGCAGAAGCTTTAAGGGGCAGAGCGTTGCGGCACATCTTTTCAGACGGCCTTATTGTAGCAACGGTTCTCATTTCGCAGTGCGACAATATGTTTGGGATTCTAGCCGTTGTGAGATGATAAGTCAATAATCTATTTGTATATAAATAAGACAATAAGATATATTATCATTATTTGCAACGTTGTTTACGGAGTAATAAA	1:23-ATTGTAGCACTGCGAAATGAGAA	167:145-ATTGTCGCACTGCGAAATGAGAA
259	EOB46549.1	Neisseria meningitidis 94018	APSK01000091.1	20919	27427	+	Cas9:EOB46549.1(1082)	Cas1:EOB46550.1(304)	Cas2:EOB46551.1(102)			Spacer:24	no	-	ATTGTAGCACTGCGAAATGAGAAAGGGAGCTACAAC	CCCAAAATATAAATGCCGTCTGAAGCCCAAAATCGGTTTCAGACGGCATTTTTTAACCGAAATAAACGATGCCCCTTAAAGCAGAAGCTTTAAGGGGCAGAGCGTTGCGGCACATCTTTTCAGACGGCCTTATTGTAGCAACGGTTCTCATTTCGCAGTGCGACAATATGTTTGGGATTCTAGCCGTTGTGAGATGATAAGTCAATAATCTATTTGTATATAAATAAGACAATAAGATATATTATCATTATTTGCAACGTTGTTTACGGAGTAATAAA	1:23-ATTGTAGCACTGCGAAATGAGAA	167:145-ATTGTCGCACTGCGAAATGAGAA
260	EOB52911.1	Neisseria meningitidis 69100	APSN01000104.1	18188	23773	+	Cas9:EOB52911.1(1082)	Cas1:EOB52912.1(304)	Cas2:EOB52913.1(102)			Spacer:10	no	-	ATTGTAGCACTGCGAAATGAGAAAGGGAGCTACAAC	CCCAAAATATAAATGCCGTCTGAAGCCCAAAATCGGTTTCAGACGGCATTTTTTAACCGAAATAAACGATGCCCCTTAAAGCAGAAGCTTTAAGGGGCAGAGCGTTGCGGCACATCTTTTCAGACGGCCTTATTGTAGCAACGGTTCTCATTTCGCAGTGCGACAATATGTTTGGGATTCTAGCCGTTGTGAGATGATAAGTCAATAATCTATTTGTATATAAATAAGACAATAAGATATATTATCATTATTTGCAACGTTGTTTACGGAGTAATAAA	1:23-ATTGTAGCACTGCGAAATGAGAA	167:145-ATTGTCGCACTGCGAAATGAGAA
261	EOB58772.1	Neisseria meningitidis 63023	APSP01000105.1	17266	23445	+	Cas9:EOB58772.1(1082)	Cas1:EOB58773.1(304)	Cas2:EOB58774.1(102)			Spacer:19	no	-	ATTGTAGCACTGCGAAATGAGAAAGGGAGCTACAAC	CCCAAAATATAAATGCCGTCTGAAGCCCAAAATCGGTTTCAGACGGCATTTTTTAACCGAAATAAACGATGCCCCTTAAAGCAGAAGCTTTAAGGGGCAGAGCGTTGCGGCACATCTTTTCAGACGGCCTTATTGTAGCAACGGTTCTCATTTCGCAGTGCGACAATATGTTTGGGATTCTAGCCGTTGTGAGATGATAAGTCAATAATCTATTTGTATATAAATAAGACAATAAGATATATTATCATTATTTGCAACGTTGTTTACGGAGTAATAAA	1:23-ATTGTAGCACTGCGAAATGAGAA	167:145-ATTGTCGCACTGCGAAATGAGAA
262	EOB59305.1	Neisseria meningitidis 61106	APSQ01000114.1	19778	25957	+	Cas9:EOB59305.1(1082)	Cas1:EOB59306.1(304)	Cas2:EOB59307.1(102)			Spacer:19	no	-	ATTGTAGCACTGCGAAATGAGAAAGGGAGCTACAAC	CCCAAAATATAAATGCCGTCTGAAGCCCAAAATCGGTTTCAGACGGCATTTTTTAACCGAAATAAACGATGCCCCTTAAAGCAGAAGCTTTAAGGGGCAGAGCGTTGCGGCACATCTTTTCAGACGGCCTTATTGTAGCAACGGTTCTCATTTCGCAGTGCGACAATATGTTTGGGATTCTAGCCGTTGTGAGATGATAAGTCAATAATCTATTTGTATATAAATAAGACAATAAGATATATTATCATTATTTGCAACGTTGTTTACGGAGTAATAAA	1:23-ATTGTAGCACTGCGAAATGAGAA	167:145-ATTGTCGCACTGCGAAATGAGAA
263	EOB64807.1	Neisseria meningitidis 70082	APSR01000114.1	18174	23759	+	Cas9:EOB64807.1(1082)	Cas1:EOB64808.1(304)	Cas2:EOB64809.1(102)			Spacer:10	no	-	ATTGTAGCACTGCGAAATGAGAAAGGGAGCTACAAC	CCCAAAATATAAATGCCGTCTGAAGCCCAAAATCGGTTTCAGACGGCATTTTTTAACCGAAATAAACGATGCCCCTTAAAGCAGAAGCTTTAAGGGGCAGAGCGTTGCGGCACATCTTTTCAGACGGCCTTATTGTAGCAACGGTTCTCATTTCGCAGTGCGACAATATGTTTGGGATTCTAGCCGTTGTGAGATGATAAGTCAATAATCTATTTGTATATAAATAAGACAATAAGATATATTATCATTATTTGCAACGTTGTTTACGGAGTAATAAA	1:23-ATTGTAGCACTGCGAAATGAGAA	167:145-ATTGTCGCACTGCGAAATGAGAA
264	EOB65208.1	Neisseria meningitidis 65012	APSS01000117.1	20761	26808	+	Cas9:EOB65208.1(1082)	Cas1:EOB65209.1(304)	Cas2:EOB65210.1(102)			Spacer:17	no	-	ATTGTAGCACTGCGAAATGAGAAAGGGAGCTACAAC	CCCAAAATATAAATGCCGTCTGAAGCCCAAAATCGGTTTCAGACGGCATTTTTTAACCGAAATAAACGATGCCCCTTAAAGCAGAAGCTTTAAGGGGCAGAGCGTTGCGGCACATCTTTTCAGACGGCCTTATTGTAGCAACGGTTCTCATTTCGCAGTGCGACAATATGTTTGGGATTCTAGCCGTTGTGAGATGATAAGTCAATAATCTATTTGTATATAAATAAGACAATAAGATATATTATCATTATTTGCAACGTTGTTTACGGAGTAATAAA	1:23-ATTGTAGCACTGCGAAATGAGAA	167:145-ATTGTCGCACTGCGAAATGAGAA
265	EOB70854.1	Neisseria meningitidis 97027	APSU01000096.1	13900	19881	+	Cas9:EOB70854.1(1082)	Cas1:EOB70855.1(304)	Cas2:EOB70856.1(102)			Spacer:16	no	-	ATTGTAGCACTGCGAAATGAGAAAGGGAGCTACAAC	CCCAAAATATAAATGCCGTCTGAAGCCCAAAATCGGTTTCAGACGGCATTTTTTAACCGAAATAAACGATGCCCCTTAAAGCAGAAGCTTTAAGGGGCAGAGCGTTGCGGCACATCTTTTCAGACGGCCTTATTGTAGCAACGGTTCTCATTTCGCAGTGCGACAATATGTTTGGGATTCTAGCCGTTGTGAGATGATAAGTCAATAATCTATTTGTATATAAATAAGACAATAAGATATATTATCATTATTTGCAACGTTGTTTACGGAGTAATAAA	1:23-ATTGTAGCACTGCGAAATGAGAA	167:145-ATTGTCGCACTGCGAAATGAGAA
266	EOB72327.1	Neisseria meningitidis 97008	APSW01000102.1	18067	24509	+	Cas9:EOB72327.1(1082)	Cas1:EOB72328.1(304)	Cas2:EOB72329.1(102)			Spacer:23	no	-	ATTGTAGCACTGCGAAATGAGAAAGGGAGCTACAAC	CCCAAAATATAAATGCCGTCTGAAGCCCAAAATCGGTTTCAGACGGCATTTTTTAACCGAAATAAACGATGCCCCTTAAAGCAGAAGCTTTAAGGGGCAGAGCGTTGCGGCACATCTTTTCAGACGGCCTTATTGTAGCAACGGTTCTCATTTCGCAGTGCGACAATATGTTTGGGATTCTAGCCGTTGTGAGATGATAAGTCAATAATCTATTTGTATATAAATAAGACAATAAGATATATTATCATTATTTGCAACGTTGTTTACGGAGTAATAAA	1:23-ATTGTAGCACTGCGAAATGAGAA	167:145-ATTGTCGCACTGCGAAATGAGAA
267	EOB83306.1	Neisseria meningitidis 2000063	APTA01000105.1	11849	18159	+	Cas9:EOB83306.1(1082)	Cas1:EOB83307.1(304)	Cas2:EOB83308.1(102)			Spacer:21	no	-	ATTGTAGCACTGCGAAATGAGAAAGGGAGCTACAAC	CCCAAAATATAAATGCCGTCTGAAGCCCAAAATCGGTTTCAGACGGCATTTTTTAACCGAAATAAACGATGCCCCTTAAAGCAGAAGCTTTAAGGGGCAGAGCGTTGCGGCACATCTTTTCAGACGGCCTTATTGTAGCAACGGTTCTCATTTCGCAGTGCGACAATATGTTTGGGATTCTAGCCGTTGTGAGATGATAAGTCAATAATCTATTTGTATATAAATAAGACAATAAGATATATTATCATTATTTGCAACGTTGTTTACGGAGTAATAAA	1:23-ATTGTAGCACTGCGAAATGAGAA	167:145-ATTGTCGCACTGCGAAATGAGAA
268	EOB91010.1	Neisseria meningitidis NM607	APTE01000113.1	11859	18235	+	Cas9:EOB91010.1(1082)	Cas1:EOB91011.1(304)	Cas2:EOB91012.1(102)			Spacer:22	no	-	ATTGTAGCACTGCGAAATGAGAAAGGGAGCTACAAC	CCCAAAATATAAATGCCGTCTGAAGCCCAAAATCGGTTTCAGACGGCATTTTTTAACCGAAATAAACGATGCCCCTTAAAGCAGAAGCTTTAAGGGGCAGAGCGTTGCGGCACATCTTTTCAGACGGCCTTATTGTAGCAACGGTTCTCATTTCGCAGTGCGACAATATGTTTGGGATTCTAGCCGTTGTGAGATGATAAGTCAATAATCTATTTGTATATAAATAAGACAATAAGATATATTATCATTATTTGCAACGTTGTTTACGGAGTAATAAA	1:23-ATTGTAGCACTGCGAAATGAGAA	167:145-ATTGTCGCACTGCGAAATGAGAA
269	EOC63106.1	Neisseria meningitidis NM3222	APUU01000115.1	41617	47795	+	Cas9:EOC63106.1(1082)	Cas1:EOC63107.1(304)	Cas2:EOC63108.1(102)			Spacer:19	no	-	ATTGTAGCACTGCGAAATGAGAATGGGAGCTACAAC	CCCAAAATATAAATGCCGTCTGAAGCCCAAAATCGGTTTCAGACGGCATTTTTTAACCGAAATAAACGATGCCCCTTAAAGCAGAAGCTTTAAGGGGCAGAGCGTTGCGGCACATCTTTTCAGACGGCCTTATTGTAGCAACGGTTCTCATTTCGCAGTGCGACAATATGTTTGGGATTCTAGCCGTTGTGAGATGATAAGTCAATAATCTATTTGTATATAAATAAGACAATAAGATATATTATCATTATTTGCAACGTTGTTTACGGAGTAATAAA	1:23-ATTGTAGCACTGCGAAATGAGAA	167:145-ATTGTCGCACTGCGAAATGAGAA
270	EOC64609.1	Neisseria meningitidis NM3131	APUV01000113.1	13273	19583	+	Cas9:EOC64609.1(1082)	Cas1:EOC64610.1(304)	Cas2:EOC64611.1(102)			Spacer:21	no	-	ATTGTAGCACTGCGAAATGAGAATGGGAGCTACAAC	CCCAAAATATAAATGCCGTCTGAAGCCCAAAATCGGTTTCAGACGGCATTTTTTAACCGAAATAAACGATGCCCCTTAAAGCAGAAGCTTTAAGGGGCAGAGCGTTGCGGCACATCTTTTCAGACGGCCTTATTGTAGCAACGGTTCTCATTTCGCAGTGCGACAATATGTTTGGGATTCTAGCCGTTGTGAGATGATAAGTCAATAATCTATTTGTATATAAATAAGACAATAAGATATATTATCATTATTTGCAACGTTGTTTACGGAGTAATAAA	1:23-ATTGTAGCACTGCGAAATGAGAA	167:145-ATTGTCGCACTGCGAAATGAGAA
271	EOC69082.1	Neisseria meningitidis NM3144	APUW01000101.1	18405	24715	+	Cas9:EOC69082.1(1082)	Cas1:EOC69083.1(304)	Cas2:EOC69084.1(102)			Spacer:21	no	-	ATTGTAGCACTGCGAAATGAGAATGGGAGCTACAAC	CCCAAAATATAAATGCCGTCTGAAGCCCAAAATCGGTTTCAGACGGCATTTTTTAACCGAAATAAACGATGCCCCTTAAAGCAGAAGCTTTAAGGGGCAGAGCGTTGCGGCACATCTTTTCAGACGGCCTTATTGTAGCAACGGTTCTCATTTCGCAGTGCGACAATATGTTTGGGATTCTAGCCGTTGTGAGATGATAAGTCAATAATCTATTTGTATATAAATAAGACAATAAGATATATTATCATTATTTGCAACGTTGTTTACGGAGTAATAAA	1:23-ATTGTAGCACTGCGAAATGAGAA	167:145-ATTGTCGCACTGCGAAATGAGAA
272	EOC69298.1	Neisseria meningitidis NM3158	APUX01000113.1	11962	18272	+	Cas9:EOC69298.1(1082)	Cas1:EOC69299.1(304)	Cas2:EOC69300.1(102)			Spacer:21	no	-	ATTGTAGCACTGCGAAATGAGAATGGGAGCTACAAC	CCCAAAATATAAATGCCGTCTGAAGCCCAAAATCGGTTTCAGACGGCATTTTTTAACCGAAATAAACGATGCCCCTTAAAGCAGAAGCTTTAAGGGGCAGAGCGTTGCGGCACATCTTTTCAGACGGCCTTATTGTAGCAACGGTTCTCATTTCGCAGTGCGACAATATGTTTGGGATTCTAGCCGTTGTGAGATGATAAGTCAATAATCTATTTGTATATAAATAAGACAATAAGATATATTATCATTATTTGCAACGTTGTTTACGGAGTAATAAA	1:23-ATTGTAGCACTGCGAAATGAGAA	167:145-ATTGTCGCACTGCGAAATGAGAA
273	EOC71202.1	Neisseria meningitidis NM3164	APUY01000105.1	18380	24624	+	Cas9:EOC71202.1(1082)	Cas1:EOC71203.1(304)	Cas2:EOC71204.1(102)			Spacer:20	no	-	ATTGTAGCACTGCGAAATGAGAATGGGAGCTACAAC	CCCAAAATATAAATGCCGTCTGAAGCCCAAAATCGGTTTCAGACGGCATTTTTTAACCGAAATAAACGATGCCCCTTAAAGCAGAAGCTTTAAGGGGCAGAGCGTTGCGGCACATCTTTTCAGACGGCCTTATTGTAGCAACGGTTCTCATTTCGCAGTGCGACAATATGTTTGGGATTCTAGCCGTTGTGAGATGATAAGTCAATAATCTATTTGTATATAAATAAGACAATAAGATATATTATCATTATTTGCAACGTTGTTTACGGAGTAATAAA	1:23-ATTGTAGCACTGCGAAATGAGAA	167:145-ATTGTCGCACTGCGAAATGAGAA
274	EOC13127.1	Neisseria meningitidis 81858	APTT01000122.1	14219	20399	+	Cas9:EOC13127.1(1082)	Cas1:EOC13128.1(304)	Cas2:EOC13129.1(102)			Spacer:19	no	-	ATTGTAGCACTGCGAAATGAGAAAGGGAGCTACAAC	CCCAAAATATAAATGCCGTCTGAAGCCCAAAAACCGGTTTCAGACGGCATTTTTTAACCGAAATAAACGATGCCCCTTAAAGCAGAAGCTTTAAGGGGCAGAGCGTTGCGGCACATCTTTTCAGACGGCCTTATTGTAGCAACGGTTCTCATTTCGCAGTGCGACAATATGTTTGGGATTCTAGCCGTTGTGAGATGATAAGTCAATAATCTATTTGTATATAAATAAGACAATCAGATATATTATCATTATTTGCAACGTTGTTTACGGAGTAATAAA	1:23-ATTGTAGCACTGCGAAATGAGAA	168:146-ATTGTCGCACTGCGAAATGAGAA
275	EOC30879.1	Neisseria meningitidis 2001001	APUB01000099.1	19678	25791	+	Cas9:EOC30879.1(1082)	Cas1:EOC30880.1(304)	Cas2:EOC30881.1(102)			Spacer:18	no	-	ATTGTAGCACTGCGAAATGAGAAAGGGAGCTACAAC	CCCAAAATATAAATGCCGTCTGAAGCCCAAAATCGGTTTCAGACGGCATTTTTTAACCGAAATAAACGATGCCCCTTAAAGCAGAAGCTTTAAGGGGCAGAGCGTTGCGGCACATCTTTTCAGACGGCCTTATTGTAGCAACGGTTCTCATTTCGCAGTGCGACAATATGTTTGGGATTCTAGCCGTTGTGAGATGATAAGTCAATAATCTATTTGTATATAAATAAGACAATAAGATATATTATCATTATTTGCAACGTTGTTTACGGAGTAATAAA	1:23-ATTGTAGCACTGCGAAATGAGAA	167:145-ATTGTCGCACTGCGAAATGAGAA
276	EOC34513.1	Neisseria meningitidis 2004032	APUC01000062.1	738	7313	-	Cas9:EOC34513.1(1082)	Cas1:EOC34512.1(304)	Cas2:EOC34511.1(102)			Spacer:25	no	-	GTTGTAGCGCCCATTCTCATTTCGCAGTGCTACAAT	TTATTACTCCGTAAACAACGTTGCAAATAATGATAATATATCTTATTGTCTTATTTATATACAAATAGATTATTGACTTATCATCTCACAACGGCTAGAATCCCAAACATATTGTCGCACTGCGAAATGAGAACCGTTGCTACAATAAGGCCGTCTGAAAAGATGTGCCGCAACGCTCTGCCCCTTAAAGCTTCTGCTTTAAGGGGCATCGTTTATTTCGGTTAAAAAATGCCGTCTGAAACCGATTTTGGGCTTCAGACGGCATTTATATTTTGGGT	14:36-TTCTCATTTCGCAGTGCTACAAT	133:111-TTCTCATTTCGCAGTGCGACAAT
277	EOC51202.1	Neisseria meningitidis 2008223	APUO01000093.1	27251	33624	+	Cas9:EOC51202.1(1081)	Cas1:EOC51203.1(304)	Cas2:EOC51204.1(102)			Spacer:22	no	-	ATTGTAGCACTGCGAAATGAGAATGGGAGCTACAAC	CCAAAAATACAAATGCCGTCTGAAGCCCAAAACTGGTTTCAGACGGCATTTTTTAACCGAAATAAACGATGCCCCTTAAAGCAGAAGCTTTAAGGGGCAGAGCGTTGCGGCACATCTTTTCAGACGGCCTTATTGTAGCAACGGTTCTCATTTCGCAGTGCGACAATATGTTTGGGATTCTAGCCGTTGTGAGATGATAAGTCAATAATCTATTTGTATATAAATAAGACAATAAGATATATTATCATTATTTGCAACGTTGTTTACGGAGTAATAAA	1:23-ATTGTAGCACTGCGAAATGAGAA	167:145-ATTGTCGCACTGCGAAATGAGAA
278	EOC51882.1	Neisseria meningitidis 2003051	APUP01000107.1	19596	25643	+	Cas9:EOC51882.1(1082)	Cas1:EOC51883.1(304)	Cas2:EOC51884.1(102)			Spacer:17	no	-	ATTGTAGCACTGCGAAATGAGAAAGGGAGCTACAAC	CCCAAAATATAAATGCCGTCTGAAGCCCAAAATCGGTTTCAGACGGCATTTTTTAACCGAAATAAACGATGCCCCTTAAAGCAGAAGCTTTAAGGGGCAGAGCGTTGCGGCACATCTTTTCAGACGGCCTTATTGTAGCAACGGTTCTCATTTCGCAGTGCGACAATATGTTTGGGATTCTAGCCGTTGTGAGATGATAAGTCAATAATCTATTTGTATATAAATAAGACAATAAGATATATTATCATTATTTGCAACGTTGTTTACGGAGTAATAAA	1:23-ATTGTAGCACTGCGAAATGAGAA	167:145-ATTGTCGCACTGCGAAATGAGAA
279	EOC56385.1	Neisseria meningitidis NM271	APUQ01000105.1	18663	24709	+	Cas9:EOC56385.1(1082)	Cas1:EOC56386.1(304)	Cas2:EOC56387.1(102)			Spacer:17	no	-	ATTGTAGCACTGCGAAATGAGAATGGGAGCTACAAC	CCCAAAATATAAATGCCGTCTGAAGCCCAAAATCGGTTTCAGACGGCATTTTTTAACCGAAATAAACGATGCCCCTTAAAGCAGAAGCTTTAAGGGGCAGAGCGTTGCGGCACATCTTTTCAGACGGCCTTATTGTAGCAACGGTTCTCATTTCGCAGTGCGACAATATGTTTGGGATTCTAGCCGTTGTGAGATGATAAGTCAATAATCTATTTGTATATAAATAAGACAATAAGATATATTATCATTATTTGCAACGTTGTTTACGGAGTAATAAA	1:23-ATTGTAGCACTGCGAAATGAGAA	167:145-ATTGTCGCACTGCGAAATGAGAA
280	EOC77847.1	Neisseria meningitidis NM80	APVB01000113.1	13281	19129	+	Cas9:EOC77847.1(1082)	Cas1:EOC77848.1(304)	Cas2:EOC77849.1(102)			Spacer:14	no	-	ATTGTAGCACTGCGAAATGAGAATGGGAGCTACAAC	CCCAAAATATAAATGCCGTCTGAAGCCCAAAATCGGTTTCAGACGGCATTTTTTAACCGAAATAAACGATGCCCCTTAAAGCAGAAGCTTTAAGGGGCAGAGCGTTGCGGCACATCTTTTCAGACGGCCTTATTGTAGCAACGGTTCTCATTTCGCAGTGCGACAATATGTTTGGGATTCTAGCCGTTGTGAGATGATAAGTCAATAATCTATTTGTATATAAATAAGACAATAAGATATATTATCATTATTTGCAACGTTGTTTACGGAGTAATAAA	1:23-ATTGTAGCACTGCGAAATGAGAA	167:145-ATTGTCGCACTGCGAAATGAGAA
281	EOC80841.1	Neisseria meningitidis NM165	APVC01000102.1	14523	20503	+	Cas9:EOC80841.1(1082)	Cas1:EOC80842.1(304)	Cas2:EOC80843.1(102)			Spacer:16	no	-	ATTGTAGCACTGCGAAATGAGAATGGGAGCTACAAC	CCCAAAATATAAATGCCGTCTGAAGCCCAAAATCGGTTTCAGACGGCATTTTTTAACCGAAATAAACGATGCCCCTTAAAGCAGAAGCTTTAAGGGGCAGAGCGTTGCGGCACATCTTTTCAGACGGCCTTATTGTAGCAACGGTTCTCATTTCGCAGTGCGACAATATGTTTGGGATTCTAGCCGTTGTGAGATGATAAGTCAATAATCTATTTGTATATAAATAAGACAATAAGATATATTATCATTATTTGCAACGTTGTTTACGGAGTAATAAA	1:23-ATTGTAGCACTGCGAAATGAGAA	167:145-ATTGTCGCACTGCGAAATGAGAA
282	EOC81241.1	Neisseria meningitidis NM3223	APVD01000100.1	19670	25650	+	Cas9:EOC81241.1(1082)	Cas1:EOC81242.1(304)	Cas2:EOC81243.1(102)			Spacer:16	no	-	ATTGTAGCACTGCGAAATGAGAATGGGAGCTACAAC	CCCAAAATATAAATGCCGTCTGAAGCCCAAAATCGGTTTCAGACGGCATTTTTTAACCGAAATAAACGATGCCCCTTAAAGCAGAAGCTTTAAGGGGCAGAGCGTTGCGGCACATCTTTTCAGACGGCCTTATTGTAGCAACGGTTCTCATTTCGCAGTGCGACAATATGTTTGGGATTCTAGCCGTTGTGAGATGATAAGTCAATAATCTATTTGTATATAAATAAGACAATAAGATATATTATCATTATTTGCAACGTTGTTTACGGAGTAATAAA	1:23-ATTGTAGCACTGCGAAATGAGAA	167:145-ATTGTCGCACTGCGAAATGAGAA
283	EOB58537.1	Neisseria meningitidis 97018	APSO01000105.1	20755	27263	+	Cas9:EOB58537.1(1082)	Cas1:EOB58538.1(304)	Cas2:EOB58539.1(102)			Spacer:24	no	-	ATTGTAGCACTGCGAAATGAGAAAGGGAGCTACAAC	CCCAAAATATAAATGCCGTCTGAAGCCCAAAATCGGTTTCAGACGGCATTTTTTAACCGAAATAAACGATGCCCCTTAAAGCAGAAGCTTTAAGGGGCAGAGCGTTGCGGCACATCTTTTCAGACGGCCTTATTGTAGCAACGGTTCTCATTTCGCAGTGCGACAATATGTTTGGGATTCTAGCCGTTGTGAGATGATAAGTCAATAATCTATTTGTATATAAATAAGACAATAAGATATATTATCATTATTTGCAACGTTGTTTACGGAGTAATAAA	1:23-ATTGTAGCACTGCGAAATGAGAA	167:145-ATTGTCGCACTGCGAAATGAGAA
284	EOB78524.1	Neisseria meningitidis 2003022	APSZ01000102.1	18152	24462	+	Cas9:EOB78524.1(1082)	Cas1:EOB78525.1(304)	Cas2:EOB78526.1(102)			Spacer:21	no	-	ATTGTAGCACTGCGAAATGAGAAAGGGAGCTACAAC	CCCAAAATATAAATGCCGTCTGAAGCCCAAAATCGGTTTCAGACGGCATTTTTTAACCGAAATAAACGATGCCCCTTAAAGCAGAAGCTTTAAGGGGCAGAGCGTTGCGGCACATCTTTTCAGACGGCCTTATTGTAGCAACGGTTCTCATTTCGCAGTGCGACAATATGTTTGGGATTCTAGCCGTTGTGAGATGATAAGTCAATAATCTATTTGTATATAAATAAGACAATAAGATATATTATCATTATTTGCAACGTTGTTTACGGAGTAATAAA	1:23-ATTGTAGCACTGCGAAATGAGAA	167:145-ATTGTCGCACTGCGAAATGAGAA
285	EOC74935.1	Neisseria meningitidis NM27	APUZ01000114.1	12076	18190	+	Cas9:EOC74935.1(1082)	Cas1:EOC74936.1(304)	Cas2:EOC74937.1(102)			Spacer:18	no	-	ATTGTAGCACTGCGAAATGAGAATGGGAGCTACAAC	CCCAAAATATAAATGCCGTCTGAAGCCCAAAATCGGTTTCAGACGGCATTTTTTAACCGAAATAAACGATGCCCCTTAAAGCAGAAGCTTTAAGGGGCAGAGCGTTGCGGCACATCTTTTCAGACGGCCTTATTGTAGCAACGGTTCTCATTTCGCAGTGCGACAATATGTTTGGGATTCTAGCCGTTGTGAGATGATAAGTCAATAATCTATTTGTATATAAATAAGACAATAAGATATATTATCATTATTTGCAACGTTGTTTACGGAGTAATAAA	1:23-ATTGTAGCACTGCGAAATGAGAA	167:145-ATTGTCGCACTGCGAAATGAGAA
286	EPF54335.1	Neisseria meningitidis 98002	APUM01000110.1	10163	15678	+	Cas9:EPF54335.1(1081)	Cas1:EPF54336.1(304)	Cas2:EPF54337.1(102)			Spacer:9	no	-	ATTGTAGCACTGCGAAATGAGAATGGGAGCTACAAC	CCAAAAATACAAATGCCGTCTGAAGCCCAAAACTGGTTTCAGACGGCATTTTTTAACCGAAATAAACGATGCCCCTTAAAGCAGAAGCTTTAAGGGGCAGAGCGTTGCGGCACATCTTTTCAGACGGCCTTATTGTAGCAACGGTTCTCATTTCGCAGTGCGACAATATGTTTGGGATTCTAGCCGTTGTGAGATGATAAGTCAATAATCTATTTGTATATAAATAAGACAATAAGATATATTATCATTATTTGCAACGTTGTTTACGGAGTAATAAA	1:23-ATTGTAGCACTGCGAAATGAGAA	167:145-ATTGTCGCACTGCGAAATGAGAA
287	AHW75004.1	Neisseria meningitidis	CP007524.1	611045	620886	-	Cas9:AHW75004.1(1082)	Cas1:AHW75003.1(304)	Cas2:AHW75002.1(102)			Spacer:23	no	-	GTTGTAGCGCCCATTCTCATTTCGCAGTGCTACAAT	TTATTACTCCGTAAACAACGTTGCAAATAATGATAATATATCTTATTGTCTTATTTATATACAAATAGATTATTGACTTATCATCTCACAACGGCTAGAATCCCAAACATATTGTCGCACTGCGAAATGAGAACCGTTGCTACAATAAGGCCGTCTGAAAAGATGTGCCGCAACGCTCTGCCCCTTAAAGCTTCTGCTTTAAGGGGCATCGTTTATTTCGGTTAAAAAATGCCGTCTGAAACCGATTTTGGGCTTCAGACGGCATTTATATTTTGGGTTACCAGTTGACGCGCACCGACCGGCTGCCGAGCAATGTTTCCAGTTCGCCGAACAATGCGGAGCTCGGTGTAACCGTCCATTTCGGCGGCACTTGAAGCCTGCCCGACGCTTTTTCGTTGG…	14:36-TTCTCATTTCGCAGTGCTACAAT	133:111-TTCTCATTTCGCAGTGCGACAAT
288	CBY90161.1	Neisseria meningitidis WUE 2594	FR774048.1	374160	380536	-	Cas9:CBY90161.1(1082)	Cas1:CBY90160.1(304)	Cas2:CBY90159.1(102)			Spacer:22	no	-	GTTGTAGCGCCCATTCTCATTTCGCAGTGCTACAAT	TTATTACTCCGTAAACAACGTTGCAAATAATGATAATATATCTTATTGTCTTATTTATATACAAATAGATTATTGACTTATCATCTCACAACGGCTAGAATCCCAAACATATTGTCGCACTGCGAAATGAGAACCGTTGCTACAATAAGGCCGTCTGAAAAGATGTGCCGCAACGCTCTGCCCCTTAAAGCTTCTGCTTTAAGGGGCATCGTTTATTTCGGTTAAAAAATGCCGTCTGAAACCGATTTTGGGCTTCAGACGGCATTTATATTTTGGGT	14:36-TTCTCATTTCGCAGTGCTACAAT	133:111-TTCTCATTTCGCAGTGCGACAAT
289	ABX72603.1	Neisseria meningitidis 053442	CP000381.1	400740	406259	-	Cas9:ABX72603.1(1082)	Cas1:ABX72602.1(149)	Cas2:ABX72600.1(108)			Spacer:9	no	-	GTTGTAGCGCCCATTCTCATTTCGCAGTGCTACAAT	TTATTACTCCGTAAACAACGTTGCAAATAATGATAATATATCTGATTGTCTTATTTATATACAAATAGATTATTGACTTATCATCTCACAACGGCTAGAATCCCAAACATATTGTCGCACTGCGAAATGAGAACCGTTGCTACAATAAGGCCGTCTGAAAAGATGTGCCGCAACGCTCTGCCCCTTAAAGCTTCTGCTTTAAGGGGCATCGTTTATTTCGGTTAAAAAATGCCGTCTGAAACCGATTTTGGGCTTCAGACGGCATTTCTATTTTGGGT	14:36-TTCTCATTTCGCAGTGCTACAAT	133:111-TTCTCATTTCGCAGTGCGACAAT
290	EJU51473.1	Neisseria meningitidis 93004	ALXN01000038.1	69788	76623	+	Cas9:EJU51473.1(1081)	Cas1:EJU51474.1(304)	Cas2:EJU51475.1(102)			Spacer:29	no	-	ATTGTAGCACTGCGAAATGAGAATGGGAGCTACAAC	CCCAAAATATAAATGCCGTCTGAAGCCCAAAATCGGTTTCAGACGGCATTTTTTAACCGAAATAAACGATGCCCCTTAAAGCAGAAGCTTTAAGGGGCAGAGCGTTGCGGCACATCTTTTCAGACGGCCTTATTGTAGCAACGGTTCTCATTTCGCAGTGCGACAATATGTTTGGGATTCTAGCCGTTGTGAGATGATAAGTCAATAATCTATTTGTATATAAATAAGACAATAAGATATATTATCATTATTTGCAACGTTGTTTACGGAGTAATAAA	1:23-ATTGTAGCACTGCGAAATGAGAA	167:145-ATTGTCGCACTGCGAAATGAGAA
291	EJU51388.1	Neisseria meningitidis NM255	ALXO01000023.1	62863	69244	+	Cas9:EJU51388.1(1082)	Cas1:EJU51389.1(304)	Cas2:EJU51390.1(102)			Spacer:22	no	-	ATTGTAGCACTGCGAAATGAGAAAGGGAGCTACAAC	CCCAAAATATAAATGCCGTCTGAAGCCCAAAATCGGTTTCAGACGGCATTTTTTAACCGAAATAAACGATGCCCCTTAAAGCAGAAGCTTTAAGGGGCAGAGCGTTGCGGCACATCTTTTCAGACGGCCTTATTGTAGCAACGGTTCTCATTTCGCAGTGCGACAATATGTTTGGGATTCTAGCCGTTGTGAGATGATAAGTCAATAATCTATTTGTATATAAATAAGACAATAAGATATATTATCATTATTTGCAACGTTGTTTACGGAGTAATAAA	1:23-ATTGTAGCACTGCGAAATGAGAA	167:145-ATTGTCGCACTGCGAAATGAGAA
292	EJU57294.1	Neisseria meningitidis NM140	ALXP01000028.1	80394	86917	+	Cas9:EJU57294.1(1081)	Cas1:EJU57295.1(304)	Cas2:EJU57296.1(102)			Spacer:24	no	-	ATTGTAGCACTGCGAAATGAGAATGGGAGCTACAAC	CCCAAAATATAAATGCCGTCTGAAGCCCAAAACCGGTTTCAGACGGCATTTTTTAGCCGAAATAAACGATGCCCCTTAAAGCAGAAGCTTTAAGGGGCAGAGCGTTGCGGCACATCTTTTCAGACGGCCTTATTGTAGCAACGGTTCTCATTTCGCAGTGCGACAATATGTTTGGGATTCTAGCCGTTGTGAGATGATAAGTCAATAATCTATTTGTATATAAATAAGACAATAAGATATATTATCATTATTTTTATTTGCAACGTTGTTTACGGAGTAATAAA	1:23-ATTGTAGCACTGCGAAATGAGAA	167:145-ATTGTCGCACTGCGAAATGAGAA
293	EJU57026.1	Neisseria meningitidis NM183	ALXQ01000023.1	67593	74578	+	Cas9:EJU57026.1(1081)	Cas1:EJU57027.1(304)	Cas2:EJU57028.1(102)			Spacer:31	no	-	ATTGTAGCACTGCGAAATGAGAATGGGAGCTACAAC	CCCAAAATATAAATGCCGTCTGAAGCCCAAAACCGGTTTCAGACGGCATTTTTTAGCCGAAATAAACGATGCCCCTTAAAGCAGAAGCTTTAAGGGGCAGAGCGTTGCGGCACATCTTTTCAGACGGCCTTATTGTAGCAACGGTTCTCATTTCGCAGTGCGACAATATGTTTGGGATTCTAGCCGTTGTGAGATGATAAGTCAATAATCTATTTGTATATAAATAAGACAATAAGATATATTATCATTATTTTTATTTGCAACGTTGTTTACGGAGTAATAAA	1:23-ATTGTAGCACTGCGAAATGAGAA	167:145-ATTGTCGCACTGCGAAATGAGAA
294	EJU62281.1	Neisseria meningitidis NM2781	ALXR01000005.1	152749	159932	+	Cas9:EJU62281.1(1081)	Cas1:EJU62282.1(304)	Cas2:EJU62283.1(102)			Spacer:34	no	-	ATTGTAGCACTGCGAAATGAGAATGGGAGCTACAAC	CCCAAAATATAAATGCCGTCTGAAGCCCAAAACCGGTTTCAGACGGCATTTTTTAGCCGAAATAAACGATGCCCCTTAAAGCAGAAGCTTTAAGGGGCAGAGCGTTGCGGCACATCTTTTCAGACGGCCTTATTGTAGCAACGGTTCTCATTTCGCAGTGCGACAATATGTTTGGGATTCTAGCCGTTGTGAGATGATAAGTCAATAATCTATTTGTATATAAATAAGACAATAAGATATATTATCATTATTTTTATTTGCAACGTTGTTTACGGAGTAATAAA	1:23-ATTGTAGCACTGCGAAATGAGAA	167:145-ATTGTCGCACTGCGAAATGAGAA
295	EJU62733.1	Neisseria meningitidis 69166	ALXS01000021.1	18523	24372	+	Cas9:EJU62733.1(1082)	Cas1:EJU62734.1(304)	Cas2:EJU62735.1(102)			Spacer:14	no	-	ATTGTAGCACTGCGAAATGAGAAAGGGAGCTACAAC	CCCAAAATATAAATGCCGTCTGAAGCCCAAAATCGGTTTCAGACGGCATTTTTTAACCGAAATAAACGATGCCCCTTAAAGCAGAAGCTTTAAGGGGCAGAGCGTTGCGGCACATCTTTTCAGACGGCCTTATTGTAGCAACGGTTCTCATTTCGCAGTGCGACAATATGTTTGGGATTCTAGCCGTTGTGAGATGATAAGTCAATAATCTATTTGTATATAAATAAGACAATAAGATATATTATCATTATTTGCAACGTTGTTTACGGAGTAATAAA	1:23-ATTGTAGCACTGCGAAATGAGAA	167:145-ATTGTCGCACTGCGAAATGAGAA
296	CAX50779.1	Neisseria meningitidis 8013	FM999788.1	1916794	1923370	+	Cas9:CAX50779.1(1082)	Cas1:CAX50780.1(304)	Cas2:CAX50781.1(108)			Spacer:25	no	-	ATTGTAGCACTGCGAAATGAGAAAGGGAGCTACAAC	CCCAAAATATAAATGCCGTCTGAAGCCCAAAAACCGGTTTCAGACGGCATTTTTTAACCGAAATAAACGATGCCCCTTAAAGCAGAAGCTTTAAGGGGCAGAGCGTTGCGGCACATCTTTTCAGACGGCCTTATTGTAGCAACGGTTCTCATTTCGCAGTGCGACAATATGTTTGGGATTCTAGCCGTTGTGAGATGATAAGTCAATAATCTATTTGTATATAAATAAGACAATCAGATATATTATCATTATTTGCAACGTTGTTTACGGAGTAATAAA	1:23-ATTGTAGCACTGCGAAATGAGAA	168:146-ATTGTCGCACTGCGAAATGAGAA
297	EJU63679.1	Neisseria meningitidis NM576	ALXT01000023.1	67353	74470	+	Cas9:EJU63679.1(1081)	Cas1:EJU63680.1(304)	Cas2:EJU63681.1(102)			Spacer:33	no	-	ATTGTAGCACTGCGAAATGAGAATGGGAGCTACAAC	CCCAAAATATAAATGCCGTCTGAAGCCCAAAACCGGTTTCAGACGGCATTTTTTAGCCGAAATAAACGATGCCCCTTAAAGCAGAAGCTTTAAGGGGCAGAGCGTTGCGGCACATCTTTTCAGACGGCCTTATTGTAGCAACGGTTCTCATTTCGCAGTGCGACAATATGTTTGGGATTCTAGCCGTTGTGAGATGATAAGTCAATAATCTATTTGTATATAAATAAGACAATAAGATATATTATCATTATTTTTATTTGCAACGTTGTTTACGGAGTAATAAA	1:23-ATTGTAGCACTGCGAAATGAGAA	167:145-ATTGTCGCACTGCGAAATGAGAA
298	EJU65122.1	Neisseria meningitidis 98008	ALXU01000028.1	40690	48191	+	Cas9:EJU65122.1(1081)	Cas1:EJU65123.1(304)	Cas2:EJU65124.1(102)			Spacer:39	no	-	ATTGTAGCACTGCGAAATGAGAATGGGAGCTACAAC	CCCAAAATATAAATGCCGTCTGAAGCCCAAAATCGGTTTCAGACGGCATTTTTTAGCCGAAATAAACGATGCCCCTTAAAGCAGAAGCTTTAAGGGGCAGAGCGTTGCGGCACATCTTTTCAGACGGCCTTATTGTAGCAACGGTTCTCATTTCGCAGTGCGACAATATGTTTGGGATTCTAGCCGTTGTGAGATGATAAGTCAATAATCTATTTGTATATAAATAAGACAATAAGATATATTATCATTATTTTTATTTGCAACGTTGTTTACGGAGTAATAAA	1:23-ATTGTAGCACTGCGAAATGAGAA	167:145-ATTGTCGCACTGCGAAATGAGAA
299	EJU68837.1	Neisseria meningitidis 80179	ALXV01000023.1	13654	19703	+	Cas9:EJU68837.1(1081)	Cas1:EJU68838.1(304)	Cas2:EJU68839.1(102)			Spacer:17	no	-	TATTGTAGCACTGCGAAATGAGAATGGGAGCTACAAC	CCCAAAATATAAATGCCGTCTGAAGCCCAAAACCGGTTTCAGACGGCATTTTTTAGCCGAAATAAACGATGCCCCTTAAAGCAGAAGCTTTAAGGGGCAGAGCGTTGCGGCACATCTTTTCAGACGGCCTTATTGTAGCAACGGTTCTCATTTCGCAGTGCGACAATATGTTTGGGATTCTAGCCGTTGTGAGATGATAAGTCAATAATCTATTTGTATATAAATAAGACAATAAGATATATTATCATTATTTTTATTTGCAACGTTGTTTACGGAGTAATAAA	1:24-TATTGTAGCACTGCGAAATGAGAA	168:145-TATTGTCGCACTGCGAAATGAGAA
300	EJU71495.1	Neisseria meningitidis NM2657	ALXX01000025.1	76855	82376	+	Cas9:EJU71495.1(1081)	Cas1:EJU71496.1(304)	Cas2:EJU71497.1(102)			Spacer:9	no	-	ATTGTAGCACTGCGAAATGAGAATGGGAGCTACAAC	CCCAAAATATAAATGCCGTCTGAAGCCCAAAACCGGTTTCAGACGGCATTTTTTAGCCGAAATAAACGATGCCCCTTAAAGCAGAAGCTTTAAGGGGCAGAGCGTTGCGGCACATCTTTTCAGACGGCCTTATTGTAGCAACGGTTCTCATTTCGCAGTGCGACAATATGTTTGGGATTCTAGCCGTTGTGAGATGATAAGTCAATAATCTATTTGTATATAAATAAGACAATAAGATATATTATCATTATTTTTATTTGCAACGTTGTTTACGGAGTAATAAA	1:23-ATTGTAGCACTGCGAAATGAGAA	167:145-ATTGTCGCACTGCGAAATGAGAA
301	EJU77218.1	Neisseria meningitidis NM3001	ALYA01000021.1	93681	99332	+	Cas9:EJU77218.1(976)	Cas1:EJU77220.1(304)	Cas2:EJU77221.1(102)			Spacer:11	no	-	ATTGTAGCACTGCGAAATGAGAAAGGGAGCTACAAC	CCCAAAATATAAATGCCGTCTGAAGCCCAAAATCGGTTTCAGACGGCATTTTTTAACCGAAATAAACGATGCCCCTTAAAGCAGAAGCTTTAAGGGGCAGAGCGTTGCGGCACATCTTTTCAGACGGCCTTATTGTAGCAACGGTTCTCATTTCGCAGTGCGACAATATGTTTGGGATACTAGCCGTTGTGAGATGATAAGTCAATAATCTATTTGTATATAAATAAGACAATAAGATATATTATCATTATTTGCAACGTTGTTTACGGAGTAATAAA	1:23-ATTGTAGCACTGCGAAATGAGAA	167:145-ATTGTCGCACTGCGAAATGAGAA
302	ELL30761.1	Neisseria meningitidis 63006	ANSI01000019.1	14547	20660	+	Cas9:ELL30761.1(1082)	Cas1:ELL30762.1(304)	Cas2:ELL30763.1(102)			Spacer:18	no	-	ATTGTAGCACTGCGAAATGAGAAAGGGAGCTACAAC	CCCAAAATATAAATGCCGTCTGAAGCCCAAAATCGGTTTCAGACGGCATTTTTTAACCGAAATAAACGATGCCCCTTAAAGCAGAAGCTTTAAGGGGCAGAGCGTTGCGGCACATCTTTTCAGACGGCCTTATTGTAGCAACGGTTCTCATTTCGCAGTGCGACAATATGTTTGGGATTCTAGCCGTTGTGAGATGATAAGTCAATAATCTATTTGTATATAAATAAGACAATAAGATATATTATCATTATTTGCAACGTTGTTTACGGAGTAATAAA	1:23-ATTGTAGCACTGCGAAATGAGAA	167:145-ATTGTCGCACTGCGAAATGAGAA
303	ELL24018.1	Neisseria meningitidis NM3642	ANSD01000007.1	12205	18449	-	Cas9:ELL24018.1(1082)	Cas1:ELL24017.1(304)	Cas2:ELL24016.1(102)			Spacer:20	no	-	GTTGTAGCGCCCATTCTCATTTCGCAGTGCTACAAT	TTATTACTCCGTAAACAACGTTGCAAATAATGATAATATATCTTATTGTCTTATTTATATACAAATAGATTATTGACTTATCATCTCACAACGGCTAGAATCCCAAACATATTGTCGCACTGCGAAATGAGAACCGTTGCTACAATAAGGCCGTCTGAAAAGATGTGCCGCAACGCTCTGCCCCTTAAAGCTTCTGCTTTAAGGGGCATCGTTTATTTCGGTTAAAAAATGCCGTCTGAAACCGATTTTGGGCTTCAGACGGCATTTATATTTTGGGT	14:36-TTCTCATTTCGCAGTGCTACAAT	133:111-TTCTCATTTCGCAGTGCGACAAT
304	ELK79798.1	Neisseria meningitidis 97014	ANRI01000006.1	24723	31162	-	Cas9:ELK79798.1(1081)	Cas1:ELK79797.1(304)	Cas2:ELK79796.1(102)			Spacer:23	no	-	GTTGTAGCGCCCATTCTCATTTCGCAGTGCTACAAT	TTATTACTCCGTAAACAACGTTGCAAATAATGATAATATATCTTATTGTCTTATTTATATACAAATAGATTATTGACTTATCATCTCACAACGGCTAGAATCCCAAACATATTGTCGCACTGCGAAATGAGAACCGTTGCTACAATAAGGCCGTCTGAAAAGATGTGCCGCAACGCTCTGCCCCTTAAAGCTTCTGCTTTAAGGGGCATCGTTTATTTCGGTTAAAAAATGCCGTCTGAAACCAGTTTTGGGCTTCAGACGGCATTTGTATTTTTGGT	14:36-TTCTCATTTCGCAGTGCTACAAT	133:111-TTCTCATTTCGCAGTGCGACAAT
305	ELK63886.1	Neisseria meningitidis 97021	ANRC01000017.1	10013	16188	+	Cas9:ELK63886.1(1081)	Cas1:ELK63887.1(304)	Cas2:ELK63888.1(102)			Spacer:19	no	-	ATTGTAGCACTGCGAAATGAGAATGGGAGCTACAAC	CCAAAAATACAAATGCCGTCTGAAGCCCAAAACTGGTTTCAGACGGCATTTTTTAACCGAAATAAACGATGCCCCTTAAAGCAGAAGCTTTAAGGGGCAGAGCGTTGCGGCACATCTTTTCAGACGGCCTTATTGTAGCAACGGTTCTCATTTCGCAGTGCGACAATATGTTTGGGATTCTAGCCGTTGTGAGATGATAAGTCAATAATCTATTTGTATATAAATAAGACAATAAGATATATTATCATTATTTGCAACGTTGTTTACGGAGTAATAAA	1:23-ATTGTAGCACTGCGAAATGAGAA	167:145-ATTGTCGCACTGCGAAATGAGAA
306	ELL23795.1	Neisseria meningitidis 2007056	ANSE01000005.1	150990	157300	+	Cas9:ELL23795.1(1082)	Cas1:ELL23796.1(304)	Cas2:ELL23797.1(102)			Spacer:21	no	-	ATTGTAGCACTGCGAAATGAGAAAGGGAGCTACAAC	CCCAAAATATAAATGCCGTCTGAAGCCCAAAATCGGTTTCAGACGGCATTTTTTAACCGAAATAAACGATGCCCCTTAAAGCAGAAGCTTTAAGGGGCAGAGCGTTGCGGCACATCTTTTCAGACGGCCTTATTGTAGCAACGGTTCTCATTTCGCAGTGCGACAATATGTTTGGGATTCTAGCCGTTGTGAGATGATAAGTCAATAATCTATTTGTATATAAATAAGACAATAAGATATATTATCATTATTTGCAACGTTGTTTACGGAGTAATAAA	1:23-ATTGTAGCACTGCGAAATGAGAA	167:145-ATTGTCGCACTGCGAAATGAGAA
307	ELL13047.1	Neisseria meningitidis 61103	ANRZ01000021.1	65384	71563	+	Cas9:ELL13047.1(1082)	Cas1:ELL13048.1(304)	Cas2:ELL13049.1(102)			Spacer:19	no	-	ATTGTAGCACTGCGAAATGAGAAAGGGAGCTACAAC	CCCAAAATATAAATGCCGTCTGAAGCCCAAAATCGGTTTCAGACGGCATTTTTTAACCGAAATAAACGATGCCCCTTAAAGCAGAAGCTTTAAGGGGCAGAGCGTTGCGGCACATCTTTTCAGACGGCCTTATTGTAGCAACGGTTCTCATTTCGCAGTGCGACAATATGTTTGGGATTCTAGCCGTTGTGAGATGATAAGTCAATAATCTATTTGTATATAAATAAGACAATAAGATATATTATCATTATTTGCAACGTTGTTTACGGAGTAATAAA	1:23-ATTGTAGCACTGCGAAATGAGAA	167:145-ATTGTCGCACTGCGAAATGAGAA
308	KGJ30987.1	Neisseria mucosa	JQHF01000015.1	2342	8447	+	Cas9:KGJ30987.1(1082)	Cas1:KGJ30988.1(304)	Cas2:KGJ30989.1(108)			Spacer:18	no	-	ATTGTAGCACTGCGAAATGAGAAAGGGAGCTACAAC	AACCAAAGGCCGTCTGAAACTTCAGACGGCCTTTTTAATCCCTGCCATTTAGACAAAACGATGCCCCTTAAAGCAGAAGCCTTAAGGGGCAGAGCGTTGCGGCACATCTTTTCAGACGGCCTTATTGTAGCAACGTTTCTCATTTCGCAGTGCAACAATATGGACGAATTCTAATTCCAAATCGGCACCCAGTCAAGCATTTCATTTGCATGTTAATACTTACCTAGGATATATTTATACTTGCCAAACATCACATTACGGAGAAACTGA	1:35-ATTGTAGCACTGCGAAATGAGAAAGGGAGCTACAA	159:125-ATTGTTGCACTGCGAAATGAGAAACGTTGCTACAA
309	KPN72154.1	Neisseria sp. 83E34	LGYH01000002.1	160750	168930	-	Cas9:KPN72154.1(1069)	Cas1:KPN72153.1(303)	Cas2:KPN72152.1(108)			Spacer:45	no	-	GTTGTAGCTTCCTCTCTCATCTCGTAGTGCTACAAT	TTCTTCCCCTTTTCATCTTGATTTACAAAAAAATACATACGCTTATTTATAGTAAAGAAATAAATATTTGACAAGTGTTTTCATCATCATTAGAATCAAATTTATTGTTGCACTACGAGATGAGAGCCGTTGCTACAATAAGGCCGTCTGAAAAGACGTGCCGCGACGTAAAGATTCAGAAATGAGTTGAGCCCCTGTTTAAGTCCGCTTAAACAGGGGCATCGTCTTTATTAATATCTGAAAAAGCCTGTTATGGTGAATCAACTTAGAAATAGTACGCTCGTCATACTCGGGCTTGACCCGAGTATCTCGAGCTCCGATAAACTCAGAAGATACTCGGATCAAGCCCGAGTATGACGCTATCGTTGTTATCTAAGTGGATTGACTATACAAGGAGCA…	14:36-CTCTCATCTCGTAGTGCTACAAT	126:104-CTCTCATCTCGTAGTGCAACAAT
310	OFO24892.1	Neisseria sp. HMSC056A03	LTSK01000134.1	5762	10798	+	Cas9:OFO24892.1(1081)	Cas1:OFO24893.1(304)	Cas2:OFO24894.1(108)			Spacer:2	no	-	ATTGTAGCACTGCGAAATGAGAAAGGG	CACCAAAGGCCGTCTGAAATTTCAGACGGCCTTTTTAATCCCTGCCATTTAGACAAAACGATGCCCCTTAAAGCCGAAGCCTTAAGGGGCAGAGCGTTGCGGCACATCTTTTCAGACGGCCTTATTGTAGCAACGTTTCTCATTTCGCAGTGCAACAATATGTCCAAATTCTAATTCCAAATCGGCACCCAGTCAAGCATTTCATTTGCATGATAATACTTACCTAGGATATATTTATACTTACTAAACATCATATTACGGAGAAACTGA	1:24-ATTGTAGCACTGCGAAATGAGAAA	159:136-ATTGTTGCACTGCGAAATGAGAAA
311	OHO83705.1	Neisseria sp. HMSC056A04	LTRE01000037.1	73445	78423	+	Cas9:OHO83705.1(1082)	Cas1:OHO83706.1(304)	Cas2:OHO83707.1(108)			Spacer:1	no	-	ATTGTAGCACTGCGAAATGAGAAAGGGAGCT	CACCAAAGGCCGTCTGAAATTTCAGACGGCCTTTTTAATCCCTGTCATTTTGACAAAACGATGCCCCTTAAAGCAGAAGCCTTAAGGGGCAGAGCGTTGCGGCACATCTTTTCAGACGGCCTTATTGTAGCAACGTTTCTCATTTCGCAGTGCAACAATATGGACAGATTCTAATTCCAAATCGGTACCTAGTCAAGTATTTCATTTGCATGGTAATACTTACCTAGGATATATTTATACTTACCAAACATCACATTACGGAGAAACTGA	1:24-ATTGTAGCACTGCGAAATGAGAAA	159:136-ATTGTTGCACTGCGAAATGAGAAA
312	OFK86566.1	Neisseria sp. HMSC061E12	LTGF01000015.1	62	5045	-	Cas9:OFK86566.1(1082)	Cas1:OFK86565.1(304)	Cas2:OFK86564.1(108)			Spacer:1	no	-	GTTGTAGCTCCCTTTCTCATTTCGCAGTGCTACAAT	CAGTTTCTCCGTAATGTGATGTTTGGTAAGTATAAATATATCCTAGGTAAGTATTACCATGCAAATGAAATACTTGACTAGGTACCGATTTGGAATTAGAATCTGTCCATATTGTTGCACTGCGAAATGAGAAACGTTGCTACAATAAGGCCGTCTGAAAAGATGTGCCGCAACGCTCTGCCCCTTAAGGCTTCTGCTTTAAGGGGCATCGTTTTGTCAAAATGACAGGGATTAAAAAGGCCGTCTGAAATTTCAGACGGCCTTTGGTGT	2:36-TTGTAGCTCCCTTTCTCATTTCGCAGTGCTACAAT	145:111-TTGTAGCAACGTTTCTCATTTCGCAGTGCAACAAT
313	OHQ22455.1	Neisseria sp. HMSC066F04	LTPI01000107.1	64	5047	-	Cas9:OHQ22455.1(1082)	Cas1:OHQ22454.1(304)	Cas2:OHQ22453.1(108)			Spacer:1	no	-	GTTGTAGCTCCCTTTCTCATTTCGCAGTGCTACAATAC	CAGTTTCTCCGTAATGTGATGTTTGGTAAGTATAAATATATCCTAGGTAAGTATTACCATGCAAATGAAATACTTGACTAGGTACCGATTTGGAATTAGAATCTGTCCATATTGTTGCACTGCGAAATGAGAAACGTTGCTACAATAAGGCCGTCTGAAAAGATGTGCCGCAACGCTCTGCCCCTTAAGGCTTCTGCTTTAAGGGGCATCGTTTTGTCAAAATGACAGGGATTAAAAAGGCCGTCTGAAATTTCAGACGGCCTTTGGTGT	2:37-TTGTAGCTCCCTTTCTCATTTCGCAGTGCTACAATA	145:110-TTGTAGCAACGTTTCTCATTTCGCAGTGCAACAATA
314	OFR81053.1	Neisseria sp. HMSC073G10	LTYD01000101.1	7813	13121	+	Cas9:OFR81053.1(1081)	Cas1:OFR81054.1(304)	Cas2:OFR81055.1(108)			Spacer:6	no	-	ATTGTAGCACTGCGAAATGAGAAAGGGAGCTACAAC	AACCAAAGGCCGTCTGAAATTTCAGACGGCCTTTTTAATCCCTGCCATTTAGACAAAACGATGCCCCTTAAAGCAGAAGCCTTAAGGGGCAGAGCGTTGCGGCACATCTTTTCAGACGGCCTTATTGTAGCAACGTTTCTCATTTCGCAGTGCAACAATATGGACAGATTCTAATTCCAAATCGGTACCTAGTCAAGTATTTCATTTGCATGGTAATACTTACCTGGGATATATTTATACTTACCAAACATCACATTACGGAGAAACTGA	1:35-ATTGTAGCACTGCGAAATGAGAAAGGGAGCTACAA	159:125-ATTGTTGCACTGCGAAATGAGAAACGTTGCTACAA
315	OHR18304.1	Neisseria sp. HMSC078H04	LTNY01000053.1	1	4978	-	Cas9:OHR18304.1(1082)	Cas1:OHR18303.1(304)	Cas2:OHR18302.1(108)			Spacer:1	no	-	GCTCCCTTTCTCATTTCGCAGTGCTACAATA	CAGTTTCTCCGTAATGTGATGTTTGGTAAGTATAAATATATCCTAGGTAAGTATTACCATGCAAATGAAATACTTGACTAGGTACCGATTTGGAATTAGAATCTGTCCATATTGTTGCACTGCGAAATGAGAAACGTTGCTACAATAAGGCCGTCTGAAAAGATGTGCCGCAACGCTCTGCCCCTTAAGGCTTCTGCTTTAAGGGGCATCGTTTTGTCAAAATGACAGGGATTAAAAAGGCCGTCTGAAATTTCAGACGGCCTTTGGTGT	7:31-TTTCTCATTTCGCAGTGCTACAATA	134:110-TTTCTCATTTCGCAGTGCAACAATA
316	EFI23722.1	Neisseria sp. oral taxon 014 str. F0314	GL349412.1	256651	262434	+	Cas9:EFI23722.1(1089)	Cas1:EFI23723.1(304)	Cas2:EFI23724.1(108)			Spacer:11	no	-	ATTGTAGCACTGCGAAATGAGAAAGGGAGCTACAAC	GAAACCTCCATATCTGTATCTTTGAAGGTGATTATAACAGCTTGAACATAAGCAGAGGCCGTCTGAAAACCCGCATGTTGAAATTTCAGACGGCCTTTCGTTTTTTATGTTTGATACCAAAGGAAATGCCCCTTGAAACCGAAGAATTTCAAGGGGCTAATGATGTTCTCCAGAACAGTGGTTCTAAAGGACAGAGCATTGCGACACGATGTATTTTCATACATCCTTCGAGGTCTTATTGTAGCAACGTTTCTCATTTCGCAGTGCAACAATATATTGGAGATTCTAGCGATTGCAGTAACGGAAGTCAACTATTTCATTTGCATGTTAATGCTTTTTTCAGATATATTGCTGTTGTTGTTTATGAAATTGCGGAGAAACAAA	1:35-ATTGTAGCACTGCGAAATGAGAAAGGGAGCTACAA	273:239-ATTGTTGCACTGCGAAATGAGAAACGTTGCTACAA
317	EGZ50990.1	Neisseria wadsworthii 9715	AGAZ01000013.1	33023	40112	-	Cas9:EGZ50990.1(1097)	Cas1:EGZ50989.1(303)	Cas2:EGZ50988.1(110)			Spacer:28	no	-	GTTGTAGCTTCCTCTCTCATCTCGTAGTGCTACAAT	TTCTTCCCCTTTTCATCTTGATTTACAAAAAAATACATACGCTTATTTATAGTAAAGAAATAAATATTTGACAAGTGTTTTCATCATCATTAGAATCAAATTTATTGTTGCACTACGAGATGAGAGCCGTTGCTACAATAAGGCCGTCTGAAAAGACGTGCCGCGACGTAAAGATTCAGAAATGAGTTGAGCCCCTGTTTAAGTCCGCTTAAACAGGGGCATCGTCTTTATTAATATCTGAAAAAGCCTGTTATGGTGAATCAACTTAAAGATAAAAATAGTACGCTCGTCATACTCGGGGCAAGCCCGAGCAGGCCGTCTGAAAACAATCAACTGTTCCAAAGTCAGGAACCTTCCAATTGATATCAAAGGTGCGGTATTCTTAGATAACCAAACTCC…	14:36-CTCTCATCTCGTAGTGCTACAAT	126:104-CTCTCATCTCGTAGTGCAACAAT
318	AHF14194.1	Niabella soli DSM 19437	CP007035.1	301211	311934	+	Cas9:AHF14194.1(1426)	Cas1:AHF14196.1(301)	Cas2:AHF14197.1(112)			Spacer:36	no	-	GTTGTCAAAGACCAAAGTTAATTCGAAAATTGAAAGCAATTCACAAC	CTGGTGCTTATTTCTGATCAATATTCTGTCAATTCCAAACAGTTTAAAAATCGGCTACTCAGCGCGACTGATGAGCATGCGATAATCACCGATCTTTTAATTGAGCAACAGAGGGAGTAAAAAAATGCTACAGTATATTGAGGGTCTTAAGGCCTCCAGGGATATGATGGACCGTTTGGCGCAGAAATAGTGTGACCTTTTATGTTAGAATGATTCCTGGTGCTATTTCACAATTGACGCTTCATTTCCTTGGTGATTCGCTTTTTATTGAGGATGAAAATAACCACTTGGAAGCGCTTTCTGTTTTGTTCATTTTGTTACTAAAACAAAAATGCCCCGCAGATAGGCGAGGCGCTAAATGTTTTCACAACGGAATAATCCTTATTGTGAATTGCTTTC…	31:46-TGAAAGCAATTCACAA 34:47-AAGCAATTCACAAC	400:385-TGAAAGCAATTCACAA 596:609-AAGCAATTCACAAC
319	SNX60780.1	Nitrosomonas ureae	LT907782.1	2345690	2350790	+	Cas9:SNX60780.1(1044)	Cas1:SNX60781.1(309)	Cas2:SNX60782.1(101)			Spacer:5	no	-	AGTTTAGCATATTGGGATTTGTGCTCTGACCAGAACA	TTGGAGTTTCCGGTGCAAGTGTCATTTGCAAAATATACACCCGCATGCACTGAATTGAAGAAGTGTGCTCGCAGATTATGAATAGTGCTGATCAAAAAATAAAGGCCGCATGTAGCGGCCTTCTCATTTGGTGCATCTTTCTGCTTGTTAGCGTTCAGAGCACAAATCCCAATAAACTATTTCGTTGCATATTCTACGCGAGGTAACTAGAATAATCAATAAAATCATATAGAAACCTTACCTTCAACCGGAGAATACACCA	10:29-TATTGGGATTTGTGCTCTGA	174:155-TATTGGGATTTGTGCTCTGA
320	OFO49717.1	Nosocomiicoccus sp. HMSC059G07	LTSV01000167.1	18295	24401	+	Cas9:OFO49717.1(1141)	Cas1:OFO49718.1(303)	Cas2:OFO49721.1(102)	Csn2:OFO49719.1(350)		Spacer:1	no	-	GTTTTTGCACTCTCGATAATTGCTTATCAATA				TTGTTTACAAAATGTTATAAGTATGTAATACTATAGTTGTAATAATTATTACCTTGCTGACGAGCAAGCGAATGATTTATTGATAAGCAATTATTCGAGAATCTGCAGAAATAAGGGTTTATCCCGAATTCACCACCCGTAAGGGTGGTTTTTTTGTATCTATATTTAAGGAGGTATTAAATG	11:32-TCTCG-ATAATTGCTTATCAATA	100:78-TCTCGAATAATTGCTTATCAATA
321	EHN59352.1	Oenococcus kitaharae DSM 17330	AFVZ01000001.1	1224120	1234278	+	Cas9:EHN59352.1(1389)	Cas1:EHN59353.1(289)	Cas2:EHN59354.1(68)	Csn2:EHN59355.1(220)		Spacer:57	no	-	GCTTCAGATGTGTGTCAGATCAATGAGGTAGAACCC				AAGTCCGCAAGTGAATGCGGACTTTTTATGTATTGTGGGCATAAGCCCTTCTGCACATAAAATGTGAAGAAAATTAAGCTTGAAATTAATCTTGCTTTACTTCAATGCTGTGTGTCAGATCAATGAGGTAGAACCCAATGATGTTTGGGATGATCAATCCCAAACATCATTAGAACATAATTCGGGAGTGCTTGCAAGA	9:36-TGTGTGTCAGATCAATGAGGTAGAACCC	109:136-TGTGTGTCAGATCAATGAGGTAGAACCC
322	KZZ10724.1	Oleibacter sp. HI0075	LWFP01000336.1	9718	15336	-	Cas9:KZZ10724.1(1061)	Cas1:KZZ10723.1(301)	Cas2:KZZ10722.1(110)			Spacer:13	no	-	GTTGTAGTTCCCTCGCTCACCCCGGAAAACTACAAT	GGATCTGGAACTCCTGTATATTGATCTTGTTGTGGTTTTCCGGGGTGAGAGCCGTTACTACAATAAGGTCGGCATCTCTGATGCTGAACCGAACCCAACCCGGCAGAGAAATCTGCCGGGTTTTTATTTCCCCGCCTGACTTCCTGTCGCCACATTTCCCAAAAAGATACACCTATCGTATAACTACCTCCAGTGTCCTGATGCGCGTTTAACTTGGAGAAGTTGTTAGCA	16:35-CTCACCCCGGAAAACTACAA	49:30-CTCACCCCGGAAAACCACAA
323	KXB61549.1	Olsenella sp. DNF00959	LSDE01000030.1	106984	113881	+	Cas9:KXB61549.1(1400)	Cas1:KXB61550.1(292)	Cas2:KXB61551.1(109)	Csn2:KXB61552.1(227)		Spacer:2	no	-	GTTTTGGAGCAGTGTCGTTCTGACTGGTAATC	GGCGGGGACGACATGGCAGAACGCGTAGCGCGGCTCCTGGGACATCCGGGGGCCGCGCTTTTTGGCGGAGGAGGTACTTGGGACAAGGCCTTTGGGGTAGCAGGTTGCCTGGATTGTCCTCGTTTCCAGGCGGGGGTGTGGAGCGTGGTTGCCCAGCGGTCTGTCCTGTTAATGACGGCCCATGCGTTCGTGCAACGGCTATGCATAGGGCACTGTGCATTGGATTTCCTTCAGTCGATGAAATCCCGGGTAAATGCCGATCCTCTCCATAACCGAGGCGTTCTGTGCGCGGTTTTTGCTGCCGTTAAGACGTCTCACGCGCGGCTGCGGTCCGCAACGCTTTCATGTCGCACACAGAGGCCGAATGCATGGGTATTTCGGGCGATGTCACGTCGCTTG…	9:31-GCAGTGTCGTTCTGACTGGTAAT	528:550-GCAGTGTCGTTCTGACTGGCAAT
324	ALV26298.1	Pannonibacter phragmitetus	CP013068.1	792686	799304	+	Cas9:ALV26298.1(1096)	Cas1:ALV26299.1(319)	Cas2:ALV26300.1(121)			Spacer:21	no	-	AGCTTATCAGTTCAGAAATCGCGGTCCAGCCGGAAC	ACCACCGTCAACACCGGCGGCGAAAGCCACCGCAGTTCAGGCCACGCTGCGATGCTCTGCACCCATGCTTGCTGACCGCCCGGGGCAGGCTGCTGCGCAAATGAAAAGCGGCCCCCGGAGGAGCCGCCTTATTTGGTGCTGTCTAGAGCGTGTTATCGACCAGACCGCGATTTCTGAACTGATATACGCATAGATTGCAATACAAACAGCCAGCCGTCAATCCAGCCGGAACAACATATCCATTGACTTGAAAACTCAAACCAATAGGATGCAAGTCTGCCGTGTATAACTATACGGCATATAACCTCATGTTCCACCTCCCGCCCGGGCTTAACCGGCTTGCGCTGGGGTTAGAAGTTGTGCTTGCGGCTGTGAGTGGAATCGACTGCCGCAAGCACA…	5:26-TATCAGTTCAGAAATCGCGGTC 25:36-TCCAGCCGGAAC	184:163-TATCAGTTCAGAAATCGCGGTC 221:232-TCCAGCCGGAAC
325	EFK60619.1	Parabacteroides sp. 20_3	GG775004.1	60819	67769	+	Cas9:EFK60619.1(1517)	Cas1:EFK60620.1(311)	Cas2:EFK60621.1(110)			Spacer:9	no	-	GCTGTTTCCAATGGATCAAAGATACTAATTTGAAAGCAAATCACAAC	AAATTTAAGGTAATCGTGTAGCCTATCATGACTATATGCGTAGCCTAACGAAGGCATTCTTATCAAAAAACAGGACTAGTTACACATAAAAAAAGCCCACCGATAAAGGACGATGGGCTAGAACCTAAATGTTTTCACAACGGAATAATCCTTATTGTGATTTGCTTCAAATTAGTATAGCAAAGAAATAAAGAATATATTTATAAAGCAAGTATTTCTTGATAATTTATTTTATCTTTGAAAAAATCGTTAACACAATACTAGTCA	22:46-ATACTAATTTGAAAGCAAATCACAA	178:155-ATACTAATTTGAA-GCAAATCACAA
326	OUO52105.1	Parabacteroides sp. An277	NFJB01000019.1	64380	72412	+	Cas9:OUO52105.1(1501)	Cas1:OUO52106.1(310)	Cas2:OUO52107.1(110)			Spacer:1	no	-	GTTGTTTTCAATAGTTCAAAGATACAAATTTGAAAGCAAATCACAACT	CAGGGGCAGGTTTGTTGTTATTCTTGTTCTTGTTGTTTTTATTCGCATTCCCAGTAGGTTGTGGTTTGTTCCCTGCTTGAGGTTGCGATGGTTTTTCGTTTGGAGCCTTGGGCTGCTTTTGCTTCGGTTTGTTGGCCGCGTTCTGTTTTTTATTGTCGTTTTTCTTTTCAGAATCTCCAGCTTTGGGCGGATTTTGTTTCTGTCCAGCGGCTTGTGGCTGCTGTTTGTCGGTGCCCTTTGTCTCCTTGTTACTACTTCCCGAACGTCTCTTTTTCTTCTTTTTCGAGACATTATCGAAGCGGTTTAGGTTGTCTTGCTCAAGAATATCTTTCGATTTCTGTTTGGCAGGCTTTTCCGTATCGGCTTCCAGCGAAAGAGGCTTTGTGCCTTGTTTGTTGA…	27:46-AATTTGAAAGCAAATCACAA	1859:1841-AATTTG-AAGCAAATCACAA
327	PAF55637.1	Parabacteroides sp. AT13	NQMH01000002.1	7964	15284	+	Cas9:PAF55637.1(1424)	Cas1:PAF55638.1(309)	Cas2:PAF55639.1(110)			Spacer:12	no	-	GCTGTTTCCAATGGCTCAAAGTTACTAAAATGAAAGCAAATCACAAC	AATCGTATTCTTTCATTCGTTATTTTTCGTATGCAAATGTACGAATTAAAACTGAAATCAAGAAACAAACAAGAAACAAAAATGTACCCAAAAAGAACCAATTAACAGAAAATAGTGAAAACAACTGAAAGAAATAACTACCCTATAAAGAACTGATATAAAGCATATTTAGTTGTATTTATTTGGATTTTATTTTCATCTTTAATATGCCTGTTTGTTTATTGACAAGTAAAGTTGTTTAACTACCCCAAAAGTGACAAGTGATTTTAGGAATGGACAGGATTGAGGAATATGCCGTAAAAGTAAGTACTACTTACTTTGTCATTTAATATATACTGCAAGTGGCATAGAAGATATACTGTCCTTTCCACGGGTTTCTACCAAGCTGGCATTTAGGCT…	23:46-TACTAAAATGAAAGCAAATCACAA	503:481-TACTAAAATGAA-GCAAATCACAA
328	AST54157.1	Parabacteroides sp. CT06	CP022754.1	2945891	2953198	-	Cas9:AST54157.1(1424)	Cas1:AST54156.1(309)	Cas2:AST54155.1(110)			Spacer:13	no	-	ATTGTGACTTGCTTTCATTTTAGTAACTTTGGACCATTGGAAACAGC	AGTATGTTATCTTTACATTTTCCCAAATATAAAAATTTTATTTCAGAAACACTTGCACGCAAGCATTCCATTTCATATATTTGTCATACTAAAATGAAGCAAATCACAATAAGGATTATTCCGTTGTGAAAACATTAGGTTCCCTCGCCCTTCTGCGGGGGATTTTTTTATGCTACGAAGTTCTAAAATCAGCCTAAATGCCAGCTTGGTAGAAACCCGTGGAAAGGACAGTATATCTTCTATGCCACTTGCAGTATATATTAAATGACAAAGTAAGTAGTACTTACTTTTACGGCATATTCCTCAATCCTGTCCATTCCTAAAATCACTTGTCACTTTTGGGGTAGTTAAACAACTTTACTTGTCAATAAACTCATGATCCTCCTGGCTTACTTGTCA…	1:25-ATTGTGACTTGCTTTCATTTTAGTA	110:87-ATTGTGATTTGCTT-CATTTTAGTA
329	EEU51007.1	Parabacteroides sp. D13	GG698740.1	247919	255306	+	Cas9:EEU51007.1(1424)	Cas1:EEU51008.1(309)	Cas2:EEU51009.1(110)			Spacer:14	no	-	GCTGTTTCCAATGGCTCAAAGTTACTAAAATGAAAGCAAATCACAAC	TTCTTTTTGATTCCTTACATTTGTACGCCGAGAATATGGATCACTCTGGTATATCCATTGTCCATTCTTGATGACAGGCTTTTTGGTAGGCTTTATCAGAGAGTGACAAGTAAGCCAGGAGGATCATGAGTTTATTGACAAGTAAAGTTGTTTAACTACCCCAAAAGTGACAAGTGATTTTAGGAATGGACAGGATTGAGGAATATGCCGTAAAAGTAAGTACTACTTACTTTGTCATTTAATATAATATATACTGCAAGTGGCATAGAAGATATACTGTCCTTTCCACGGGTTTCTACCAAGCTGGCATTTAGGCTGATTTTAGAACTTCGTAGCATAAAAAAATCCCCCGCAGAAGGGCGAGGGAACCTAATGTTTTCACAACGGAATAATCCTTAT…	23:46-TACTAAAATGAAAGCAAATCACAA	421:399-TACTAAAATGAA-GCAAATCACAA
330	KMW41265.1	Parabacteroides sp. D26	ACUB01000014.1	62	6791	-	Cas9:KMW41265.1(1520)	Cas1:KMW41264.1(311)	Cas2:KMW41263.1(110)			Spacer:6	no	-	GTTGTGATTTGCTTTCAAATTAGTATCTTTGATCCATTGGAAACATC	GACTAGTATTGTGTTAACGATTTTTTCAAAGATAAAATAAATTATCAAGAAATACTTGCTTTATAAATATATTCTTTATTTCTTTGCTATACTAATTTGAAGCAAATCACAATAAGGATTATTCCGTTGTGAAAACATTTAGGTTCTAGCCCATCGTCCTTTATCGGTGGGCTTTTTTTATGTGTAACTAGTCCTGTTTTTTGATAAGAATGCCTTCGTTAGGCTACGCATATAGTCATGATAGGCTACACGATTACCTTAAATTTT	2:26-TTGTGATTTGCTTTCAAATTAGTAT	112:89-TTGTGATTTGCTT-CAAATTAGTAT
331	OBZ94573.1	Pararhizobium polonicum	LGLV01000009.1	114566	122876	+	Cas9:OBZ94573.1(1091)	Cas1:OBZ94574.1(312)	Cas2:OBZ94575.1(101)			Spacer:30	no	-	AGCTTAGCAGATCAGAAAACGCGGTCCAGCCGCAAC	TCTTGTCTCCTGTCGAGCCGAATTTCCGCGAACCCGGACAGTCGCAAGCGACCATCGTCCGGGGACGTCAATCCGGGAACATGTTTCATCCAGGCCGGTTCGGCTGCTTGTCTCACCCCGCGCGCCGCCGGTTGGCTTGGCGATCGATTGTGGGAGAAGCAGTGACCCAGCCAGGTAAAACTAGCCGCTGCGAAATTGCTGTGTGTGCTGTTTTGTTACGAAAGGTTCGCAACTGTGGTCGCTTGGAGGCACGCGGCCATGCGGGCAGCAGGGGAGATCCGGGATGCCAGCCTCAACCCGCGCATGACCATCGGTGAGGCCGTCGGTCAGCCGAATCCCCGGTTGGCCAAGGGCGACGAGATAGACCGGCGGTGTGGACCGAATCCTCGCCGGAGCCGA…	4:32-TTAGCAGATCAGAAAACGCGGTCCAGCCG 10:33-GATCAGAAAACGCGGTCCAGCCGC 7:26-GCAGATCAGAAAACGCGGTC	1502:1474-TTAACAGATCAGAAAACGCGGTCCAGCCG 1562:1539-GATCAGAAAACGCGGCCCAGCCGC 1176:1157-GCAGATCAGAAAACGCGGTC
332	ABS61722.1	Parvibaculum lavamentivorans DS-1	CP000774.1	101247	109701	-	Cas9:ABS61722.1(1037)	Cas1:ABS61721.1(311)	Cas2:ABS61720.1(101)			Spacer:48	no	-	GCTGCGGATTGCGGCCGTCTCTCGATTTGCTACTCT	GCCCGATCCCCCTTGCGTCAAATAGGGGTAAAGGCTAGCCTCTGCTCTGTAGCAAATCGAGAGGCGGTCGCTTTTCGCAAGCAAATTGACCCCTTGTGCGGGCTCGGCATCCCAAGGTCAGCTGCCGGTTATTATCGAAAAGGCCCACCGCAAGCAGCGCGTGGGCCTTTTTGCTTGTCCCCCGTGATTGGTAACACGGGGGGCTTTCGATACATGGGGTGGTCTGGCCTCCGATAGCGCCCCATTGAGCAAGTCCCCTCACCTCAAAGACCGGCCTTCAGGCCGCATTGCGGCTTGAAGGCCATGCCGGGCCCTTTGCCTGCCGGGCGGGCCGGGTCAAGGCTGGCGAAGCCACGCCGCGTTAGCGGCGCGTGGCCTTGAGGCGGACCGAGCGGCGGG…	11:33-GCGGCCGTCTCTCGATTTGCTAC	71:49-GCGACCGCCTCTCGATTTGCTAC
333	APW54625.1	Pasteurella multocida subsp. multocida str. HN07	CP007040.1	30949	36298	+	Cas9:APW54625.1(1056)	Cas1:APW54626.1(304)	Cas2:APW54627.1(108)			Spacer:6	no	-	ATTGTAGCACTGCGAAATGAGAGAGGGAACTACAAC	ACGTACTTTCCCCAAAAACGATGCCCCTTGCAATTAAGAATCACAAGGGGCAGAGCGTTACGGTCATTCTTTTCAGAAGCCTTATTGTAGCAACGTCTCTCATTTCGCAGTGCAACAATATGCGATCCACTCTACATTATTGTGTAAATTTAATCAACACATTTTTATTTTTACTTTAAGATAAGAAAAACAAGTAAGTTAATCAAGACAAATAAGGAATACATA	1:24-ATTGTAGCACTGCGAAATGAGAGA	119:96-ATTGTTGCACTGCGAAATGAGAGA
334	EJZ78837.1	Pasteurella multocida subsp. gallicida X73	AMBP01000011.1	245244	251524	-	Cas9:EJZ78837.1(1058)	Cas1:EJZ78836.1(304)	Cas2:EJZ78835.1(108)			Spacer:20	no	-	GTTGTAGTTCCCTCTCTCATTTCGCAGTGCTACAAT	ATGTATTCCTTGTTTGTCTTGATTAACTTACTTGTTTTTCTTATCTTAAAGTAAAAATAAAAATGTGTTGATTAAATTTACACAATAATGTAGAGTGGATCACATATTGTTGCACTGCGAAATGAGAGACGTTGCTACAATAAGGCTTCTGAAAAGAATGACCGTAACGCTCTGCCCCTTGTGATTCTTAATTGCAAGGGGCATCGTTTTTTGGGAAAGTACGTT	13:36-TCTCTCATTTCGCAGTGCTACAAT	129:106-TCTCTCATTTCGCAGTGCAACAAT
335	ERL41396.1	Pasteurella multocida subsp. multocida str. PMTB	AWTD01000005.1	273089	279032	-	Cas9:ERL41396.1(1056)	Cas1:ERL41395.1(304)	Cas2:ERL41394.1(108)			Spacer:15	no	-	GTTATTTTTGTGGCTCTCATTTCGCAGTGCTACAAT	ATGTATTCCTTGTTTGTCTTGATTAACTTACTTGTTTTTCTTATCTTAAAGTAAAAATAAAAATGTGTTGATTAAATTTACACAATAATGTAGAGTGGATCACATATTGTTGCACTGCGAAATGAGAGACGTTGCTACAATAAGGCTTCTGAAAAGAATGACCGTAACGCTCTGCCCCTTGTGATTCTTAATTGCAAGGGGCATCGTTTTTGGGGAAAGTACGTT	14:36-CTCTCATTTCGCAGTGCTACAAT	128:106-CTCTCATTTCGCAGTGCAACAAT
336	KEZ11174.1	Pasteurella multocida	JNOL01000005.1	96107	102050	+	Cas9:KEZ11174.1(1056)	Cas1:KEZ11175.1(304)	Cas2:KEZ11176.1(102)			Spacer:15	no	-	ATTGTAGCACTGCGAAATGAGAGAGGGAACTACAAC	ACGTACTTTCCCCAAAAACGATGCCCCTTGCAATTAAGAATCACAAGGGGCAGAGCGTTACGGTCATTCTTTTCAGAAGCCTTATTGTAGCAACGTCTCTCATTTCGCAGTGCAACAATATGTGATCCACTCTACATTATTGTGTAAATTTAATCAACACATTTTTATTTTTACTTTAAGATAAGAAAAACAAGTAAGTTAATCAAGACAAACAAGGAATACATA	1:24-ATTGTAGCACTGCGAAATGAGAGA	119:96-ATTGTTGCACTGCGAAATGAGAGA
337	KLT47387.1	Pasteurella multocida subsp. multocida	JQAD01000008.1	273176	278723	-	Cas9:KLT47387.1(1056)	Cas1:KLT47386.1(304)	Cas2:KLT47385.1(108)			Spacer:9	no	-	GTTATTTTTGTGGCTCTCATTTCGCAGTGCTACAAT	ATGTATTCCTTGTTTGTCTTGATTAACTTACTTGTTTTTCTTATCTTAAAGTAAAAATAAAAATGTGTTGATTAAATTTACACAATAATGTAGAGTGGATCACATATTGTTGCACTGCGAAATGAGAGACGTTGCTACAATAAGGCTTCTGAAAAGAATGACCGTAACGCTCTGCCCCTTGTGATTCTTAATTGCAAGGGGCATCGTTTTTGGGGAAAGTACGTT	14:36-CTCTCATTTCGCAGTGCTACAAT	128:106-CTCTCATTTCGCAGTGCAACAAT
338	EJS84485.1	Pasteurella multocida subsp. multocida str. P52VAC	ALBZ01000081.1	2	5023	-	Cas9:EJS84485.1(1056)	Cas1:EJS84484.1(304)	Cas2:EJS84483.1(108)			Spacer:1	no	-	TATGTTGTAGTTCCCTCTCTCATTTCGCAGTGCTACAAT	ATGTATTCCTTGTTTGTCTTGATTAACTTACTTGTTTTTCTTATCTTAAAGTAAAAATAAAAATGTGTTGATTAAATTTACACAATAATGTAGAGTGGATCACATATTGTTGCACTGCGAAATGAGAGACGTTGCTACAATAAGGCTTCTGAAAAGAATGACCGTAACGCTCTGCCCCTTGTGATTCTTAATTGCAAGGGGCATCGTTTTTGGGGAAAGTACGTT	16:39-TCTCTCATTTCGCAGTGCTACAAT	129:106-TCTCTCATTTCGCAGTGCAACAAT
339	EFL94838.1	Pediococcus acidilactici DSM 20284	AEEG01000009.1	110527	117568	-	Cas9:EFL94838.1(1364)	Cas1:EFL94837.1(301)	Cas2:EFL94836.1(101)	Csn2:EFL94835.1(223)		Spacer:11	no	-	GTTCTTAACCTTATTGATCTAACATCCTTCTGAAAC				ATTTTTAAAACCTCCTTGATTTTACCAGTGTACTGGTTTATATTAATGGTGTTGGGTAGCTCCCAACTTTTAACCTTATTGATTTAACATCCTGATTTGAAATCAAACAATGCACTTTGTGCGGAGTTTATCCACTTGTCCCAGCTATCTGGGCAATACATAGTGAAAGAGGAACCGACCCTTAATGGGACGGCTCCTCTTTTTTGATGCTCTCAT	5:28-TTAACCTTATTGATCTAACATCCT	70:93-TTAACCTTATTGATTTAACATCCT
340	KSV56638.1	Pediococcus acidilactici	LNUM01000015.1	41807	48754	+	Cas9:KSV56638.1(1366)	Cas1:KSV56639.1(301)	Cas2:KSV56640.1(101)	Csn2:KSV56641.1(223)		Spacer:8	no	-	GTTTCAGAAGGATGTTAAATCAATAAGGTTAAGATC				TGAGAGCATCAAAAAAGAGGAGCCGTCCCATTAAGGGTCGGTTCCTCTTTCACTATGTATTGCCCAGATAGCTGGGACAAATGGATAAACTCCGCACAAAGTGCATTGTTTGATTTCAAATCAGGATGTTAAATCAATAAGGTTAAAAGTTGGGAGCTACCCAACACCATTAATATAAACCAGTACACTGGTAAAATCAAGGAGGTTTTAAAAATA	9:32-AGGATGTTAAATCAATAAGGTTAA	123:146-AGGATGTTAAATCAATAAGGTTAA
341	EFA26623.1	Pediococcus acidilactici 7_4	GG730085.1	162916	170637	-	Cas9:EFA26623.1(1229)	Cas1:EFA26622.1(301)	Cas2:EFA26621.1(101)	Csn2:EFA26620.1(223)		Spacer:18	no	-	TTGATTAGCCTTATTGATTTGGCATCCTTTTGAAAC				ATTTTTAAAACCTCCTTGATTTTACCAGTGTACTGGTTTATATTAATGGTGTTGGGTAGCTCCCAACTTTTAACCTTATTGATTTAACATCCTGATTTTTGAAATCAAACAATGCACTTTGTGCGGAGTTTATCCATTTGTCCCAGCTATCTGGGCAATACATAGTGAAAGAGGAACCGGTCCTTAATGGGACGATTCCTCTTTTTTGATGCTCTCATTAAAGATCGCTTAATTTAATTTTATGTTCGAATAATCCTGATGGCGATTGGTGAATTAAGACTGTATTTTCTGATAGCTCAATTCCATTTTGTGCTTGCATCTGGCCAAATGGTGTCGCAAATCCAATTGGTTTCAAATTTCCAAAGGATGCATTAGCATGCAATCCCTTCAAAATCTCTA…	5:28-TTAGCCTTATTGATTTGGCATCCT	70:93-TTAACCTTATTGATTTAACATCCT
342	EHJ23414.1	Pediococcus acidilactici MA18	AGKB01000005.1	237997	245341	+	Cas9:EHJ23414.1(1366)	Cas1:EHJ23415.1(301)	Cas2:EHJ23416.1(101)	Csn2:EHJ23417.1(223)		Spacer:14	no	-	GTTTCAGAAGGATGTTAAATCAATAAGGTTAAGATC				TGAGAGCATCAAAAAAGAGGAGCCGTCCCATTAAGGGTCGGTTCCTCTTTCACTATGTATTGCCCAGATAGCTGGGACAAGTGGATAAACTCCGCACAAAGTGCATTGTTTGATTTCAAATCAGGATGTTAAATCAATAAGGTTAAAAGTTGGGAGCTACCCAACACCATTAATATAAACCAGTACACTGGTAAAATCAAGGAGGTTTTAAAAATA	9:32-AGGATGTTAAATCAATAAGGTTAA	123:146-AGGATGTTAAATCAATAAGGTTAA
343	KJU73951.1	Pediococcus damnosus LMG 28219	JANK01000071.1	65	6997	-	Cas9:KJU73951.1(1378)	Cas1:KJU73950.1(300)	Cas2:KJU73949.1(101)			Spacer:7	no	-	GCTCTTAACTATATTGATTCGACACTCTTCTAAAAC				AAAAGGTTCCTCCTTGTTTTGAAAGCGTTAATATGATATTATTCATTTATTGAGTTCGACACACTCAACATTTTAACTATATTGATTTGACGCTCTGAGTTAAAATCAAACAAAGCTTCGGCTGAGTTTTATCTTTTGAGGCCGCTATCGGCCCATACATATGTCATTTAAGAAAAGCTATTGCAGATTGTTAAAACCTGCAGTAGCTTTTTTCGTT	5:28-TTAACTATATTGATTCGACACTCT	73:96-TTAACTATATTGATTTGACGCTCT
344	AMV60342.1	Pediococcus damnosus	CP012269.1	646994	654057	-	Cas9:AMV60342.1(1378)	Cas1:AMV60341.1(300)	Cas2:AMV60340.1(96)	Csn2:AMV60339.1(201)		Spacer:9	no	-	GCTCTTAACTATATTGATTCGACACTCTTCTAAAAC				AAAAGGTTCCTCCTTGTTTTGAAAGCGTTAATATGATATTATTCATTTATTGAGTTCGACACACTCAACATTTTAACTATATTGATTTGACGCTCTGAGTTAAAATCAAACAAAGCTTCGGCTGAGTTTTATCTTTTGAGGCCGCTATCGGCCCATACATATGTCATTTAAGAAAAGCTATTGCAGATTGTTAAAACCTGCAGTAGCTTTTTTCGTT	5:28-TTAACTATATTGATTCGACACTCT	73:96-TTAACTATATTGATTTGACGCTCT
345	OAD64682.1	Pediococcus parvulus	LXND01000024.1	5000	14491	+	Cas9:OAD64682.1(1375)	Cas1:OAD64683.1(300)	Cas2:OAD64684.1(101)	Csn2:OAD64685.1(223)		Spacer:46	no	-	GTTTTAGAAGAGTGTCGAATCAATATAGTTAAGAGC				AAAGAAAAGCTATTGTCGGTTTAATAACCTTCAATAGCTTTTCTTAATAAAATTATGTATGGTCCGATAGCGGACTCAAAAGATAAAACTCAGCATAAAGCTTTGTTTGATTTTAACCCAGAGCGTCAAATCAATATAGTTAAAATATTAAGTGTGTCGAACTTAACAATTGCATAATATCATATTAACGCTTTCAAAACAAGGAGGAATTTTATA	9:32-AGAGTGTCGAATCAATATAGTTAA	120:143-AGAGCGTCAAATCAATATAGTTAA
346	KHJ36806.1	Pedobacter glucosidilyticus	JMTN01000040.1	2092	12449	-	Cas9:KHJ36806.1(1274)	Cas1:KHJ36802.1(345)	Cas2:KHJ36801.1(109)			Spacer:46	no	-	GTTGTGATTTGCTTTCATTCTTTGAACTACTGATATTTACAACAAC	AGTAGTTAATTAATTTTTAGGATAAATATATAAATAATTTTTTTTACAGTTTATGGTTTTCCGTATTTGTAATTAAAAAATAAATTATACCTTTGATTTTGAAAGCAAATCACAATAAGGATTATTCCGTTGTGAAAACATTTAGCGCCTCGACTATCTTCGGGGCTTTTTTATTCCTTCAAAACTTTTTCATAAACCACCCACCACAAAAATTATATAACACTTTCCTAAAACTGTATAACACCTTAGCTACTAAAGACAGTAAATTTGTGTTATGAAAAGGAGGAAAAGA	2:17-TTGTGATTTGCTTTCA	115:100-TTGTGATTTGCTTTCA
347	OWK70738.1	Pedobacter sp. AJM	NHOT01000003.1	135372	144132	+	Cas9:OWK70738.1(1423)	Cas1:OWK70740.1(342)	Cas2:OWK70741.1(109)			Spacer:2	no	-	GTTGTTGTAAATATCAGTAGTTCAAAGAATGAAAGCAAATC	GATTAATTTAGTGGTGTTTGGTTTATATTTTTAATTGCCGTGCCGTGGGAAAAATTTCCAAGAGTGTTTAAACAACAATAATAATTAGCGCAATTCATTATACATTTTATATTAAATCTATAGATTTAGTAGACAAATATATTAAAAAAAAGCATTCTTCAAATTTTATGCTGCAAAAATTGTGATTTGACGTTTTGCTGCAGAAAAAGCTATGTTTCATAAACATGTAGTAACGTAAACAATTTTGTAGCTAGATAATGAATTAATTTGCATGTAATGGCCGCAGATTTAGATAACTCATCATTTCAGTACGTGATGAATTCTATGCAGATTTGACTTATTGATGGGAGAAAAAAGTATAAAAAAGTGGGGCTATCTTTTAGGATGCCCCACGTAGTA…	30:41-TGAAAGCAAATC	2118:2107-TGAAAGCAAATC
348	KQV86947.1	Pelomonas sp. Root1237	LMDK01000019.1	250097	257376	-	Cas9:KQV86947.1(1029)	Cas1:KQV86946.1(309)	Cas2:KQV86945.1(101)			Spacer:38	no	-	GTTCCGGCCAGAGCGCATTTCCCAGCGATCTAGACT	GGGCACTCCTCCCTGGAGTTCTTGTATTGATGCCGCCGGTGGATTGGACGTTGATCGCGTCTCCGGTCGTATCAGGGTTGCTCCGCAGGGAGGGCGGTAGCCACGGCGTTAGCATGCACACGTTAGATCGCTGGGAAATGCGCTCTGGACGCTAACAAGCTGAAAGATGCACCAAATGGAAGGCCGCGAAGTCGCAAGACGCGCGGCCTTCGTCCTTGTGCGGAGCAACTGTGGTCGCGGCGCTGCGACAGCGCCCCCGAGGCTCGACGGCGTGGTGGATACCCCGCCGCCTCAAACATT	8:32-CCAGAGCGCATTTCCCAGCGATCTA	148:124-CCAGAGCGCATTTCCCAGCGATCTA
349	EFI42576.1	Peptoniphilus sp. oral taxon 386 str. F0131	GL349422.1	1329003	1336152	-	Cas9:EFI42576.1(1341)	Cas1:EFI42575.1(291)	Cas2:EFI42574.1(101)	Csn2:EFI42573.1(204)		Spacer:5	no	-	GTTTTAGACCTATCTTAAATTACATTGCTCTCAAAC	TTTGTGATTATTGAATTTCAATAACTCATATTTTTCATTTGTAACAGCCCAACCTACCGAACTAGTTCCAATATCTAATCCAACATAATAATCAACATCATTAAACTTAGTATTCAATAGTTGTTTCCCCCTTGTCGTTAAATTTTTATAAACCTATAATGCTTTTTCAACTAATATAATAACACAAATTAATCTTTTAATCTGTTAATCAATAAATTTATTATTTGACAATTTTAATGTTTAAATGTACAATATATTTAAGGTAGTATTTAGACCTATCTTAAATTACACGCAGGTTCAAATAAAAATTTATTCAATTGGCCGAAAGGCAGTCCGATGTGGACAATTTACTTGATGTATTGCATCAAGTTTTTTTATGCAAAAAACTAAAAAACCGAC…	3:24-TTTAGACCTATCTTAAATTACA	269:290-TTTAGACCTATCTTAAATTACA
350	CCY47804.1	Peptostreptococcus anaerobius CAG	CAYH010000043.1	55	7917	-	Cas9:CCY47804.1(1387)	Cas1:CCY47803.1(291)	Cas2:CCY47802.1(101)	Csn2:CCY47801.1(223)		Spacer:19	no	-	GTTTTGTCACTATATAAAATTACATCACTCTCAAAC	TCTTTACCTCCATAAAAATACTCACTAAATATGCAAAAACCTTTTCCAAACACTTGACTTTTTACTACCTATTATTTATAATTATATTATATCATATTTGTCACTATATATGATTACACCACGAGTTCAAATAAAAATTTATTCAAATCGCCTTCGGGCCACCCATCGTAGGGTTTAACTTGACTATCAGGTCAAGTTTTTTTATTCATTAAATTCCAACTAATCGACATCATATTAAGGTTATTTAAAATTACCACATATCTACTTTTATCATCAAATACAATTTGCTATTTTTAAAACAAAATTACCTCTTATGCATAAATAGTCCTAATAACTAATATTATATCATACTTATTAAATATTTTTTTGTCATTTTTATTAATGCAAATAAGGAGTTTG…	3:28-TTTGTCACTATATAAAATTACATCAC	97:122-TTTGTCACTATATATGATTACACCAC
351	OLA37430.1	Phascolarctobacterium succinatutens	MNTG01000030.1	72173	78273	-	Cas9:OLA37430.1(1084)	Cas1:OLA37429.1(300)	Cas2:OLA37428.1(106)			Spacer:16	no	-	ATAATTGGGTTGCCGTGGTTCTTGGTATGGTATAAT	TCTCAACATCCTTTCTTATTTGGGCGTGTAAAAAGATAACGCCCTGCCGGATGGCAGGGCGTTAGAGCTTTTCGGTGTGTTACCTTATCATAGTAACCCGATAATCCTTGGTATGGTATAAGGATTGATTTAAGTATAACACGTCTGCCTCAAATTGTAAATCTCAAAATAAAATATATTTTTATAATTCTAGATGAAGCTATATAAATCCTGCTATACTTATGAAAAATAATACAATATTTTAAACAAAAATGAAAAACAAAAAGTTAAGATATTTTATAAAGAAAATCGCCTGCCGGAACAAGAATATACTATAAGGCATAAAATACAGCAGGTAATTCGTAACTTTGGTAGTTTCAGAAATTTT	21:35-CTTGGTATGGTATAA	107:121-CTTGGTATGGTATAA
352	OXU14957.1	Phycisphaerae bacterium SM-PulAB-D3	NHPQ01000019.1	20	4869	-	Cas9:OXU14957.1(995)	Cas1:OXU14956.1(300)	Cas2:OXU14955.1(109)			Spacer:3	no	-	GTTGTGGCTTGCTCACAGATTCGGATCAGTTACAATA	AATACTTAAATCTCCTGCGATAAAAATTGAATATATTTATACATACATCTTGACATTATAATATATATTCAATATAATTCAATTATTGTAACTGATCCGAGTCTGTGAGTCTTGTCATAACAAGTAGTACTTTTAGTACTGCGCAGGCTCTTGCCCCGTAAATCCTAATCGGGTTTACGGGGTAACTTGTTTTTGCATTTCTGCGTTTGCCCCTTTAAAAAAATATCACTTGACCTTGAGTCTTTTTTTCAGATAATCACGTTTTCCATTTGCCTGAGCGGCGGTCGTTCGGGCAGGTTGAATTATTTAATCGGAAACAGGTTAGATTATTA	12:37-CTCACAGATTCGGATCAGTTACAATA	109:84-CTCACAGACTCGGATCAGTTACAATA
353	ARN56776.1	Phycisphaerae bacterium ST-PulAB-D4	CP021023.1	1568149	1575428	-	Cas9:ARN56776.1(995)	Cas1:ARN56775.1(300)	Cas2:ARN56774.1(109)			Spacer:40	no	-	TTAGCGGCTTGCTCACAGATTCGGATCAGTTACAAT	AATACTTAAATCTCCTGCGATAAAAATTGAATATATTTATACATACATCTTGACATTATAATATATATTCAATATAATTCAATTATTGTAACTGATCCGAGTCTGTGAGTCTTGTCATAACAAGTAGTACTTTTAGTACTGCGCAGGCTCTTGCCCCGTAAATCCTAATCGGGTTTACGGGGTAACTTGTTTTTGCATTTCTGCGTTTGCCCCTTTAAAAAAATATCACTTGACCTTGAGTCTTTTTTTCAGATAATCACGTTTTCCATTTGCCTGAGCGGCGGTCGTTCGGGCAGGTTGAATTATTTAATCGGAAACAGGTTAGATTATTA	12:36-CTCACAGATTCGGATCAGTTACAAT	109:85-CTCACAGACTCGGATCAGTTACAAT
354	PDP42404.1	Porphyromonas gingivalis	NSLL01000001.1	40210	50152	-	Cas9:PDP42404.1(1428)	Cas1:PDP42403.1(312)	Cas2:PDP42402.1(100)			Spacer:50	no	-	ACTGGGAATAACTTTCAGATTTAGTATTTTTGTTGCAACGCACAGC	TGTGATATAGGTGTTTACTATAATCCTTTTAATGTTGCCTTTGTAATGTTGGAATAAAAATCCATGAAAAAAGTTTTTTCACACAAAAATAAATAAAACTATGGTGTGGATCATATTTTGCCGAGTCAATTATTTGTACTAAGTTTGCATAACTAAATCTGAAGCATTTCCCAACAAGGATTTTATTCCGTTGTGAAAACATTAAGAACAGGCTTCCCGAAAATAATTTGGGGAGCTTCTTCTTTTATTCGTAATCGTGTTAATCCGCCTTTAGACCTTTAGCTTACCCTCCATCTCTCCCTGCCTTCGGATAACCTTTTATTTGCTTTATCTTTGCGGGCATATCAATTTGTCCGGAA	14:25-TTCAGATTTAGT	163:152-TTCAGATTTAGT
355	KXB74288.1	Prevotella amnii	LSDL01000152.1	65	7175	-	Cas9:KXB74288.1(1487)	Cas1:KXB74287.1(311)	Cas2:KXB74286.1(112)			Spacer:3	no	-	GTTGTGATTTGCTTAAAATTTTTTACCTTTGTAGGTGTATAAACAAC	ATTTTATTACTGTTTTATTTGTTTATTTAGATTTTTATTTCTACATTTGCAACAAGATATTTTAAGCAAATCACAATAAGGATTATTCCGTTGTGAAAACATTTTAGGTGGGAATTCTTGTAATTCTCACCTTTTTTATGCTTTATTGCTATATTTTATATGACATATTTTCACAACCATACATATACTCTTAATTGTTATTAAAGGCAAATGTAAGCATTTTATATTTTATTTAAAAATAAATATGCAAATAAATAATTAAAACAAACATTTTTGCATGTAAAACAAAAAGCCATGCTATCTTCCGCCATATAAGATGCTAAGCTATATGTATGCAACAATCATCTTTAACCTATTGAACCATAAAAAACTAATGTTTATAATGAGAAATGATATGTG…	2:19-TTGTGATTTGCTTAAAAT	76:59-TTGTGATTTGCTTAAAAT
356	EFB93764.1	Prevotella bivia JCVIHMP010	ADFO01000027.1	21391	27794	+	Cas9:EFB93764.1(1485)	Cas1:EFB93765.1(310)	Cas2:EFB93766.1(113)			Spacer:1	no	-	GTTGTGTTTGATACCACAAAGATAGAAATTTTCAAGCAAATCACAAC	TTTGCAGAATATTTTTTAGTACTTTGTCTCAATAGGTCAAAAATCACCTACTTTATTAGCAGTAAAATAATTTCAAGTATTAGTTCTATGTAGACTTCTTAAAGAGTTCGTTTTGTTTAAGTCCCAAATAAGGTCTTAGTGTTCGAAAATCTTTCTTAAAATAAATTATAAAGGCTAATATTAAACGTTTCAATTTGTTTTTTGCGGATTATATATGATTTATATGAAAATTATTCATATTTTTGTGAAAATATAGACTTCTATGGGAAACTTTTTTAGCATAAAGATTTCCATAAAAAGAGGGCGAGATTATTAGTCCCACCCTAGATGTTTTCACAACGGAATAATCCTTATTGTGATTTGCTTGAAAATTTTCTGCAAATATAAACTTTAAAAATT…	26:46-AAATTTTCAAGCAAATCACAA	374:354-AAATTTTCAAGCAAATCACAA
357	KGF22458.1	Prevotella bivia DNF00188	JRNF01000020.1	37	7898	-	Cas9:KGF22458.1(1485)	Cas1:KGF22457.1(310)	Cas2:KGF22456.1(113)			Spacer:17	no	-	GTTGTGATTTGCTTGAAAATTTCTATCTTTGTGGTATCAAACACAAC	AAGTTTTACGTTATTTATTTGGTAATATAATTTTTAAAGTTTATATTTGCAGAAAATTTTCAAGCAAATCACAATAAGGATTATTCCGTTGTGAAAACATCTAGGGTGGGACTAATAATCTCGCCCTCTTTTTATGGAAATCTTTATGCTAAAAAAGTTTCCCATAGAAGTCTATATCTTCACAAATATATGAATAATTTTCATATAAATCATATATAATCCGCAAAAAACAAATTGAAACGTTTAATATTAGCCTTTATAATTTATTTTAAGAAAGATTTTCGAACACTAAGACCTTATTTGGGACTTAAACAAAACGAACTCTTTAAGAAGTCTACATAGAACTAATACTTGAAATTATTTTACTGCTAATAAAGTAGGTGATTTTTGACCTATTGA…	2:22-TTGTGATTTGCTTGAAAATTT	74:54-TTGTGATTTGCTTGAAAATTT
358	KGF34691.1	Prevotella bivia DNF00650	JRNM01000108.1	1359	8070	+	Cas9:KGF34691.1(1485)	Cas1:KGF34692.1(310)	Cas2:KGF34693.1(113)			Spacer:2	no	-	GTTGTGTTTGATACCACAAAGATAGAAATTTTCAAGCAAATCACAAC	ACAACAAAATTATAAAATAAAACTACCTCTTGCGGTACAAAAGTAAGAAAAACATTCAATCCAAAATAGGAAAAGCCGCACTAATTTGACCCATTGGGGCAAGTATCTTTGATCCAGCAATACCTTTTATTTTTGACTCACTAAATACCTTGACCGAGTTGGGTATTTTACCCTCTTTTATTGCTTCAACTTTCTCTAATAAGCAATAAGGAATATTTGGCGTATAGCTCATTTTGCAGAATATTTTTTAGTACTTTGTCTCAATAGGTCAAAAATCACCTACTTTATTAGCAGTAAAATAATTTCAAGTATTAGTTCTATGTAGACTTCTTAAAGAGTTCGTTTTGTTTAAGTCCCAAATAAGGTCTTAGTGTTCGAAAATCTTTCTTAAAATAAATT…	26:46-AAATTTTCAAGCAAATCACAA	606:586-AAATTTTCAAGCAAATCACAA
359	KGF45079.1	Prevotella bivia DNF00320	JRNQ01000020.1	23316	30918	+	Cas9:KGF45079.1(1485)	Cas1:KGF45080.1(310)	Cas2:KGF45081.1(113)			Spacer:13	no	-	GTTGTGTTTGATACCACAAAGATAGAAATTTTCAAGCAAATCACAAC	ACAACAAAATTATAAAATAAAACTACCTCTTGCGGTACAAAAGTAAGAAAAACATTCAATCCAAAATAGGAAAAGCCGCACTAATTTGACCCATTCGGGCAAGTATCTTTGATCCAGCAATACCTTTTATTTTTGACTCACTAAATACCTTGACCGAGTTGGGTATTTTATTTTACCCTCTTTTATTGCTTCAACTTTCTCTAATAAGCAATAAGGAATATTTCCACCTATTTCTACCAATAATTTTTTCATTATTGGAATCTGGCGTATAAGTCATTTTGCAGAATATTTTTTAGTACTTTGTCTCAATAGGTCAAAAATCACCTACTTTATTAGCAGTAAAATAATTTCAAGTATTAGTTCTATGTAGACTTCTTAAAGAGTTCGTTTTGTTTAAGT…	26:46-AAATTTTCAAGCAAATCACAA	651:631-AAATTTTCAAGCAAATCACAA
360	PDP68889.1	Prevotella intermedia	NSLZ01000007.1	98667	105419	+	Cas9:PDP68889.1(1380)	Cas1:PDP68890.1(310)	Cas2:PDP68894.1(98)			Spacer:10	no	-	GTTGTATTTACCAATGCAAAGATACTAATTTTAAAGCTAATCACAAC	TGGCGTTATTTGCAAATAAATAATTTAAAGTGCAGAAAAGTGCCCGTAATTCCGAAGTTGAGGTTCTGAATTTTAACCATTCAGGAGCCGATTTAACAAAAGTTTAGAAACAAAGAATTACCATTGTGCAACCACAAAAAATCTATTGAACCTACTACATTGCTCACGAAAGTTAAAATGCAGACATAAAAAAAGCCCCGTTATAAGGACGAGGCAACCTAATGTTCTCACAACGGAAAAATCCTTATTGTGAATACTTTAAAATTAGTAATGCAAAGATAAAGATTTATTAAATAACGTGCAAGTTTTTTCAAATTAATTTTCTCCGAATTAAAATATTTTTTGTAACTTTACACAAAATATCAAAATAACCTTATTAATA	23:46-TACTAATTTTAAAGCTAATCACAA 13:24-AATGCAAAGATA	270:248-TACTAATTTTAAAG-TATTCACAA 270:281-AATGCAAAGATA
361	EFZ36721.1	Prevotella oralis ATCC 33269	AEPE02000005.1	328983	336795	-	Cas9:EFZ36721.1(1391)	Cas1:EFZ36720.1(311)	Cas2:EFZ36719.1(110)			Spacer:27	no	-	GTTGTGATTTGCTTTAAAATTAGTATCTTTGCAATATTGGAAACATC	GATGGTATAATATTAGTATTATTTTACAAAAATATGAAAAATATTCGGAAATGTTTTGCCGATATACAAATAAAACTGTATTTTTGTATTACTAATTTTAGCAAATCACAATAAGGATTATTCCGTTG	2:25-TTGTGATTTGCTTTAAAATTAGTA	111:90-TTGTGATTTGC--TAAAATTAGTA
362	AFU67332.1	Psychroflexus torquis ATCC 700755	CP003879.1	312579	322247	+	Cas9:AFU67332.1(1509)	Cas1:AFU67334.1(300)	Cas2:AFU67335.1(114)			Spacer:24	no	-	CCTGTGAATTATCACTAAAAATACAATTTTGAAAGCAATTCACAAC	GGGTTATGGGGTTTAATAATACTATTGTGAATTTAGATAATTTTTAGACTCTTGATCGGGGGAGAAGTTAAAAATTTGGGGGGAAATAAATAGGTTGGCTTCTTAATATCTTAAAAATAGGAGAATATTGATTTAATTTCATATCCCTCGCGTTAGATGTTGTGAGTTTGTAAAGAATTTATTAAGTTTAAGTTCTTTAAAAAAAGAAAGCGACCCGTAAAGGCCGCTTTAAATGTTTTCACAACGGAATAATCCTTATTGTGAATTGCTTCAAAATTGTGTACCAAATATATTAATATTATAAGACAACCAACATATTA	23:45-ACAATTTTGAAAGCAATTCACAA	280:259-ACAATTTTGAA-GCAATTCACAA
363	KPP98820.1	Rhodobacteraceae bacterium HLUCCA12	LJSV01000043.1	4126	10056	+	Cas9:KPP98820.1(1079)	Cas1:KPP98821.1(304)	Cas2:KPP98822.1(102)			Spacer:12	no	-	ATCCTAGCAGAAGAAGCGACGTGGCCAAACCCGGAC	GAAGGTATCCGGTTCGTCGACGAGGTCCTCGAGGACGTCGCGCCTGTGCAGCGCGGACGCCTCTTGTTCTGGAGCATGTGGTGCAACTCCTCGGTGTCATGGCCTCGCCAAACATCCCCGCGTGTGCGAAGAACAGCTGATAACGAATAGACCGCGCGTCGACACCGTGATGATCGAGCACGTTGTGGCCTATAGGGCCGGCAAATGCGGCTAGGATAGAGCTTCTCGTCTATCCGTTGGTAACGACATTCTAGCGGTTGATGTGGCCAAGACACTGTTCGGCCCCGGCTGATTTTCACAGCCAGCGTAAACGCAATCAGTAAAGAGCGCAGCTCTCTCGTAAGAAGGGGCAGGCCGCAGCCTGCCCCAATGGTGTGGATCTTTCACCTTATCGCGGGA…	2:24-TCCTAGCAGAAGAAGCGACGTGG	426:404-TCCTAGCAGAAGAAGCGGCGTGG
364	ABD90012.1	Rhodopseudomonas palustris BisB18	CP000301.1	4995446	5001868	-	Cas9:ABD90012.1(1066)	Cas1:ABD90011.1(299)	Cas2:ABD90010.1(109)			Spacer:19	no	-	GCCGTGGCTTCCCTACCGATTTCCCCGTGGTAGGCT	CACGCCACCAAGATTGCACACAATCAAAAATCGATTATTGACCGTCTTGTGTATTTCGGCAATCATGCGGTGGGAAATCGGTAGGAAAGCCACGGCAAGTAACGGAAACCTCGGTTTTCGTTACGAAGGATTACCCCCGTTACGGAAACGTGACGGGGGGATTCATTTGATCTGTCAGTCGGCTTTGGCTCGGCTGAACTCGGCCAGCCGTGAAACGCGCCAGGCGCAAAATGGCTATCTTCCTGCGCCGGAAATCTCACTCCTCACATCGGCAATCATCGGACCAGCGCGCGCCGCTCGCCGCAGCCTTTCCAGACCCGATCGATGCGCATCCGAAATCTGGGCCGGCCTGCTCTCGTCTCGTTTGGAGATAACGGTGCCATGTCATTGGAAGAGGCG…	1:25-GCCGTGGCTTCCCTACCGATTTCCC	96:72-GCCGTGGCTTTCCTACCGATTTCCC
365	AKQ39547.1	Riemerella anatipestifer Yb2	CP007204.1	879403	886099	-	Cas9:AKQ39547.1(1400)	Cas1:AKQ39546.1(299)	Cas2:AKQ39545.1(112)			Spacer:11	no	-	ATTATGAATTGCTTTCAATTTTCACTATCTTTGTGATAGTTCGCAAC	TTTTAATATATTGATTTTTAAACAATAATAATCTTTATTTTCGTGTATAAAGTTAATAAATATTTTGTCATTATAATATTTATATCTAAATTTGTCGCTGAAAGCAATTCACAATAAGGAAGATTCCGTTGTGAGAACATTTATTACGGGGGCTGATAACAGCACCTCGTTTTTTGTTATATACCCACCTATAAAAAATCAATTTAATAGATATCCTCAATTTTTGTAACTTTATCAACTAAACTAAAAAATA	1:17-ATTATGAATTGCTTTCA	115:99-ATTGTGAATTGCTTTCA
366	AFD55963.1	Riemerella anatipestifer ATCC 11845	CP003388.1	1020412	1027184	-	Cas9:AFD55963.1(1145)	Cas1:AFD55962.1(299)	Cas2:AFD55961.1(98)			Spacer:12	no	-	ATTATGAATTGCTTTCAATTTTCACTATCTTTGTGATAATTCGCAAC	TTTTAATATATTGATTTTTAAACAATAATAATCTTTATTTTCGTGTATAAAGTTAATAAATATTTTGTCATTATAATATTTATATCTAAATTTGTCGCTGAAAGCAATTCACAATAAGGAAGATTCCGTTGTGAGAACATTTATTACGGGGGCTGATAACAGCACCTCGTTTTTTGTTATATACCCACCTATAAAAAATCAATTTAATAGATATCCTCAATTTTTGTAACTTTATCAACTAAACTAAAAAATA	1:17-ATTATGAATTGCTTTCA	115:99-ATTGTGAATTGCTTTCA
367	AJP48396.1	Rugosibacter aromaticivorans	CP010554.1	1595039	1602171	-	Cas9:AJP48396.1(1036)	Cas1:AJP48395.1(309)	Cas2:AJP48394.1(101)			Spacer:37	no	-	GTTCCGGTCAGAGCGCAAATCCCAATCTGCTAAAGT	GACCTACCCCTTAACTATATTGTTTTATTCTATTGGAATTTACTTGACAGAATAGCGTTATCCAATGACAATCAGTTTCACCAGTAAATTGGGATTTGCGCTCTGAACGCTAACAAGCTGAAAGATGCACCAAATGAAAGGGCCGCTATATGCGGCCCTTTTTTATTGTTTTGATTTCACCCTCAAATAAATCGCCGCCAGTTTTAT	8:26-TCAGAGCGCAAATCCCAAT	106:88-TCAGAGCGCAAATCCCAAT
368	KUE75773.1	Ruthenibacterium lactatiformans	LMUA01000016.1	43002	49093	-	Cas9:KUE75773.1(1084)	Cas1:KUE75772.1(298)	Cas2:KUE75771.1(102)			Spacer:9	no	-	CGCACCGCGCCGGAACAGTTCTTGGTATGGTATAAT	ATTACCGCCTCTTTCACCAGCATTTGCATGAAAAGGTCCTGCTTTTTACGCTTCCATTTATATCATGACCGAATTACGTTGCAGCCGTCAATCAGCACAGTGGATAAAAATATCCGTGTCTTTTGGGCAAAAAAGATGACGCCCCGCTGAAAGCGAGGCGTCAGAGCTTTACGGTGCTAAGACCTTATCATAGCAACCATAACAGTTCTTGGTATGGTATAAGAACTGGTTTCAGTATAGCAGTTGTTTGCGGGAATGTAAAGCCTTCGACACGAAAATTTTTTGCCGGTTGTGCTTACAAGGAGGCGCCGCGCGCCAAGGCGCGCCTTGGAAAAGCCGGGCCGCCTTGGCGGATGAAAAAACAAGAAGGCGGCGCAGCGGGCGTATGAGCCGCCAATG…	14:35-AACAGTTCTTGGTATGGTATAA	201:222-AACAGTTCTTGGTATGGTATAA
369	AKH21524.1	Sedimenticola thiotaurini	CP011412.1	3352908	3359657	-	Cas9:AKH21524.1(1068)	Cas1:AKH21523.1(303)	Cas2:AKH21522.1(110)			Spacer:27	no	-	GGTGGCGATCCCTCTCTCACCCCGGATGACTACAAT	GGTCTTCCTTCTCGGCTTATTATTGTGTATTCTTTATGGCGTTGTGGTTATCCGGGGTGAGAGCCGTTACTACAATAAGGTCTTTAAATAGAACCGAACCCGACCCGACCTCTGCTGCTTGCATGTCGGGTTTTTATATTCTGGAAATTAGTGTGTTTTCCATAGCCCTTTATCGTCCGGTGGGCTGGTTCATTAATGAGAGTACTAAACTTCAATTAAGATTAAAACGCCTAGTCCAGGTTGCGATTTTAATACTCCTTAAGCCATCCTCTGTTTGTTCCGTCTTTTCCCCTGGCTACTTGCTTATCTCTTTAGTTCCTCTATGATGTGTCTAGACTCTATAAATAGTTAATTATTTCAATAACTTATATAGGTATAAATAGAATATTGCATCTGAGG…	14:35-CTCTCACCCCGGATGACTACAA	63:42-CTCTCACCCCGGATAACCACAA
370	PCE63110.1	Sediminicola luteus	NBWU01000007.1	502668	510834	+	Cas9:PCE63110.1(1540)	Cas1:PCE63111.1(299)	Cas2:PCE63112.1(111)			Spacer:15	no	-	CCTGTGAATCATCCATAAAATTATAGAACTGAAAGCAATTCACAAC	CAATTCATAGTAGGCGGAATAGGGCGTAACGACCGTATTGTTACAATCCATAGGATTTTAAGGATACGCCCGACCCTTCCTAGACCTCCTGTTTTCAAGGGAAACTGGACAAAATCACACCAATATTGCCGCCTTGGCGCATTACCGTCTTGCTATTCCATTTATCGCAACATTCTAAACAAAAAAGACACTATAAAAAGGTTCCTTGCATGAAAATTAAACCCCTTTTGGTTCAAATGACGAAAAGAGAGAAATAAAGCATAGGAAATATCCTAGTTGGACTTTTTATTGTTTGAGTTTCATTGGTGTTTCTACAAAGAATATTAAACTCATCTTGCGATTATCAAAAGGCTAATATCATAAACCAATAGTGGGGGCTAGATAATACTGATGATTAAA…	28:45-ACTGAAAGCAATTCACAA	802:785-ACTGAAAGCAATTCACAA
371	CUH53721.1	Shimia marina	CYPW01000027.1	617015	622839	-	Cas9:CUH53721.1(1072)	Cas1:CUH53720.1(303)	Cas2:CUH53719.1(101)			Spacer:8	no	-	GTTGCGGCTGGACCTCGAATTCTGAACTGCTAATCT	AATAAACCTCATGAAAATAAGAGGAAAGTTTTCTCCGGATCGCATAAGATTGCAACTTGAAAGTGAGTGGTGAATCTGTAACGCTCAGCGCAGTTCAGAATTCGCGGTCGAGCCGTTAACAAGCTCGAAGTAGCACCACATTAAAGCGCGTCCTACGGGGCGCGCTTTTCCGTTCTCACGCGGTTTTTATACAAACAGGAAAGCCCCAAATTTAGCACTCATTGCTCTCCAGTTACCCAATAGGCGATGTGCAAAGCAAACCTGCCGAAAGGAGCCAGGGGCGCTTTCCATCGGCATGGAAGAGGAAAAGGGAAGTCCGCGCCAACCACGAATAGGGCAACACACCCGAAAAGACGAACCAGTTCAAACATTCAAAGAAATGCATGAATTTATCATATA…	5:30-CGGCTGGACCTCGAATTCTGAACTGC	115:90-CGGCTCGACCGCGAATTCTGAACTGC
372	KJB92751.1	Skermanella aerolata KACC 11604	AVFK01000025.1	68347	74173	+	Cas9:KJB92751.1(1057)	Cas1:KJB92752.1(319)	Cas2:KJB92753.1(101)			Spacer:11	no	-	ATTGTAGCCGCTGGGGGATCGGGGTCCAGCCGCAAC	TACCGTCACTCGATATCTTCATCAGTGACTTGGCCGGTTCGTAGTCTGGTTCGTGATGCATCATGCGGAAGTCGAGGAGCCCTTGGGAGCGGCGTACCTGTCCCAAGGGCCATGCTGCGCCTTGGACTGCGACAGCAACTCGGCGGCATCAATGCTGCGGTTTCATCACCACAAACAAACGCGGCGGGCCGAGGCCCGCCGCACATCTTGTGCTGCAAGGAACTTGCGTTCCCGAGCGTGTTAACGGAAGGACCCCGATCCCCCAGCGGCTACGCAAAGGTGATTGTCTTTCCGCAGCAAGAATGCGGGATGCATTTTCGCGTGTCAATAGTCAGTGGTGACTTTGCTGGTCTTTTTTAGCGCCAGTAAAACTTACATTTCAAAGTAAATGATCAGTAA…	4:27-GTAGCCGCTGGGGGATCGGGGTCC	273:250-GTAGCCGCTGGGGGATCGGGGTCC
373	KMS64224.1	Sphingobium baderi LL03	JACV01000005.1	79302	86374	+	Cas9:KMS64224.1(1070)	Cas1:KMS64225.1(308)	Cas2:KMS64226.1(101)			Spacer:22	no	-	AGCATAGCCATTCAGAAATCGCGGTCCAACTGCAAC	CGTCATCACTCCATATCAGGCAAGCAATATAGTGGATCGAACAGAATGTTACAACAATGTTATTACATAATGTGCTGATCGGCGGCCTGGATGAGATCCAATCGCGTAGCAGAGTGCGGCTTAAAGTTTAGGCGGTGTCATTGAAACGCATAAATTTCCCTCATTTTGTGCCGGGCGATGGCTTCCTAGACGCTGCGTAAGCATCGTTCCGTACCCCCGCATGATGTCTGTGGCCTGGTGCTCTACGACGGCACCGATGTCGTGCCGTTTGGCGACCGGCTGGCTGCGGCGCCTCATCGCTCTGGAATTGAGCTTATTTTTGGGTTGACAAAATTGGGGGGCTTCTTGCCTGTCGGCTTTTGCATTTCTTTGGGTAATAGCTGACATTTCAGGGCGGAC…	8:27-CCATTCAGAAATCGCGGTCC 11:26-TTCAGAAATCGCGGTC 6:36-AGCCATTCAGAAATCGC-GGTCCAACTGCAAC	596:577-CCATTCAGAAATCGCGGTCC 606:621-TTCAGAAATCGCGGTC 629:660-AGCAATTCAGAAATCGAAGGTCCGATTGCAAC
374	EJK81783.1	Sphingobium sp. AP49	AJVL01000060.1	83736	89477	+	Cas9:EJK81783.1(1110)	Cas1:EJK81784.1(307)	Cas2:EJK81785.1(112)			Spacer:7	no	-	ATCATAGCCGCTCAGAGATCGCGGTCCAGCGGCAAC	GGAACCGCCTTTCGTAGCCAGCAACCGCATGGCTTAACCGCCCTGCACGCAAGCCATAGGAATTCTGACGGAGGCTAACAAGGTTGTCGCGACTAGAGCGTAATCCGTTCATACTGAATCGGATCACGCTCTATTTTTCTTTTGTTTTCCGCATTTTCCGAGCCAGCAGATGATGCCATCTGCTTCGAAAATGCTCTAGCCGCCGCACAGATGTTCGACAGCCGCCGAGCGTCACCATGCGCCCAACGCACATCTCGATCGCCAGCACGACAGGAATGAAGAGATGCCAACTTGATGGCGCCGCAGATAGAACTGCCCACTTCCAACCAGGATCGCCCGAATAGACCAACAAAAAAGGCGACGCCGGAGCGTCGCCCTTATCTGGTGCGTACTGACACT…	12:26-TCAGAGATCGCGGTC	426:412-TCAGAGATCGCGGTC
375	ETI63968.1	Sphingobium sp. C100	AYOY01000139.1	34633	41008	-	Cas9:ETI63968.1(1110)	Cas1:ETI63967.1(307)	Cas2:ETI63966.1(112)			Spacer:10	no	-	TTTGCCGCTGGACCGCGATCTCTGAGCGGTTATGAT	GTCATTCCGCCCTTAAGTAGAATTACAGAGGGTCAGGCTCGGCGATCGCGGTCAAGATCAATTCGTCCCCATAATGATCAGGATCGCGCTTCTGGCTTGACCGTGATCTTCAGATGCGCCAGATGAGGCACTCAGAGATCGCGGTCTGGCAGTTAACAAGTGTCAGTACGCACCAGATAAGGGCGATGCTCCGGCGTCGCCTTTTTTTTTTGTGTTTTCCCAATCAGCATTTCGTCCGGTGATATCGCAACTTTCGTCTTTGCGATTTAGTATTATCTGGCGATGCGACGGTTGCGTCTATGCGATGTTCGGCGATTGGCACGATCGTTTGCGTGTCAAAGTTTGCTTTGGTCCAAATTTCGATCAATGGCGGCTTTGTAATTTTCTTATCACAAACAG…	11:26-GACCGCGATCTCTGAG	146:131-GACCGCGATCTCTGAG
376	GAO38406.1	Sphingomonas changbaiensis NBRC 104936	BBWU01000015.1	29152	34152	-	Cas9:GAO38406.1(1048)	Cas1:GAO38405.1(311)	Cas2:GAO38404.1(115)			Spacer:4	no	-	GTTGCGGTTGGCCTGCGATTTCTGAGCTGCTAGGCC	GTGCTTACCCCCTCGCGCTCATCTTTGCAGCGAAGGGATCGTTTCGCAATTGACTTCAGGCCCGTTTCGGACAAACCTGGCCGCCTCAGAAATCGCAGGCTGGCTGTTAACAAGCAGTTTGAACTGCACCAAATAAGGCGGGAGCTACGGCCCCCGTTTTTT	11:26-GCCTGCGATTTCTGAG	100:85-GCCTGCGATTTCTGAG
377	GAN15511.1	Sphingomonas paucimobilis NBRC 13935	BBJS01000058.1	60427	65906	+	Cas9:GAN15511.1(1090)	Cas1:GAN15512.1(434)				Spacer:7	no	-	AGCATAGCCGCTCAGAGATTGCGGTCCAGCGGCAAC	GCCCGGCCGCCTTATGGCCTGAACGATAAGGGGGCGGCGGGGCATCATTCCGTCGCCCTTTTCTTTGGGTCGACGCCGGATACACCGGACAAGAAAAAAGCCAGCGCCGTAGCGCTGGCCTTATCTGGTGCAGACATGACTGCTTGTTAGCCGCCAGTACCGCAATCTCTGAGGATTGGAAATTTGCCCAATCGACGACTGCGGTCAAGCCCGGTCGCCTCCAATTCGGATCGATCTTGCGTTCCGTTCCAAGCCCTTTTTTCCATAGACAAAGGGGTCCATCATCGGGGGAAACAGGATGGACGGGGGAGCTA	11:25-CTCAGAGATTGCGGT	173:159-CTCAGAGATTGCGGT
378	KQT32843.1	Sphingomonas sp. Leaf412	LMQP01000003.1	1479543	1486065	+	Cas9:KQT32843.1(1059)	Cas1:KQT32844.1(312)	Cas2:KQT32845.1(113)			Spacer:21	no	-	GGCCTAGCAGTTCAGAAATCGCAGGCCAACAGCAAC	CGCCGCGGACTATGCTGACGGTTTCGCGCTTCCGCAATCCGCGCTAACCGCATCGCACGCGCCCGTAGCTCAGTTGGATAGAGCACGAGCCTTCTAAGCTTGTGGTCGCTGGTTCGAATCCAGCCGGGCGCGCCAATCCCCATAAACCCGTTTCGGTCGGAAAACGGTGCCGGCGATATTGACACCGACGGCGCGGCGGCGCAGATTGCGATTGTTCAGAAATCGCAGGCCGGCTGTTAACAAGCAGTTTGACTGCACCAAATAAGGGCGAGGCTGCGGCCTCGCCTTTTTGGTTTTCGGGCAATCAGGCGACAGTCCTTGCGGCGATCCGTCGACGCAGAAACCACCGCGTCATGTCGCCCGCACGATCCCACCGTTTCGGACCGAAGACGTCGCGCC…	10:27-GTTCAGAAATCGCAGGCC	214:231-GTTCAGAAATCGCAGGCC
379	AHB36273.1	Spiroplasma apis B31	CP006682.1	497958	505513	+	Cas9:AHB36273.1(1149)	Cas1:AHB36274.1(313)	Cas2:AHB36275.1(102)			Spacer:55	no	-	GTTTTAGTTATCTGACATATCTAAGGAATAGACGAC	CAATATTGCTTTGAAGCATTAGTTATGTTAAAAAACAAGGAGTATTATTAACTTCTTGTTTTTTATTGGCTTTATAACTTATATTTAAACTTGTTCTGTGTTCAGTTTCTGATTTTTTTATCTCTTTGATTAATTATCTTTAAATACACGATTTTAAAAAACTCGATATTTTATATAATTAAAGGGGTAACTCGTTAAATAATACATTTTTTAAGAAGTATTTAAATATTTTTTAAAAAATTATAAAAAATTTATATTTTATGTTATTATATTTTTGTCAGGCAACTAGTCGTCTATTGCTTAGATATGTCAGAAACTAAGATAAACTTCTTAGTGAAGGGTTGAGCATCCCTAAACCTGCTCTTTTTTTTATTTTCAAAACAAATTTATATAAGTTTG…	4:36-TTAGTTATCTGACATATCTAAGGAATAGACGAC	320:289-TTAGTT-TCTGACATATCTAAGCAATAGACGAC
380	AOG60899.1	Spiroplasma helicoides	CP017015.1	1068189	1076711	-	Cas9:AOG60899.1(1069)	Cas1:AOG60898.1(301)	Cas2:AOG60897.1(102)			Spacer:44	no	-	GTTATACTACTACATAATTTTACAGGGTACCATAAC				ATTTGAATACAAAAAAAGAGGAATAAATTCCTCAGTAACGGCATTTAAGCCTTATATATGGTAGTCCTGTAAAATTATGTAGTAGTAGAACCCATATACAAAATTAATATACCACTATAATTTTAAT	1:34-GTTATACTACTACATAATTTTACAGGG-TACCATA	91:57-GTTCTACTACTACATAATTTTACAGGACTACCATA
381	AKX34259.1	Spiroplasma litorale	CP012357.1	683060	691120	-	Cas9:AKX34259.1(1069)	Cas1:AKX34258.1(301)	Cas2:AKX34257.1(107)			Spacer:36	no	-	ATTTTATTACTACATAATTTTACAGGGTACCATAAC				AATTATAAAAAAAAGAGGAATAAATTCCTCAGTTACGGCATTAAAGCCTTATATATGGTAGTCCTGTAAAATTATGTAGTAGTAGAACATTGCATATACTTTAATAATATACTACATTTATTATAAT	8:34-TACTACATAATTTTACAGGG-TACCATA	81:54-TACTACATAATTTTACAGGACTACCATA
382	AGM26527.1	Spiroplasma syrphidicola EA-1	CP005078.1	1005965	1014048	-	Cas9:AGM26527.1(773)	Cas1:AGM26525.1(313)	Cas2:AGM26524.1(102)			Spacer:27	no	-	GTTATATTCTACAATAAAATGACAGCCGACTAAAAC				AATCTTTCTTAACCTAAAATAAAGAAAAACCACCTAAAAATAGGTGGTTTTTCTCGGTCTTTATAAGGATGACCCTCCTACACGACTAAGCGTTTATCTTAGCAGCTGTCATTTTATTGTAGAATATGAATTATTTTCATAACTCACTATTATGTTAACACAAAATGATGATAATTTTAATAAAATTTTTAAATTTTTACTAAAGTTGGATTCCCTAAAATATCAATTTGGACTATTTCTAAATTATTAAATCAATTTGATAACGAGTCATAAGAGTTTTGAACAGTAAAAATTTCTTTACTTTTTTCAGAAACAGAAATAAAAACTGTATTTAATAGATTTGAATAAATTTTAGACCCCATTTTTGCTTGATAATATTTATAATGATATCTTCCATCT…	4:33-ATATTCTACAATAAAATGACAGCCGACTAA	127:99-ATATTCTACAATAAAATGACAGCTG-CTAA
383	AKU79870.1	Spiroplasma turonicum	CP012328.1	738153	746701	-	Cas9:AKU79870.1(1070)	Cas1:AKU79869.1(301)	Cas2:AKU79868.1(99)			Spacer:44	no	-	GTTCTACTACTAAATAATTTTACAGGGTACCATAAC				AATTATAAAAAAAAGAGGAATAAATTCCTCAGTTACGGCATTAAAGCCTTATATATGATAGTCCTGTAAAATTATGTAGTAGTAGAACTCATATACAAATTAATAATACTACATTAATTTTAAT	1:26-GTTCTACTACTAAATAATTTTACAGG	88:63-GTTCTACTACTACATAATTTTACAGG
384	ERS93302.1	Staphylococcus simulans UMC-CNS-990	AXDY01000006.1	188282	195436	-	Cas9:ERS93302.1(1344)	Cas1:ERS93301.1(291)	Cas2:ERS93300.1(97)			Spacer:11	no	-	TGTTTAAATCATTCTAAAAGATCACAATTCTAAAAC	GTCATCACCTGTTGTCGTAATAATTTATATAAATTATCTCAAAATTCTTTTATTTTATAAAGGCCTATGTTAAGATGTAATAGAAGTTTACTTCATTCTAAAAGATCACAAATAAGTTAAAACAAGCTTAAAGCGAAAATGTAGCTTAAATGCTAACGTCTTACTGTGTCAGTAAGACTTTTTTTATGCAAAAAATCCCTTGAAACGAACACATTCATTTCAAGGGATTTTCTATTATATATTAAGTTTACTTTTATT	2:27-GTTTAAATCATTCTAAAAGATCACAA	86:111-GTTTACTTCATTCTAAAAGATCACAA
385	EPD52658.1	Staphylococcus sp. HGB0015	AGEO01000004.1	333943	341729	+	Cas9:EPD52658.1(562)	Cas1:EPD52660.1(151)	Cas2:EPD52663.1(99)			Spacer:1	no	-	GGTTTTAGTACTCTGTAATTTTAGGTATA	AAAATCTTTTGAAATGATTTAAATCAATCACATAATATTTAAAAAACTTGTTCTCTCTAATCGTGAGGGAGCAAGTTTTTTTATAAAGTCAGAATGATATAGTCTAACTAAAAAAAGCATTATACTTACATTCGTATTTTGAATAAATTTTTATCTAATTAAGCTGCTTTAAATAGGTGACTTAATTAAGATCCAATAGAAATTTTTAAGAGTGCACATATCCAAAGTAATATCACTGATAGATAATAAAGTAAATAAAGCATTTTGATTAACTTGTAAATTCTATTTGTTTACTTATTTTGTTTCATCTAGCCGTATCATCAAAAGATATGAAGGTATACTTATTCAATATGATTTTAAGTGGCGAAAAGAGTTGACATAAGCTCCTGTAATCGTGTA…	2:29-GTTTTAGT--ACTCTGTAATTTTAGGTATA	456:427-GTTTTAGTAGATTCTGTAATTTTAGGTATA
386	OHR55973.1	Staphylococcus sp. HMSC061G12	LTNL01000159.1	20770	27157	+	Cas9:OHR55973.1(1053)	Cas1:OHR55974.1(301)	Cas2:OHR55975.1(102)			Spacer:3	no	-	GTTTTAGTACTCTGTAGTTTTAGGTATAAGTG	AATTTACCTCTTTATCTATATAAAATGTAATGATTTCGCTTTATATAAAAGCTACATTATATTATTACAGATTTTTAAATAGATGAAAGGACAAATGTTTGCCATATTTTGAAAATTGTATGACAGAAGTGTGAAAATTGTAGATAAAAGAAAGAAAAATTAGAGTCTCGTATGCGTTCGGTTATTTAAATGTATTATGTAGAAAAGCAGTTTCACTATTTTTTATTGACTACATATTCGTATTAATAAATAGGCGACGAGAGTCACAATTACAAAAACCCTCACTAAGGCTGATAGTGAGAGGATTGGTGCATCCATGTTGTATTACTTGCCAACTAAATTTTAGCATTGTTAAATGAAGCGATGTAAAGAAGAAATATTATATTTTTTTGCCTCTAA…	1:31-GTTTTAGT--ACTCTGTAGTTTTAGGTATAAGT	640:608-GTTTTAGTAGATTCTGTAGTTTTAGGTATAAGT
387	AAM99780.1	Streptococcus agalactiae 2603V	AE009948.1	901702	909783	+	Cas9:AAM99780.1(1370)	Cas1:AAM99781.1(289)	Cas2:AAM99782.1(108)	Csn2:AAM99783.1(221)		Spacer:24	no	-	GTTTTAGAGCTGTGCTGTTTCGAATGGTTCCAAAAC	TAGCGCTTGCATTTTGTTTGCTATTTTTTTATAATACAAATATGAGAAATGTCGGAATTATAACAATGACATAAAAAAGCACCGAATCGGTGCTCACTTTTTCAAGCTGAATACGGACTGGATTAAAAATCACTGCCTTATTTTAACGTGCTGTGCTGTTTCGAATAATTCCAACAAAATTATTATATGTTATTTTAGTGTAATAATCAAGTAAAAAATAAAAATCAGCAAAGCTTTAAAACTTAAAACATACTTTAGGATATTTTAACAAATAACAGATGAAAGATAAAGATAATGCTTTTAAAATTCAAAAAAATAATATATAATTAAAGTATGTTTTAAAGGTGTTGTTTTTAGAATGGTGTTTTAAATAAAAGGAGAAAAGTTA	9:33-GCTGTGCTGTTTCGAATGGTTCCAA	150:174-GCTGTGCTGTTTCGAATAATTCCAA
388	EPV80266.1	Streptococcus agalactiae GB00986	ALVA01000101.1	26440	33553	+	Cas9:EPV80266.1(1377)	Cas1:EPV80267.1(289)	Cas2:EPV80268.1(113)	Csn2:EPV80269.1(221)		Spacer:9	no	-	GTTTTAGAGCTGTGCTGTTTCGAATGGTTCCAAAAC	TAGCGCTTGCATTTTGTTTGCTATTTTTTTATAATACAAATATGAGAAATGTCGGAATTATAACAATGACATAAAAAAAGCACCGAATCGGTGCTCACTTTTTCAAGCTGAATACGGACTGGATTAAAAATCACTGCCTTATTTTAACGTGCTGTGCTGTTTCGAATAGTTCTAACAAAATTATTATATGTTATTTTAGTGTAATAATCAAGTAAAAAATAAAAATCAGCAAAGCTTTAAAACTTAAAACATACTTTAGGATATTTTAACAAATAACAGATGAAAGATAAAGATAATGCTTTTAAAACTCAAAAAAATAATATATAATTAAAGTATGTTTTAAAGGTGTTGTTTTTAGAATGGTGTTTTAAATAAAAGGAGAAAAGTTA	9:30-GCTGTGCTGTTTCGAATGGTTC	151:172-GCTGTGCTGTTTCGAATAGTTC
389	EPT37406.1	Streptococcus agalactiae FSL C1-494	ALQD01000087.1	12982	20667	-	Cas9:EPT37406.1(1370)	Cas1:EPT37405.1(289)	Cas2:EPT37404.1(113)	Csn2:EPT37403.1(221)		Spacer:18	no	-	GTTTTGGAACCATTCGAAACAGCACAGCTCTAAAAC	AACTTTTCTCCTTTTATTTAAAACACCATTCTAAAAACAACACCTTTAAAACATACTTTAATTATATATTATTTTTTTGAATTTTAAAAGCATTATCTTTATCTTTCATCTGTTATTTGTTAAAATATCCTAAAGTATGTTTTAAGTTTTAAAGCTTTGCTGATTTTTATTTTTTACTTGATTATTACACTAAAATAACATATAATAATTTTGTTGGAATTATTCGAAACAGCACAGCACGTTAAAATAAGGCAGTGATTTTTAATCCAGTCCGTATTCAGCTTGAAAAAGTGAGCACCGATTCGGTGCTTTTTTATGTCATTGTTATAATTCCGACATTTCTCATATTTGTATTATAAAAAAATAGCAAACAAAATGCAAGCGCTAT	4:28-TTGGAACCATTCGAAACAGCACAGC	214:238-TTGGAATTATTCGAAACAGCACAGC
390	EPT44620.1	Streptococcus agalactiae FSL S3-501	ALQE01000028.1	3573	10585	-	Cas9:EPT44620.1(1370)	Cas1:EPT44619.1(289)	Cas2:EPT44618.1(113)	Csn2:EPT44617.1(221)		Spacer:8	no	-	TGTTTTGGAACCATTCGAAACAGCACAGCTCTAAAAC	AACTTTTCTCCTTTTATTTAAAACACCATTCTAAAAAAACAATACCTTTAAAACATACTTTAATTATATATTATTTTTTTGAGTTTTAAAAGCATTATCTTTATCTTTCATCTGTTATTTGTTAAAATATCCTAAAGTATGTTTTAAGTTTTAAAGCTTTGCTGATTTTTATTTTTTACTTGATTATTACATTAAAATAACATATAATAATTTTGTTGGAATTATTCGAAACAGCACAGCGCGTTAAAATAAGGCTAGTCCGTATTCAGCTTGAAAAAGTGAGCACCGATTCGGTGCTTTTTTATGTCATTGTTATAATTCCGATATTTCTCATATTTGTATTATAAAAAATCGCAAACAAAATGCAAGCACTAT	5:29-TTGGAACCATTCGAAACAGCACAGC	216:240-TTGGAATTATTCGAAACAGCACAGC
391	EPT47643.1	Streptococcus agalactiae FSL F2-343	ALQI01000017.1	187901	194488	-	Cas9:EPT47643.1(1377)	Cas1:EPT47642.1(289)	Cas2:EPT47641.1(113)	Csn2:EPT47640.1(221)		Spacer:1	no	-	TCGTTTTGGAACCATTCGAAACAGCACAGCTCTAAAAC	AACTTTTCTCCTTTTATTTAAAACACCATTCTAAAAACAACACCTTTAAAACATACTTTAATTATATATTATTTTTTTGAGTTTTAAAAGCATTATCTTTATCTTTCATCTGTTATTTGTTAAAATATCCTAAAGTATGTTTTAAGTTTTAAAGCTTTGCTGATTTTTATTTTTTACTTGATTATTACACTAAAATAACATATAATAATTTTGTTAGAACTATTCGAAACAGCACAGCACGTTAAAATAAGGCAGTGATTTTTAATCCAGTCCGTATTCAGCTTGAAAAAGTGAGCACCGATTCGGTGCTTTTTTTATGTCATTGTTATAATTCCGACATTTCTCATATTTGTATTATAAAAAAATAGCAAACAAAATGCAAGCGCTAT	9:30-GAACCATTCGAAACAGCACAGC	217:238-GAACTATTCGAAACAGCACAGC
392	EPT85022.1	Streptococcus agalactiae BSU247	ALRE01000017.1	266458	273508	+	Cas9:EPT85022.1(1378)		Cas2:EPT85023.1(113)	Csn2:EPT85024.1(221)		Spacer:8	no	-	GTTTTAGAGCTGTGCTGTTTCGAATGGTTCCAAAAC	TAGCGCTTGCATTTTGTTTGCGATTTTTTTATAATACAAATATGAGAAATGTCGGAATTATAACAATGACATAAAAAAAGCACCGATTCGGTGCTCACTTTTTCAAGCTGAATACGGACTGGATTAAAAATCACTGCCTTATTTTAACGTGCTGTGCTGTTTCGAATAATTCCAACAAAATTATTATATGTTATTTTAATGTAATAATCAAGTAAAAAATAAAAATCAGCAAAGCTTTAAAACTTAAAACATACTTTAGGATATTTTAACAAATAACAGATGAAAGATAAAGATAATGCTTTTAAAACTCAAAAAAATAATATATAATTAAAGTATGTTTTAAAGGTATTTTTTTTAGAATGGTGTTTTAAATAAAAGGAGAAAAGTTA	9:33-GCTGTGCTGTTTCGAATGGTTCCAA	151:175-GCTGTGCTGTTTCGAATAATTCCAA
393	EIM70459.1	Streptococcus agalactiae ZQ0910	AKAP01000019.1	30	6594	-	Cas9:EIM70459.1(1370)	Cas1:EIM70458.1(289)	Cas2:EIM70457.1(113)	Csn2:EIM70456.1(221)		Spacer:1	no	-	GTTTTGGAACCATTCGAAACAGCACAGCTCTAAAACC	AACTTTTCTCCTTTTATTTAAAACACCATTCTAAAAACAACACCTTTAAAACATACTTTAATTATATATTATTTTTTTGAATTTTAAAAGCATTATCTTTATCTTTCATCTGTTATTTGTTAAAATATCCTAAAGTATGTTTTAAGTTTTAAAGCTTTGCTGATTTTTATTTTTTACTTGATTATTACACTAAAATAACATATAATAATTTTGTTGGAATTATTCGAAACAGCACAGCACGTTAAAATAAGGCAGTGATTTTTAATCCAGTCCGTATTCAGCTTGAAAAAGTGAGCACCGATTCGGTGCTTTTTTATGTCATTGTTATAATTCCGACATTTCTCATATTTGTATTATAAAAAAATAGCAAACAAAATGCAAGCGCTAT	4:28-TTGGAACCATTCGAAACAGCACAGC	214:238-TTGGAATTATTCGAAACAGCACAGC
394	EPT91690.1	Streptococcus agalactiae BSU188	ALRF01000066.1	226831	234076	+	Cas9:EPT91690.1(1377)	Cas1:EPT91691.1(289)	Cas2:EPT91692.1(113)	Csn2:EPT91693.1(221)		Spacer:11	no	-	GTTTTAGAGCTGTGCTGTTTCGAATGGTTCCAAAAC	TAGCGCTTGCATTTTGTTTGCTATTTTTTTATAATACAAATATGAGAAATGTCGGAATTATAACAATGACATAAAAAAAGCACCGAATCGGTGCTCACTTTTTCAAGCTGAATACGGACTGGATTAAAAATCACTGCCTTATTTTAACGTGCTGTGCTGTTTCGAATAGTTCTAACAAAATTATTATATGTTATTTTAGTGTAATAATCAAGTAAAAAATAAAAATCAGCAAAGCTTTAAAACTTAAAACATACTTTAGGATATTTTAACAAATAACAGATGAAAGATAAAGATAATGCTTTTAAAACTCAAAAAAATAATATATAATTAAAGTATGTTTTAAAGGTGTTGTTTTTAGAATGGTGTTTTAAATAAAAGGAGAAAAGTTA	9:30-GCTGTGCTGTTTCGAATGGTTC	151:172-GCTGTGCTGTTTCGAATAGTTC
395	EPT93209.1	Streptococcus agalactiae BSU96	ALRH01000031.1	263898	270749	-	Cas9:EPT93209.1(1370)	Cas1:EPT93208.1(289)	Cas2:EPT93207.1(113)	Csn2:EPT93206.1(221)		Spacer:7	no	-	GTTTTGGAACCATTCGAAACAGCACAGCTCTAAAAC	AATTTATCTCCTTTTATTTAAAATATCACTTTAAAAACGCAAACTTTAAAGTTTTGCTAATTTTTACTTGATTATTACATTAAAATAACATATAATAATTTTGTTGGAATTATTCGAAACAGCACAGCACGTTAAAATAAGGCAGTGATTTTTTAATCCAGTCCGTATTTAGCTTGAAAAAGTGAGCACCGATTCGGTGCTTTTTTTATGTCATTGTTATAATTCCGACATTTCTCATATTTGTATTATAAAAAAATAGCAAACAAAATGCAAGCGCTAT	4:28-TTGGAACCATTCGAAACAGCACAGC	104:128-TTGGAATTATTCGAAACAGCACAGC
396	EPU70021.1	Streptococcus agalactiae GB00084	ALST01000003.1	99612	106768	-	Cas9:EPU70021.1(1370)	Cas1:EPU70020.1(289)	Cas2:EPU70019.1(113)	Csn2:EPU70018.1(221)		Spacer:10	no	-	GTTTTGGAACCATTCGAAACAGCACAGCTCTAAAAC	AACTTTTCTCCTTTTATTTAAAACACCATTCTAAAAACAACACCTTTAAAACATACTTTAATTATATATTATTTTTTTGAATTTTAAAAGCATTATCTTTATCTTTCATCTGTTATTTGTTAAAATATCCTAAAGTATGTTTTAAGTTTTAAAGCTTTGCTGATTTTTATTTTTTACTTGATTATTACACTAAAATAACATATAATAATTTTGTTGGAATTATTCGAAACAGCACAGCACGTTAAAATAAGGCAGTGATTTTTAATCCAGTCCGTATTCAGCTTGAAAAAGTGAGCACCGATTCGGTGCTTTTTTATGTCATTGTTATAATTCCGACATTTCTCATATTTGTATTATAAAAAAATAGCAAACAAAATGCAAGCGCTAT	4:28-TTGGAACCATTCGAAACAGCACAGC	214:238-TTGGAATTATTCGAAACAGCACAGC
397	EPU72991.1	Streptococcus agalactiae GB00092	ALSU01000029.1	174386	182798	+	Cas9:EPU72991.1(1370)	Cas1:EPU72992.1(289)	Cas2:EPU72993.1(113)	Csn2:EPU72994.1(221)		Spacer:29	no	-	GTTTTAGAGCTGTGCTGTTTCGAATGGTTCCAAAAC	TAGCGCTTGCATTTTGTTTGCTATTTTTTTTATAATACAAATATGAGAAATGTCGGAATTATAACAATGACATAAAAAAGCACCGAATCGGTGCTCACTTTTTCAAGCTGAATACGGACTGGATTAAAAATCACTGCCTTATTTTAACGTGCTGTGCTGTTTCGAATAATTCCAACAAAATTATTATATGTTATTTTAGTGTAATAATCAAGTAAAAAATAAAAATCAGCAAAGCTTTAAAACTTAAAACATACTTTAGGATATTTTAACAAATAACAGATGAAAGATAAAGATAATGCTTTTAAAATTCAAAAAAATAATATATAATTAAAGTATGTTTTAAAGGTGTTGTTTTTAGAATGGTGTTTTAAATAAAAGGAGAAAAGTTA	9:33-GCTGTGCTGTTTCGAATGGTTCCAA	151:175-GCTGTGCTGTTTCGAATAATTCCAA
398	EPU74537.1	Streptococcus agalactiae GB00111	ALSW01000023.1	243427	250806	-	Cas9:EPU74537.1(1370)	Cas1:EPU74536.1(289)	Cas2:EPU74535.1(113)	Csn2:EPU74534.1(221)		Spacer:15	no	-	GTTTTGGAACCATTCGAAACAGCACAGCTCTAAAAC	AATTTATCTCCTTTTATTTAAAATATCACTTTAAAAACGCAAACTTTAAAGTTTTGCTAATTTTTACTTGATTATTACATTAAAATAACATATAATAATTTTGTTGGAATTATTCGAAACAGCACAGCACGTTAAAATAAGGCAGTGATTTTTTAATCCAGTCCGTATTTAGCTTGAAAAAGTGAGCACCGATTCGGTGCTTTTTTTATGTCATTGTTATAATTCCGACATTTCTCATATTTGTATTATAAAAAAATAGCAAACAAAATGCAAGCGCTAT	4:28-TTGGAACCATTCGAAACAGCACAGC	104:128-TTGGAATTATTCGAAACAGCACAGC
399	EPU77794.1	Streptococcus agalactiae GB00115	ALSX01000009.1	9859	16908	+	Cas9:EPU77794.1(1370)	Cas1:EPU77795.1(289)	Cas2:EPU77796.1(113)	Csn2:EPU77797.1(221)		Spacer:10	no	-	GTTTTAGAGCTGTGCTGTTTCGAATGGTTCCAAAAC	TAGCGCTTGCATTTTGTTTGCTATTTTTTTATAATACAAATATGAGAAATGTCGGAATTATAACAATGACATAAAAAAAGCACCGAATCGGTGCTCACTTTTTCAAGCTAAATACGGACTGGATTAAAAAATCACTGCCTTATTTTAACGTGCTGTGCTGTTTCGAATAATTCCAACAAAATTATTATATGTTATTTTAATGTAATAATCAAGTAAAAATTAGCAAAACTTTAAAGTTTGCGTTTTTAAAGTGATATTTTAAATAAAAGGAGATAAATTA	9:33-GCTGTGCTGTTTCGAATGGTTCCAA	152:176-GCTGTGCTGTTTCGAATAATTCCAA
400	EPU80594.1	Streptococcus agalactiae GB00190	ALSZ01000007.1	261086	268331	+	Cas9:EPU80594.1(1377)	Cas1:EPU80595.1(289)	Cas2:EPU80596.1(113)	Csn2:EPU80597.1(221)		Spacer:11	no	-	GTTTTAGAGCTGTGCTGTTTCGAATGGTTCCAAAAC	TAGCGCTTGCATTTTGTTTGCTATTTTTTTATAATACAAATATGAGAAATGTCGGAATTATAACAATGACATAAAAAAAGCACCGAATCGGTGCTCACTTTTTCAAGCTGAATACGGACTGGATTAAAAATCACTGCCTTATTTTAACGTGCTGTGCTGTTTCGAATAGTTCTAACAAAATTATTATATGTTATTTTAGTGTAATAATCAAGTAAAAAATAAAAATCAGCAAAGCTTTAAAACTTAAAACATACTTTAGGATATTTTAACAAATAACAGATGAAAGATAAAGATAATGCTTTTAAAACTCAAAAAAATAATATATAATTAAAGTATGTTTTAAAGGTGTTGTTTTTAGAATGGTGTTTTAAATAAAAGGAGAAAAGTTA	9:30-GCTGTGCTGTTTCGAATGGTTC	151:172-GCTGTGCTGTTTCGAATAGTTC
401	EPV37237.1	Streptococcus agalactiae GB00891	ALUG01000030.1	11627	18346	+	Cas9:EPV37237.1(1370)	Cas1:EPV37238.1(289)	Cas2:EPV37239.1(113)	Csn2:EPV37240.1(221)		Spacer:5	no	-	GTTTTAGAGCTGTGCTGTTTCGAATGGTTCCAAAAC	TAGCGCTTGCATTTTGTTTGCTATTTTTTTATAATACAAATATGAGAAATGTCGGAATTATAACAATGACATAAAAAAAGCACCGAATCGGTGCTCACTTTTTCAAGCTAAATACGGACTGGATTAAAAAATCACTGCCTTATTTTAACGTGCTGTGCTGTTTCGAATAATTCCAACAAAATTATTATATGTTATTTTAATGTAATAATCAAGTAAAAATTAGCAAAACTTTAAAGTTTGCGTTTTTAAAGTGATATTTTAAATAAAAGGAGATAAATTA	9:33-GCTGTGCTGTTTCGAATGGTTCCAA	152:176-GCTGTGCTGTTTCGAATAATTCCAA
402	EPV16498.1	Streptococcus agalactiae GB00601	ALTR01000019.1	64	7441	-	Cas9:EPV16498.1(1377)	Cas1:EPV16497.1(289)	Cas2:EPV16496.1(113)	Csn2:EPV16495.1(221)		Spacer:13	no	-	GTTTTGGAACCATTCGAAACAGCACAGCTCTAAAAC	AACTTTTCTCCTTTTATTTAAAACACCATTCTAAAAACAACACCTTTAAAACATACTTTAATTATATATTATTTTTTTGAGTTTTAAAAGCATTATCTTTATCTTTCATCTGTTATTTGTTAAAATATCCTAAAGTATGTTTTAAGTTTTAAAGCTTTGCTGATTTTTATTTTTTACTTGATTATTACACTAAAATAACATATAATAATTTTGTTAGAACTATTCGAAACAGCACAGCACGTTAAAATAAGGCAGTGATTTTTAATCCAGTCCGTATTCAGCTTGAAAAAGTGAGCACCGATTCGGTGCTTTTTTTATGTCATTGTTATAATTCCGACATTTCTCATATTTGTATTATAAAAAAATAGCAAACAAAATGCAAGCGCTAT	7:28-GAACCATTCGAAACAGCACAGC	217:238-GAACTATTCGAAACAGCACAGC
403	EPV19614.1	Streptococcus agalactiae GB00614	ALTS01000023.1	100238	108319	+	Cas9:EPV19614.1(1370)	Cas1:EPV19615.1(289)	Cas2:EPV19616.1(113)	Csn2:EPV19617.1(221)		Spacer:24	no	-	GTTTTAGAGCTGTGCTGTTTCGAATGGTTCCAAAAC	TAGCGCTTGCATTTTGTTTGCTATTTTTTTATAATACAAATATGAGAAATGTCGGAATTATAACAATGACATAAAAAAGCACCGAATCGGTGCTCACTTTTTCAAGCTGAATACGGACTGGATTAAAAATCACTGCCTTATTTTAACGTGCTGTGCTGTTTCGAATAATTCCAACAAAATTATTATATGTTATTTTAGTGTAATAATCAAGTAAAAAATAAAAATCAGCAAAGCTTTAAAACTTAAAACATACTTTAGGATATTTTAACAAATAACAGATGAAAGATAAAGATAATGCTTTTAAAATTCAAAAAAATAATATATAATTAAAGTATGTTTTAAAGGTGTTGTTTTTAGAATGGTGTTTTAAATAAAAGGAGAAAAGTTA	9:33-GCTGTGCTGTTTCGAATGGTTCCAA	150:174-GCTGTGCTGTTTCGAATAATTCCAA
404	EPV26683.1	Streptococcus agalactiae GB00654	ALTW01000019.1	9851	17098	+	Cas9:EPV26683.1(1370)	Cas1:EPV26684.1(289)	Cas2:EPV26685.1(113)	Csn2:EPV26686.1(221)		Spacer:13	no	-	GTTTTAGAGCTGTGCTGTTTCGAATGGTTCCAAAAC	TAGCGCTTGCATTTTGTTTGCTATTTTTTTATAATACAAATATGAGAAATGTCGGAATTATAACAATGACATAAAAAAAGCACCGAATCGGTGCTCACTTTTTCAAGCTAAATACGGACTGGATTAAAAAATCACTGCCTTATTTTAACGTGCTGTGCTGTTTCGAATAATTCCAACAAAATTATTATATGTTATTTTAATGTAATAATCAAGTAAAAATTAGCAAAACTTTAAAGTTTGCGTTTTTAAAGTGATATTTTAAATAAAAGGAGATAAATTA	9:33-GCTGTGCTGTTTCGAATGGTTCCAA	152:176-GCTGTGCTGTTTCGAATAATTCCAA
405	EPV26978.1	Streptococcus agalactiae GB00653	ALTV01000023.1	82370	90055	+	Cas9:EPV26978.1(1370)	Cas1:EPV26979.1(289)	Cas2:EPV26980.1(113)	Csn2:EPV26981.1(221)		Spacer:18	no	-	GTTTTAGAGCTGTGCTGTTTCGAATGGTTCCAAAAC	TAGCGCTTGCATTTTGTTTGCTATTTTTTTATAATACAAATATGAGAAATGTCGGAATTATAACAATGACATAAAAAAGCACCGAATCGGTGCTCACTTTTTCAAGCTGAATACGGACTGGATTAAAAATCACTGCCTTATTTTAACGTGCTGTGCTGTTTCGAATAATTCCAACAAAATTATTATATGTTATTTTAGTGTAATAATCAAGTAAAAAATAAAAATCAGCAAAGCTTTAAAACTTAAAACATACTTTAGGATATTTTAACAAATAACAGATGAAAGATAAAGATAATGCTTTTAAAATTCAAAAAAATAATATATAATTAAAGTATGTTTTAAAGGTGTTGTTTTTAGAATGGTGTTTTAAATAAAAGGAGAAAAGTTA	9:33-GCTGTGCTGTTTCGAATGGTTCCAA	150:174-GCTGTGCTGTTTCGAATAATTCCAA
406	EPV27995.1	Streptococcus agalactiae GB00663	ALTX01000033.1	271044	278136	+	Cas9:EPV27995.1(1370)	Cas1:EPV27996.1(289)	Cas2:EPV27997.1(113)	Csn2:EPV27998.1(221)		Spacer:9	no	-	GTTTTAGAGCTGTGCTGTTTCGAATGGTTCCAAAAC	TAGCGCTTGCATTTTGTTTGCTATTTTTTTTATAATACAAATATGAGAAATGTCGGAATTATAACAATGACATAAAAAAGCACCGAATCGGTGCTCACTTTTTCAAGCTGAATACGGACTGGATTAAAAATCACTGCCTTATTTTAACGTGCTGTGCTGTTTCGAATAATTCCAACAAAATTATTATATGTTATTTTAGTGTAATAATCAAGTAAAAAATAAAAATCAGCAAAGCTTTAAAACTTAAAACATACTTTAGGATATTTTAACAAATAACAGATGAAAGATAAAGATAATGCTTTTAAAATTCAAAAAAATAATATATAATTAAAGTATGTTTTAAAGGTGTTGTTTTTAGAATGGTGTTTTAAATAAAAGGAGAAAAGTTA	9:33-GCTGTGCTGTTTCGAATGGTTCCAA	151:175-GCTGTGCTGTTTCGAATAATTCCAA
407	EPV33695.1	Streptococcus agalactiae GB00864	ALTZ01000023.1	21936	28829	-	Cas9:EPV33695.1(1370)	Cas1:EPV33694.1(289)	Cas2:EPV33693.1(113)	Csn2:EPV33692.1(221)		Spacer:6	no	-	GTTTTGGAACCATTCGAAACAGCACAGCTCTAAAAC	AACTTTTCTCCTTTTATTTAAAACACCATTCTAAAAACAACACCTTTAAAACATACTTTAATTATATATTATTTTTTTGAATTTTAAAAGCATTATCTTTATCTTTCATCTGTTATTTGTTAAAATATCCTAAAGTATGTTTTAAGTTTTAAAGCTTTGCTGATTTTTATTTTTTACTTGATTATTACACTAAAATAACATATAATAATTTTGTTGGAATTATTCGAAACAGCACAGCACGTTAAAATAAGGCAGTGATTTTTAATCCAGTCCGTATTCAGCTTGAAAAAGTGAGCACCGATTCGGTGCTTTTTTATGTCATTGTTATAATTCCGACATTTCTCATATTTGTATTATAAAAAAATAGCAAACAAAATGCAAGCGCTAT	4:28-TTGGAACCATTCGAAACAGCACAGC	214:238-TTGGAATTATTCGAAACAGCACAGC
408	EPV35230.1	Streptococcus agalactiae GB00679	ALTY01000018.1	43831	50856	-	Cas9:EPV35230.1(1370)	Cas1:EPV35229.1(289)	Cas2:EPV35228.1(113)	Csn2:EPV35227.1(221)		Spacer:8	no	-	GTTTTGGAACCATTCGAAACAGCACAGCTCTAAAAC	AACTTTTCTCCTTTTATTTAAAACACCATTCTAAAAACAACACCTTTAAAACATACTTTAATTATATATTATTTTTTTGAATTTTAAAAGCATTATCTTTATCTTTCATCTGTTATTTGTTAAAATATCCTAAAGTATGTTTTAAGTTTTAAAGCTTTGCTGATTTTTATTTTTTACTTGATTATTACACTAAAATAACATATAATAATTTTGTTGGAATTATTCGAAACAGCACAGCACGTTAAAATAAGGCAGTGATTTTTAATCCAGTCCGTATTCAGCTTGAAAAAGTGAGCACCGATTCGGTGCTTTTTTATGTCATTGTTATAATTCCGACATTTCTCATATTTGTATTATAAAAAAATAGCAAACAAAATGCAAGCGCTAT	4:28-TTGGAACCATTCGAAACAGCACAGC	214:238-TTGGAATTATTCGAAACAGCACAGC
409	EPX36143.1	Streptococcus agalactiae GB00865	ALUA01000044.1	131938	139359	+	Cas9:EPX36143.1(1370)	Cas1:EPX36144.1(289)	Cas2:EPX36145.1(113)	Csn2:EPX36146.1(221)		Spacer:14	no	-	GTTTTAGAGCTGTGCTGTTTCGAATGGTTCCAAAAC	TAGCGCTTGCATTTTGTTTGCTATTTTTTTATAATACAAATATGAGAAATGTCGGAATTATAACAATGACATAAAAAAGCACCGAATCGGTGCTCACTTTTTCAAGCTGAATACGGACTGGATTAAAAATCACTGCCTTATTTTAACGTGCTGTGCTGTTTCGAATAATTCCAACAAAATTATTATATGTTATTTTAGTGTAATAATCAAGTAAAAAATAAAAATCAGCAAAGCTTTAAAACTTAAAACATACTTTAGGATATTTTAACAAATAACAGATGAAAGATAAAGATAATGCTTTTAAAATTCAAAAAAATAATATATAATTAAAGTATGTTTTAAAGGTGTTGTTTTTAGAATGGTGTTTTAAATAAAAGGAGAAAAGTTA	9:33-GCTGTGCTGTTTCGAATGGTTCCAA	150:174-GCTGTGCTGTTTCGAATAATTCCAA
410	EPU21841.1	Streptococcus agalactiae LMG 14838	ALRW01000069.1	104795	111843	-	Cas9:EPU21841.1(1377)	Cas1:EPU21840.1(289)	Cas2:EPU21839.1(113)	Csn2:EPU21838.1(221)		Spacer:8	no	-	GTTTTGGAACCATTCGAAACAGCACAGCTCTAAAAC	AACTTTTCTCCTTTTATTTAAAACACCATTCTAAAAACAACACCTTTAAAACATACTTTAATTATATATTATTTTTTTGAGTTTTAAAAGCATTATCTTTATCTTTCATCTGTTATTTGTTAAAATATCCTAAAGTATGTTTTAAGTTTTAAAGCTTTGCTGATTTTTATTTTTTACTTGATTATTACACTAAAATAACATATAATAATTTTGTTAGAACTATTCGAAACAGCACAGCACGTTAAAATAAGGCAGTGATTTTTAATCCAGTCCGTATTCAGCTTGAAAAAGTGAGCACCGATTCGGTGCTTTTTTTATGTCATTGTTATAATTCCGACATTTCTCATATTTGTATTATAAAAAAATAGCAAACAAAATGCAAGCGCTAT	7:28-GAACCATTCGAAACAGCACAGC	217:238-GAACTATTCGAAACAGCACAGC
411	EPV40701.1	Streptococcus agalactiae GB00893	ALUH01000019.1	44516	51343	-	Cas9:EPV40701.1(1370)	Cas1:EPV40700.1(289)	Cas2:EPV40699.1(113)	Csn2:EPV40698.1(221)		Spacer:5	no	-	TGTTTTGGAACCATTCGAAACAGCACAGCTCTAAAAC	AACTTTTCTCCTTTTATTTAAAACACCATTCTAAAAACAACACCTTTAAAACATACTTTAATTATATATTATTTTTTTGAATTTTAAAAGCATTATCTTTATCTTTCATCTGTTATTTGTTAAAATATCCTAAAGTATGTTTTAAGTTTTAAAGCTTTGCTGATTTTTATTTTTTACTTGATTATTACACTAAAATAACATATAATAATTTTGTTGGAATTATTCGAAACAGCACAGCACGTTAAAATAAGGCAGTGATTTTTAATCCAGTCCGTATTCAGCTTGAAAAAGTGAGCACCGATTCGGTGCTTTTTTATGTCATTGTTATAATTCCGACATTTCTCATATTTGTATTATAAAAAAATAGCAAACAAAATGCAAGCGCTAT	5:29-TTGGAACCATTCGAAACAGCACAGC	214:238-TTGGAATTATTCGAAACAGCACAGC
412	EJS82096.1	Streptococcus agalactiae GB00112	AKXO01000028.1	226068	233051	-	Cas9:EJS82096.1(1370)	Cas1:EJS82095.1(289)	Cas2:EJS82094.1(113)	Csn2:EJS82093.1(221)		Spacer:9	no	-	GTTTTGGAACCATTCGAAACAGCACAGCTCTAAAAC	AATTTATCTCCTTTTATTTAAAATATCACTTTAAAAACGCAAACTTTAAAGTTTTGCTAATTTTTACTTGATTATTACATTAAAATAACATATAATAATTTTGTTGGAATTATTCGAAACAGCACAGCACGTTAAAATAAGGCAGTGATTTTTTAATCCAGTCCGTATTTAGCTTGAAAAAGTGAGCACCGATTCGGTGCTTTTTTTATGTCATTGTTATAATTCCGACATTTCTCATATTTGTATTATAAAAAAATAGCAAACAAAATGCAAGCGCTAT	4:28-TTGGAACCATTCGAAACAGCACAGC	104:128-TTGGAATTATTCGAAACAGCACAGC
413	EPX16446.1	Streptococcus agalactiae LDS 623	ANEX01000038.1	5157	11773	-	Cas9:EPX16446.1(1370)	Cas1:EPX16445.1(289)	Cas2:EPX16444.1(113)	Csn2:EPX16443.1(221)		Spacer:2	no	-	GTTTTGGAACCATTCGAAACAGCACAGCTCTAAAAC	AACTTTTCTCCTTTTATTTAAAACACCATTCTAAAAAAACAATACCTTTAAAACATACTTTAATTATATATTATTTTTTTGAGTTTTAAAAGCATTATCTTTATCTTTCATCTGTTATTTGTTAAAATATCCTAAAGTATGTTTTAAGTTTTAAAGCTTTGCTGATTTTTATTTTTTACTTGATTATTACATTAAAATAACATATAATAATTTTGTTGGAATTATTCGAAACAGCACAGCGCGTTAAAATAAGGCTAGTCCGTATTCAGCTTGAAAAAGTGAGCACCGATTCGGTGCTTTTTTATGTCATTGTTATAATTCCGATATTTCTCATATTTGTATTATAAAAAATCGCAAACAAAATGCAAGCACTAT	4:28-TTGGAACCATTCGAAACAGCACAGC	216:240-TTGGAATTATTCGAAACAGCACAGC
414	EPV82138.1	Streptococcus agalactiae FSL C1-487	ANCK01000108.1	12810	20429	-	Cas9:EPV82138.1(1370)	Cas1:EPV82137.1(289)	Cas2:EPV82136.1(113)	Csn2:EPV82135.1(221)		Spacer:17	no	-	GTTTTGGAACCATTCGAAACAGCACAGCTCTAAAAC	AACTTTTCTCCTTTTATTTAAAACACCATTCTAAAAACAACACCTTTAAAACATACTTTAATTATATATTATTTTTTTGAATTTTAAAAGCATTATCTTTATCTTTCATCTGTTATTTGTTAAAATATCCTAAAGTATGTTTTAAGTTTTAAAGCTTTGCTGATTTTTATTTTTTACTTGATTATTACACTAAAATAACATATAATAATTTTGTTGGAATTATTCGAAACAGCACAGCACGTTAAAATAAGGCAGTGATTTTTAATCCAGTCCGTATTCAGCTTGAAAAAGTGAGCACCGATTCGGTGCTTTTTTATGTCATTGTTATAATTCCGACATTTCTCATATTTGTATTATAAAAAAATAGCAAACAAAATGCAAGCGCTAT	4:28-TTGGAACCATTCGAAACAGCACAGC	214:238-TTGGAATTATTCGAAACAGCACAGC
415	EPX13921.1	Streptococcus agalactiae str. Gottschalk 1002A	ANEY01000024.1	220858	227905	-	Cas9:EPX13921.1(1377)	Cas1:EPX13920.1(289)	Cas2:EPX13919.1(113)	Csn2:EPX13918.1(221)		Spacer:8	no	-	GTTTTGGAACCATTCGAAACAGCACAGCTCTAAAAC	AACTTTTCTCCTTTTATTTAAAACACCATTCTAAAAACAACACCTTTAAAACATACTTTAATTATATATTATTTTTTTGAGTTTTAAAAGCATTATCTTTATCTTTCATCTGTTATTTGTTAAAATATCCTAAAGTATGTTTTAAGTTTTAAAGCTTTGCTGATTTTTATTTTTTACTTGATTATTACACTAAAATAACATATAATAATTTTGTTAGAACTATTCGAAACAGCACAGCACGTTAAAATAAGGCAGTGATTTTTAATCCAGTCCGTATTCAGCTTGAAAAAGTGAGCACCGATTCGGTGCTTTTTTTATGTCATTGTTATAATTCCGACATTTCTCATATTTGTATTATAAAAAAATAGCAAACAAAATGCAAGCGCTAT	7:28-GAACCATTCGAAACAGCACAGC	217:238-GAACTATTCGAAACAGCACAGC
416	EPV90914.1	Streptococcus agalactiae FSL S3-251	ANCO01000091.1	7934	14807	-	Cas9:EPV90914.1(1370)	Cas1:EPV90913.1(289)	Cas2:EPV90912.1(113)	Csn2:EPV90911.1(221)		Spacer:6	no	-	GTTTTGGAACCATTCGAAACAGCACAGCTCTAAAAC	AACTTTTCTCCTTTTATTTAAAACACCATTCTAAAAAAACAATACCTTTAAAACATACTTTAATTATATATTATTTTTTTGAGTTTTAAAAGCATTATCTTTATCTTTCATCTGTTATTTGTTAAAATATCCTAAAGTATGTTTTAAGTTTTAAAGCTTTGCTGATTTTTATTTTTTACTTGATTATTACATTAAAATAACATATAATAATTTTGTTGGAATTATTCGAAACAGCACAGCGCGTTAAAATAAGGCTAGTCCGTATTCAGCTTGAAAAAGTGAGCACCGATTCGGTGCTTTTTTATGTCATTGTTATAATTCCGATATTTCTCATATTTGTATTATAAAAAATCGCAAACAAAATGCAAGCACTAT	4:28-TTGGAACCATTCGAAACAGCACAGC	216:240-TTGGAATTATTCGAAACAGCACAGC
417	EPW31003.1	Streptococcus agalactiae CCUG 44074	ANDI01000011.1	199547	206528	-	Cas9:EPW31003.1(1377)	Cas1:EPW31002.1(289)	Cas2:EPW31001.1(113)	Csn2:EPW31000.1(221)		Spacer:7	no	-	GTTTTGGAACCATTCGAAACAGCACAGCTCTAAAAC	AACTTTTCTCCTTTTATTTAAAACACCATTCTAAAAACAACACCTTTAAAACATACTTTAATTATATATTATTTTTTTGAGTTTTAAAAGCATTATCTTTATCTTTCATCTGTTATTTGTTAAAATATCCTAAAGTATGTTTTAAGTTTTAAAGCTTTGCTGATTTTTATTTTTTACTTGATTATTACACTAAAATAACATATAATAATTTTGTTAGAACTATTCGAAACAGCACAGCACGTTAAAATAAGGCAGTGATTTTTAATCCAGTCCGTATTCAGCTTGAAAAAGTGAGCACCGATTCGGTGCTTTTTTTATGTCATTGTTATAATTCCGACATTTCTCATATTTGTATTATAAAAAAATAGCAAACAAAATGCAAGCGCTAT	7:28-GAACCATTCGAAACAGCACAGC	217:238-GAACTATTCGAAACAGCACAGC
418	EPW32611.1	Streptococcus agalactiae CCUG 44110	ANDK01000035.1	82049	88964	+	Cas9:EPW32611.1(1377)	Cas1:EPW32612.1(289)	Cas2:EPW32613.1(113)	Csn2:EPW32614.1(221)		Spacer:6	no	-	GTTTTAGAGCTGTGCTGTTTCGAATGGTTCCAAAAC	TAGCGCTTGCATTTTGTTTGCTATTTTTTTATAATACAAATATGAGAAATGTCGGAATTATAACAATGACATAAAAAAAGCACCGAATCGGTGCTCACTTTTTCAAGCTGAATACGGACTGGATTAAAAATCACTGCCTTATTTTAACGTGCTGTGCTGTTTCGAATAGTTCTAACAAAATTATTATATGTTATTTTAGTGTAATAATCAAGTAAAAAATAAAAATCAGCAAAGCTTTAAAACTTAAAACATACTTTAGGATATTTTAACAAATAACAGATGAAAGATAAAGATAATGCTTTTAAAACTCAAAAAAATAATATATAATTAAAGTATGTTTTAAAGGTGTTGTTTTTAGAATGGTGTTTTAAATAAAAGGAGAAAAGTTA	9:30-GCTGTGCTGTTTCGAATGGTTC	151:172-GCTGTGCTGTTTCGAATAGTTC
419	EPW56589.1	Streptococcus agalactiae LMG 15090	ANDW01000022.1	232612	240955	+	Cas9:EPW56589.1(1370)	Cas1:EPW56590.1(289)	Cas2:EPW56591.1(113)	Csn2:EPW56592.1(221)		Spacer:28	no	-	GTTTTAGAGCTGTGCTGTTTCGAATGGTTCCAAAAC	TAGCGCTTGCATTTTGTTTGCTATTTTTTTATAATACAAATATGAGAAATGTCGGAATTATAACAATGACATAAAAAAGCACCGAATCGGTGCTCACTTTTTCAAGCTGAATACGGACTGGATTAAAAATCACTGCCTTATTTTAACGTGCTGTGCTGTTTCGAATAATTCCAACAAAATTATTATATGTTATTTTAGTGTAATAATCAAGTAAAAAATAAAAATCAGCAAAGCTTTAAAACTTAAAACATACTTTAGGATATTTTAACAAATAACAGATGAAATATAAAGATAATGCTTTTAAAATTCAAAAAAATAATATATAATTAAAGTATGTTTTAAAGGTGTTGTTTTTAGAATGGTGTTTTAAATAAAAGGAGAAAAGTTA	9:33-GCTGTGCTGTTTCGAATGGTTCCAA	150:174-GCTGTGCTGTTTCGAATAATTCCAA
420	EPW22457.1	Streptococcus agalactiae CCUG 37736	ANDE01000016.1	264476	271393	-	Cas9:EPW22457.1(1370)	Cas1:EPW22456.1(289)	Cas2:EPW22455.1(113)	Csn2:EPW22454.1(221)		Spacer:8	no	-	GTTTTGGAACCATTCGAAACAGCACAGCTCTAAAAC	AATTTATCTCCTTTTATTTAAAATATCACTTTAAAAACGCAAACTTTAAAGTTTTGCTAATTTTTACTTGATTATTACATTAAAATAACATATAATAATTTTGTTGGAATTATTCGAAACAGCACAGCACGTTAAAATAAGGCAGTGATTTTTTAATCCAGTCCGTATTTAGCTTGAAAAAGTGAGCACCGATTCGGTGCTTTTTTTATGTCATTGTTATAATTCCGACATTTCTCATATTTGTATTATAAAAAAATAGCAAACAAAATGCAAGCGCTAT	4:28-TTGGAACCATTCGAAACAGCACAGC	104:128-TTGGAATTATTCGAAACAGCACAGC
421	EPW74403.1	Streptococcus agalactiae BSU174	ANEF01000033.1	223028	230905	+	Cas9:EPW74403.1(1370)	Cas1:EPW74404.1(289)	Cas2:EPW74405.1(113)	Csn2:EPW74406.1(221)		Spacer:21	no	-	GTTTTAGAGCTGTGCTGTTTCGAATGGTTCCAAAAC	TAGCGCTTGCATTTTGTTTGCTATTTTTTTATAATACAAATATGAGAAATGTCGGAATTATAACAATGACATAAAAAAGCACCGAATCGGTGCTCACTTTTTCAAGCTGAATACGGACTGGATTAAAAATCACTGCCTTATTTTAACGTGCTGTGCTGTTTCGAATAATTCCAACAAAATTATTATATGTTATTTTAGTGTAATAATCAAGTAAAAAATAAAAATCAGCAAAGCTTTAAAACTTAAAACATACTTTAGGATATTTTAACAAATAACAGATGAAAGATAAAGATAATGCTTTTAAAATTCAAAAAAATAACATATAATTAAAGTATGTTTTAAAGGTGTTGTTTTTAGAATGGTGTTTTAAATAAAAGGAGAAAAGTTA	9:33-GCTGTGCTGTTTCGAATGGTTCCAA	150:174-GCTGTGCTGTTTCGAATAATTCCAA
422	EPW77876.1	Streptococcus agalactiae MRI Z1-198	ANEG01000018.1	44522	51481	-	Cas9:EPW77876.1(1370)	Cas1:EPW77875.1(289)	Cas2:EPW77874.1(113)	Csn2:EPW77873.1(221)		Spacer:7	no	-	GTTTTGGAACCATTCGAAACAGCACAGCTCTAAAAC	AACTTTTCTCCTTTTATTTAAAACACCATTCTAAAAACAACACCTTTAAAACATACTTTAATTATATATTATTTTTTTGAATTTTAAAAGCATTATCTTTATCTTTCATCTGTTATTTGTTAAAATATCCTAAAGTATGTTTTAAGTTTTAAAGCTTTGCTGATTTTTATTTTTTACTTGATTATTACACTAAAATAACATATAATAATTTTGTTGGAATTATTCGAAACAGCACAGCACGTTAAAATAAGGCAGTGATTTTTAATCCAGTCCGTATTCAGCTTGAAAAAGTGAGCACCGATTCGGTGCTTTTTTATGTCATTGTTATAATTCCGACATTTCTCATATTTGTATTATAAAAAAATAGCAAACAAAATGCAAGCGCTAT	4:28-TTGGAACCATTCGAAACAGCACAGC	214:238-TTGGAATTATTCGAAACAGCACAGC
423	EPW97613.1	Streptococcus agalactiae MRI Z1-022	ANEM01000012.1	29151	36367	-	Cas9:EPW97613.1(1370)	Cas1:EPW97612.1(289)	Cas2:EPW97611.1(113)	Csn2:EPW97610.1(221)		Spacer:11	no	-	GTTTTGGAACCATTCGAAACAGCACAGCTCTAAAAC	AACTTTTCTCCTTTTATTTAAAACACCATTCTAAAAACAACACCTTTAAAACATACTTTAATTATATATTATTTTTTTGAATTTTAAAAGCATTATCTTTATCTTTCATCTGTTATTTGTTAAAATATCCTAAAGTATGTTTTAAGTTTTAAAGCTTTGCTGATTTTTATTTTTTACTTGATTATTACACTAAAATAACATATAATAATTTTGTTGGAATTATTCGAAACAGCACAGCACGTTAAAATAAGGCAGTGATTTTTAATCCAGTCCGTATTCAGCTTGAAAAAGTGAGCACCGATTCGGTGCTTTTTTATGTCATTGTTATAATTCCGACATTTCTCATATTTGTATTATAAAAAAAATAGCAAACAAAATGCAAGCGCTAT	4:28-TTGGAACCATTCGAAACAGCACAGC	214:238-TTGGAATTATTCGAAACAGCACAGC
424	EPU45412.1	Streptococcus agalactiae LDS 628	ALSH01000027.1	9894	16444	+	Cas9:EPU45412.1(1370)	Cas1:EPU45413.1(289)	Cas2:EPU45414.1(113)	Csn2:EPU45415.1(221)		Spacer:1	no	-	GTTTTAGAGCTGTGCTGTTTCGAATGGTTCCAAAAC	TAGTGCTTGCATTTTGTTTGCGATTTTTTATAATACAAATATGAGAAATATCGGAATTATAACAATGACATAAAAAAGCACCGAATCGGTGCTCACTTTTTCAAGCTGAATACGGACTAGCCTTATTTTAACGCGCTGTGCTGTTTCGAATAATTCCAACAAAATTATTATATGTTATTTTAATGTAATAATCAAGTAAAAAATAAAAATCAGCAAAGCTTTAAAACTTAAAACATACTTTAGGATATTTTAACAAATAACAGATGAAAGATAAAGATAATGCTTTTAAAACTCAAAAAAATAATATATAATTAAAGTATGTTTTAAAGGTATTGTTTTTTTAGAATGGTGTTTTAAATAAAAGGAGAAAAGTTA	9:33-GCTGTGCTGTTTCGAATGGTTCCAA	135:159-GCTGTGCTGTTTCGAATAATTCCAA
425	EPW42369.1	Streptococcus agalactiae CCUG 47293	ANDO01000023.1	44517	52399	-	Cas9:EPW42369.1(1370)	Cas1:EPW42368.1(289)	Cas2:EPW42367.1(113)	Csn2:EPW42366.1(221)		Spacer:21	no	-	GTTTTGGAACCATTCGAAACAGCACAGCTCTAAAAC	AACTTTTCTCCTTTTATTTAAAACACCATTCTAAAAACAACACCTTTAAAACATACTTTAATTATATATTATTTTTTTGAATTTTAAAAGCATTATCTTTATCTTTCATCTGTTATTTGTTAAAATATCCTAAAGTATGTTTTAAGTTTTAAAGCTTTGCTGATTTTTATTTTTTACTTGATTATTACACTAAAATAACATATAATAATTTTGTTGGAATTATTCGAAACAGCACAGCACGTTAAAATAAGGCAGTGATTTTTAATCCAGTCCGTATTCAGCTTGAAAAAGTGAGCACCGATTCGGTGCTTTTTTATGTCATTGTTATAATTCCGACATTTCTCATATTTGTATTATAAAAAAATAGCAAACAAAATGCAAGCGCTAT	4:28-TTGGAACCATTCGAAACAGCACAGC	214:238-TTGGAATTATTCGAAACAGCACAGC
426	EPW48434.1	Streptococcus agalactiae CCUG 49100	ANDR01000020.1	44049	51140	-	Cas9:EPW48434.1(1370)	Cas1:EPW48433.1(289)	Cas2:EPW48432.1(113)	Csn2:EPW48431.1(221)		Spacer:9	no	-	GTTTTGGAACCATTCGAAACAGCACAGCTCTAAAAC	AACTTTTCTCCTTTTATTTAAAACACCATTCTAAAAACAACACCTTTAAAACATACTTTAATTATATATTATTTTTTTGAATTTTAAAAGCATTATCTTTATCTTTCATCTGTTATTTGTTAAAATATCCTAAAGTATGTTTTAAGTTTTAAAGCTTTGCTGATTTTTATTTTTTACTTGATTATTACACTAAAATAACATATAATAATTTTGTTGGAATTATTCGAAACAGCACAGCACGTTAAAATAAGGCAGTGATTTTTAATCCAGTCCGTATTCAGCTTGAAAAAGTGAGCACCGATTCGGTGCTTTTTTATGTCATTGTTATAATTCCGACATTTCTCATATTTGTATTATAAAAAAATAGCAAACAAAATGCAAGCGCTAT	4:28-TTGGAACCATTCGAAACAGCACAGC	214:238-TTGGAATTATTCGAAACAGCACAGC
427	EPW51575.1	Streptococcus agalactiae LMG 15081	ANDS01000007.1	276997	284242	+	Cas9:EPW51575.1(1377)	Cas1:EPW51576.1(289)	Cas2:EPW51577.1(113)	Csn2:EPW51578.1(221)		Spacer:11	no	-	GTTTTAGAGCTGTGCTGTTTCGAATGGTTCCAAAAC	TAGCGCTTGCATTTTGTTTGCTATTTTTTTATAATACAAATATGAGAAATGTCGGAATTATAACAATGACATAAAAAAAGCACCGAATCGGTGCTCACTTTTTCAAGCTGAATACGGACTGGATTAAAAATCACTGCCTTATTTTAACGTGCTGTGCTGTTTCGAATAGTTCTAACAAAATTATTATATGTTATTTTAGTGTAATAATCAAGTAAAAAATAAAAATCAGCAAAGCTTTAAAACTTAAAACATACTTTAGGATATTTTAACAAATAACAGATGAAAGATAAAGATAATGCTTTTAAAACTCAAAAAAATAATATATAATTAAAGTATGTTTTAAAGGTGTTGTTTTTAGAATGGTGTTTTAAATAAAAGGAGAAAAGTTA	9:30-GCTGTGCTGTTTCGAATGGTTC	151:172-GCTGTGCTGTTTCGAATAGTTC
428	EPW61318.1	Streptococcus agalactiae BSU252	ANDX01000009.1	271148	278305	+	Cas9:EPW61318.1(1370)	Cas1:EPW61319.1(289)	Cas2:EPW61320.1(113)	Csn2:EPW61321.1(221)		Spacer:10	no	-	GTTTTAGAGCTGTGCTGTTTCGAATGGTTCCAAAAC	TAGCGCTTGCATTTTGTTTGCTATTTTTTTATAATACAAATATGAGAAATGTCGGAATTATAACAATGACATAAAAAAGCACCGAATCGGTGCTCACTTTTTCAAGCTGAATACGGACTGGATTAAAAATCACTGCCTTATTTTAACGTGCTGTGCTGTTTCGAATAATTCCAACAAAATTATTATATGTTATTTTAGTGTAATAATCAAGTAAAAAATAAAAATCAGCAAAGCTTTAAAACTTAAAACATACTTTAGGATATTTTAACAAATAACAGATGAAAGATAAAGATAATGCTTTTAAAATTCAAAAAAATAATATATAATTAAAGTATGTTTTAAAGGTGTTGTTTTTAGAATGGTGTTTTAAATAAAAGGAGAAAAGTTA	9:33-GCTGTGCTGTTTCGAATGGTTCCAA	150:174-GCTGTGCTGTTTCGAATAATTCCAA
429	EPW66866.1	Streptococcus agalactiae BSU447	ANEA01000040.1	62242	69728	-	Cas9:EPW66866.1(1370)	Cas1:EPW66865.1(289)	Cas2:EPW66864.1(113)	Csn2:EPW66863.1(221)		Spacer:15	no	-	GTTTTGGAACCATTCGAAACAGCACAGCTCTAAAAC	AACTTTTCTCCTTTTATTTAAAACACCATTCTAAAAACAACACCTTTAAAACATACTTTAATTATATATTATTTTTTTGAATTTTAAAAGCATTATCTTTATCTTTCATCTGTTATTTGTTAAAATATCCTAAAGTATGTTTTAAGTTTTAAAGCTTTGCTGATTTTTATTTTTTACTTGATTATTACACTAAAATAACATATAATAATTTTGTTGGAATTATTCGAAACAGCACAGCACGTTAAAATAAGGCAGTGATTTTTAATCCAGTCCGTATTCAGCTTGAAAAAGTGAGCACCGATTCGGTGCTTTTTTATGTCATTGTTATAATTCCGACATTTCTCATATTTGTATTATAAAAAAATAGCAAACAAAATGCAAGCGCTAT	4:28-TTGGAACCATTCGAAACAGCACAGC	214:238-TTGGAATTATTCGAAACAGCACAGC
430	EPU46889.1	Streptococcus agalactiae str. Gottschalk 1003A	ALSI01000007.1	44505	51993	-	Cas9:EPU46889.1(1370)	Cas1:EPU46888.1(289)	Cas2:EPU46887.1(113)	Csn2:EPU46886.1(221)		Spacer:15	no	-	GTTTTGGAACCATTCGAAACAGCACAGCTCTAAAAC	AACTTTTCTCCTTTTATTTAAAACACCATTCTAAAAACAACACCTTTAAAACATACTTTAATTATATATTATTTTTTTGAATTTTAAAAGCATTATCTTTATCTTTCATCTGTTATTTGTTAAAATATCCTAAAGTATGTTTTAAGTTTTAAAGCTTTGCTGATTTTTATTTTTTACTTGATTATTACACTAAAATAACATATAATAATTTTGTTGGAATTATTCGAAACAGCACAGCACGTTAAAATAAGGCAGTGATTTTTAATCCAGTCCGTATTCAGCTTGAAAAAGTGAGCACCGATTCGGTGCTTTTTTATGTCATTGTTATAATTCCGACATTTCTCATATTTGTATTATAAAAAAAATAGCAAACAAAATGCAAGCGCTAT	4:28-TTGGAACCATTCGAAACAGCACAGC	214:238-TTGGAATTATTCGAAACAGCACAGC
431	EPX18601.1	Streptococcus agalactiae str. Gottschalk 2864	ANFA01000036.1	152017	158910	+	Cas9:EPX18601.1(1370)	Cas1:EPX18602.1(289)	Cas2:EPX18603.1(113)	Csn2:EPX18604.1(221)		Spacer:6	no	-	GTTTTAGAGCTGTGCTGTTTCGAATGGTTCCAAAAC	TAGCGCTTGCATTTTGTTTGCTATTTTTTTATAATACAAATATGAGAAATGTCGGAATTATAACAATGACATAAAAAAGCACCGAATCGGTGCTCACTTTTTCAAGCTGAATACGGACTGGATTAAAAATCACTGCCTTATTTTAACGTGCTGTGCTGTTTCGAATAATTCCAACAAAATTATTATATGTTATTTTAGTGTAATAATCAAGTAAAAAATAAAAATCAGCAAAGCTTTAAAACTTAAAACATACTTTAGGATATTTTAACAAATAACAGATGAAAGATAAAGATAATGCTTTTAAAATTCAAAAAAATAATATATAATTAAAGTATGTTTTAAAGGTGTTGTTTTTAGAATGGTGTTTTAAATAAAAGGAGAAAAGTTA	9:33-GCTGTGCTGTTTCGAATGGTTCCAA	150:174-GCTGTGCTGTTTCGAATAATTCCAA
432	EPX26259.1	Streptococcus agalactiae str. Gottschalk 998A	ANFC01000033.1	43696	51117	-	Cas9:EPX26259.1(1370)	Cas1:EPX26258.1(289)	Cas2:EPX26257.1(113)	Csn2:EPX26256.1(221)		Spacer:14	no	-	GTTTTGGAACCATTCGAAACAGCACAGCTCTAAAAC	AACTTTTCTCCTTTTATTTAAAACACCATTCTAAAAACAACACCTTTAAAACATACTTTAATTATATATTATTTTTTTGAATTTTAAAAGCATTATCTTTATCTTTCATCTGTTATTTGTTAAAATATCCTAAAGTATGTTTTAAGTTTTAAAGCTTTGCTGATTTTTATTTTTTACTTGATTATTACACTAAAATAACATATAATAATTTTGTTGGAATTATTCGAAACAGCACAGCACGTTAAAATAAGGCAGTGATTTTTAATCCAGTCCGTATTCAGCTTGAAAAAGTGAGCACCGATTCGGTGCTTTTTTATGTCATTGTTATAATTCCGACATTTCTCATATTTGTATTATAAAAAAATAGCAAACAAAATGCAAGCGCTAT	4:28-TTGGAACCATTCGAAACAGCACAGC	214:238-TTGGAATTATTCGAAACAGCACAGC
433	EPX27547.1	Streptococcus agalactiae str. Gottschalk 999B	ANFD01000015.1	232541	240553	+	Cas9:EPX27547.1(1370)	Cas1:EPX27548.1(289)	Cas2:EPX27549.1(113)	Csn2:EPX27550.1(221)		Spacer:23	no	-	GTTTTAGAGCTGTGCTGTTTCGAATGGTTCCAAAAC	TAGCGCTTGCATTTTGTTTGCTATTTTTTTATAATACAAATATGAGAAATGTCGGAATTATAACAATGACATAAAAAAGCACCGAATCGGTGCTCACTTTTTCAAGCTGAATACGGACTGGATTAAAAATCACTGCCTTATTTTAACGTGCTGTGCTGTTTCGAATAATTCCAACAAAATTATTATATGTTATTTTAGTGTAATAATCAAGTAAAAAATAAAAATCAGCAAAGCTTTAAAACTTAAAACATACTTTAGGATATTTTAACAAATAACAGATGAAAGATAAAGATAATGCTTTTAAAATTCAAAAAAATAATATATAATTAAAGTATGTTTTAAAGGTGTTGTTTTTAGAATGGTGTTTTAAATAAAAGGAGAAAAGTTA	9:33-GCTGTGCTGTTTCGAATGGTTCCAA	150:174-GCTGTGCTGTTTCGAATAATTCCAA
434	EPW25533.1	Streptococcus agalactiae CCUG 37740	ANDG01000039.1	161190	168281	+	Cas9:EPW25533.1(1370)	Cas1:EPW25534.1(289)	Cas2:EPW25535.1(113)			Spacer:9	no	-	GTTTTAGAGCTGTGCTGTTTCGAATGGTTCCAAAAC	TAGCGCTTGCATTTTGTTTGCTATTTTTTTATAATACAAATATGAGAAATGTCGGAATTATAACAATGACATAAAAAAGCACCGAATCGGTGCTCACTTTTTCAAGCTGAATACGGACTGGATTAAAAATCACTGCCTTATTTTAACGTGCTGTGCTGTTTCGAATAATTCCAACAAAATTATTATATGTTATTTTAGTGTAATAATCAAGTAAAAAATAAAAATCAGCAAAGCTTTAAAACTTAAAACATACTTTAGGATATTTTAACAAATAACAGATGAAAGATAAAGATAATGCTTTTAAAATTCAAAAAAATAATATATAATTAAAGTATGTTTTAAAGGTGTTGTTTTTAGAATGGTGTTTTAAATAAAAGGAGAAAAGTTA	9:33-GCTGTGCTGTTTCGAATGGTTCCAA	150:174-GCTGTGCTGTTTCGAATAATTCCAA
435	EPX24682.1	Streptococcus agalactiae str. Gottschalk 19247	ANFE01000025.1	199490	206631	-	Cas9:EPX24682.1(1377)	Cas1:EPX24681.1(289)	Cas2:EPX24680.1(113)	Csn2:EPX24679.1(221)		Spacer:9	no	-	GTTTTGGAACCATTCGAAACAGCACAGCTCTAAAAC	AACTTTTCTCCTTTTATTTAAAACACCATTCTAAAAACAACACCTTTAAAACATACTTTAATTATATATTATTTTTTTGAGTTTTAAAAGCATTATCTTTATCTTTCATCTGTTATTTGTTAAAATATCCTAAAGTATGTTTTAAGTTTTAAAGCTTTGCTGATTTTTATTTTTTACTTGATTATTACACTAAAATAACATATAATAATTTTGTTAGAACTATTCGAAACAGCACAGCACGTTAAAATAAGGCAGTGATTTTTAATCCAGTCCGTATTCAGCTTGAAAAAGTGAGCACCGATTCGGTGCTTTTTTTATGTCATTGTTATAATTCCGACATTTCTCATATTTGTATTATAAAAAAATAGCAAACAAAATGCAAGCGCTAT	7:28-GAACCATTCGAAACAGCACAGC	217:238-GAACTATTCGAAACAGCACAGC
436	EPX21844.1	Streptococcus agalactiae str. Gottschalk 13227	ANEZ01000019.1	271844	278671	-	Cas9:EPX21844.1(1370)	Cas1:EPX21843.1(289)	Cas2:EPX21842.1(113)	Csn2:EPX21841.1(221)		Spacer:5	no	-	GTTTTGGAACCATTCGAAACAGCACAGCTCTAAAAC	AACTTTTCTCCTTTTATTTAAAACACCATTCTAAAAACAACACCTTTAAAACATACTTTAATTATATATTATTTTTTTGAATTTTAAAAGCATTATCTTTATCTTTCATCTGTTATTTGTTAAAATATCCTAAAGTATGTTTTAAGTTTTAAAGCTTTGCTGATTTTTATTTTTTACTTGATTATTACACTAAAATAACATATAATAATTTTGTTGGAATTATTCGAAACAGCACAGCACGTTAAAATAAGGCAGTGATTTTTAATCCAGTCCGTATTCAGCTTGAAAAAGTGAGCACCGATTCGGTGCTTTTTTATGTCATTGTTATAATTCCGACATTTCTCATATTTGTATTATAAAAAAATAGCAAACAAAATGCAAGCGCTAT	4:28-TTGGAACCATTCGAAACAGCACAGC	214:238-TTGGAATTATTCGAAACAGCACAGC
437	EPU60441.1	Streptococcus agalactiae GB00013	ALSO01000007.1	270559	277914	+	Cas9:EPU60441.1(1370)	Cas1:EPU60442.1(289)	Cas2:EPU60443.1(113)	Csn2:EPU60444.1(221)		Spacer:13	no	-	GTTTTAGAGCTGTGCTGTTTCGAATGGTTCCAAAAC	TAGCGCTTGCATTTTGTTTGCTATTTTTTTATAATACAAATATGAGAAATGTCGGAATTATAACAATGACATAAAAAAGCACCGAATCGGTGCTCACTTTTTCAAGCTGAATACGGACTGGATTAAAAATCACTGCCTTATTTTAACGTGCTGTGCTGTTTCGAATAATTCCAACAAAATTATTATATGTTATTTTAGTGTAATAATCAAGTAAAAAATAAAAATCAGCAAAGCTTTAAAACTTAAAACATACTTTAGGATATTTTAACAAATAACAGATGAAAGATAAAGATAATGCTTTTAAAATTCAAAAAAATAATATATAATTAAAGTATGTTTTAAAGGTGTTGTTTTTAGAATGGTGTTTTAAATAAAAGGAGAAAAGTTA	9:33-GCTGTGCTGTTTCGAATGGTTCCAA	150:174-GCTGTGCTGTTTCGAATAATTCCAA
438	EPW26765.1	Streptococcus agalactiae CCUG 44050	ANDH01000082.1	65987	73144	+	Cas9:EPW26765.1(1370)	Cas1:EPW26766.1(289)	Cas2:EPW26767.1(113)	Csn2:EPW26768.1(221)		Spacer:10	no	-	GTTTTAGAGCTGTGCTGTTTCGAATGGTTCCAAAAC	TAGCGCTTGCATTTTGTTTGCTATTTTTTTATAATACAAATATGAGAAATGTCGGAATTATAACAATGACATAAAAAAGCACCGAATCGGTGCTCACTTTTTCAAGCTGAATACGGACTGGATTAAAAATCACTGCCTTATTTTAACGTGCTGTGCTGTTTCGAATAATTCCAACAAAATTATTATATGTTATTTTAGTGTAATAATCAAGTAAAAAATAAAAATCAGCAAAGCTTTAAAACTTAAAACATACTTTAGGATATTTTAACAAATAACAGATGAAAGATAAAGATAATGCTTTTAAAATTCAAAAAAATAATATATAATTAAAGTATGTTTTAAAGGTGTTGTTTTTAGAATGGTGTTTTAAATAAAAGGAGAAAAGTTA	9:33-GCTGTGCTGTTTCGAATGGTTCCAA	150:174-GCTGTGCTGTTTCGAATAATTCCAA
439	EPW29797.1	Streptococcus agalactiae CCUG 44104	ANDJ01000170.1	40860	48611	-	Cas9:EPW29797.1(1370)	Cas1:EPW29796.1(289)	Cas2:EPW29795.1(113)	Csn2:EPW29794.1(221)		Spacer:19	no	-	GTTTTGGAACCATTCGAAACAGCACAGCTCTAAAAC	AACTTTTCTCCTTTTATTTAAAACACCATTCTAAAAACAACACCTTTAAAACATACTTTAATTATATATTATTTTTTTGAATTTTAAAAGCATTATCTTTATCTTTCATCTGTTATTTGTTAAAATATCCTAAAGTATGTTTTAAGTTTTAAAGCTTTGCTGATTTTTATTTTTTACTTGATTATTACACTAAAATAACATATAATAATTTTGTTGGAATTATTCGAAACAGCACAGCACGTTAAAATAAGGCAGTGATTTTTAATCCAGTCCGTATTCAGCTTGAAAAAGTGAGCACCGATTCGGTGCTTTTTTATGTCATTGTTATAATTCCGACATTTCTCATATTTGTATTATAAAAAAATAGCAAACAAAATGCAAGCGCTAT	4:28-TTGGAACCATTCGAAACAGCACAGC	214:238-TTGGAATTATTCGAAACAGCACAGC
440	EPW43286.1	Streptococcus agalactiae CCUG 44186	ANDM01000017.1	11584	18435	+	Cas9:EPW43286.1(1370)	Cas1:EPW43287.1(289)	Cas2:EPW43288.1(113)	Csn2:EPW43289.1(221)		Spacer:7	no	-	GTTTTAGAGCTGTGCTGTTTCGAATGGTTCCAAAAC	TAGCGCTTGCATTTTGTTTGCTATTTTTTTATAATACAAATATGAGAAATGTCGGAATTATAACAATGACATAAAAAAAGCACCGAATCGGTGCTCACTTTTTCAAGCTAAATACGGACTGGATTAAAAAATCACTGCCTTATTTTAACGTGCTGTGCTGTTTCGAATAATTCCAACAAAATTATTATATGTTATTTTAATGTAATAATCAAGTAAAAATTAGCAAAACTTTAAAGTTTGCGTTTTTAAAGTGATATTTTAAATAAAAGGAGATAAATTA	9:33-GCTGTGCTGTTTCGAATGGTTCCAA	152:176-GCTGTGCTGTTTCGAATAATTCCAA
441	EPU58434.1	Streptococcus agalactiae GB00018	ALSP01000019.1	261353	268664	+	Cas9:EPU58434.1(1377)	Cas1:EPU58435.1(289)	Cas2:EPU58436.1(113)	Csn2:EPU58437.1(221)		Spacer:12	no	-	GTTTTAGAGCTGTGCTGTTTCGAATGGTTCCAAAAC	TAGCGCTTGCATTTTGTTTGCTATTTTTTTATAATACAAATATGAGAAATGTCGGAATTATAACAATGACATAAAAAAAGCACCGAATCGGTGCTCACTTTTTCAAGCTGAATACGGACTGGATTAAAAATCACTGCCTTATTTTAACGTGCTGTGCTGTTTCGAATAGTTCTAACAAAATTATTATATGTTATTTTAGTGTAATAATCAAGTAAAAAATAAAAATCAGCAAAGCTTTAAAACTTAAAACATACTTTAGGATATTTTAACAAATAACAGATGAAAGATAAAGATAATGCTTTTAAAACTCAAAAAAATAATATATAATTAAAGTATGTTTTAAAGGTGTTGTTTTTAGAATGGTGTTTTAAATAAAAGGAGAAAAGTTA	9:30-GCTGTGCTGTTTCGAATGGTTC	151:172-GCTGTGCTGTTTCGAATAGTTC
442	EPX11427.1	Streptococcus agalactiae LDS 610	ANEW01000153.1	8090	14970	+	Cas9:EPX11427.1(1370)	Cas1:EPX11428.1(289)	Cas2:EPX11429.1(113)	Csn2:EPX11430.1(221)		Spacer:6	no	-	GTTTTAGAGCTGTGCTGTTTCGAATGGTTCCAAAAC	TAGTGCTTGCATTTTGTTTGCGATTTTTTATAATACAAATATGAGAAATATCGGAATTATAACAATGACATAAAAAAGCACCGAATCGGTGCTCACTTTTTCAAGCTGAATACGGACTAGCCTTATTTTAACGCGCTGTGCTGTTTCGAATAATTCCAACAAAATTATTATATGTTATTTTAATGTAATAATCAAGTAAAAAATAAAAATCAGCAAAGCTTTAAAACTTAAAACATACTTTAGGATATTTTAACAAATAACAGATGAAAGATAAAGATAATGCTTTTAAAACTCAAAAAAATAATATATAATTAAAGTATGTTTTAAAGGTATTGTTTTTTTAGAATGGTGTTTTAAATAAAAGGAGAAAAGTTA	9:33-GCTGTGCTGTTTCGAATGGTTCCAA	135:159-GCTGTGCTGTTTCGAATAATTCCAA
443	EPW68617.1	Streptococcus agalactiae BSU260	ANEC01000029.1	257179	264097	+	Cas9:EPW68617.1(1377)	Cas1:EPW68618.1(289)	Cas2:EPW68619.1(113)	Csn2:EPW68620.1(221)		Spacer:6	no	-	GTTTTAGAGCTGTGCTGTTTCGAATGGTTCCAAAAC	TAGCGCTTGCATTTTGTTTGCTATTTTTTTATAATACAAATATGAGAAATGTCGGAATTATAACAATGACATAAAAAAAGCACCGAATCGGTGCTCACTTTTTCAAGCTGAATACGGACTGGATTAAAAATCACTGCCTTATTTTAACGTGCTGTGCTGTTTCGAATAGTTCTAACAAAATTATTATATGTTATTTTAGTGTAATAATCAAGTAAAAAATAAAAATCAGCAAAGCTTTAAAACTTAAAACATACTTTAGGATATTTTAACAAATAACAGATGAAAGATAAAGATAATGCTTTTAAAACTCAAAAAAATAATATATAATTAAAGTATGTTTTAAAGGTGTTGTTTTTAGAATGGTGTTTTAAATAAAAGGAGAAAAGTTA	9:30-GCTGTGCTGTTTCGAATGGTTC	151:172-GCTGTGCTGTTTCGAATAGTTC
444	EPW72469.1	Streptococcus agalactiae BSU451	ANED01000011.1	145825	152737	-	Cas9:EPW72469.1(1370)	Cas1:EPW72468.1(289)	Cas2:EPW72467.1(113)	Csn2:EPW72466.1(221)		Spacer:8	no	-	GTTTTGGAACCATTCGAAACAGCACAGCTCTAAAAC	AACTTTTCTCCTTTTATTTAAAATATCACTTTAAAAACGCAAACTTTAAAGTTTTGCTAATTTTTACTTGATTATTACATTAAAATAACATATAATAATTTTGTTGGAATTATTCGAAACAGCACAGCACGTTAAAATAAGGCAGTGATTTTTTAATCCAGTCCGTATTCAGCTTGAAAAAGTGAGCACCGATTCGGTGCTTTTTTTATGTCATTGTTATAATTCCGACATTTCTCATATTTGTATTATAAAAAAATCGCAAACAAAATGCAAGCGCTAT	4:28-TTGGAACCATTCGAAACAGCACAGC	104:128-TTGGAATTATTCGAAACAGCACAGC
445	EPW74761.1	Streptococcus agalactiae BSU133	ANEE01000022.1	407794	414819	+	Cas9:EPW74761.1(1370)	Cas1:EPW74762.1(289)	Cas2:EPW74763.1(113)	Csn2:EPW74764.1(221)		Spacer:8	no	-	GTTTTAGAGCTGTGCTGTTTCGAATGGTTCCAAAAC	TAGCGCTTGCATTTTGTTTGCTATTTTTTTATAATACAAATATGAGAAATGTCGGAATTATAACAATGACATAAAAAAGCACCGAATCGGTGCTCACTTTTTCAAGCTGAATACGGACTGGATTAAAAATCACTGCCTTATTTTAACGTGCTGTGCTGTTTCGAATAATTCCAACAAAATTATTATATGTTATTTTAGTGTAATAATCAAGTAAAAAATAAAAATCAGCAAAGCTTTAAAACTTAAAACATACTTTAGGATATTTTAACAAATAACAGATGAAAGATAAAGATAATGCTTTTAAAATTCAAAAAAATAATATATAATTAAAGTATGTTTTAAAGGTGTTGTTTTTAGAATGGTGTTTTAAATAAAAGGAGAAAAGTTA	9:33-GCTGTGCTGTTTCGAATGGTTCCAA	150:174-GCTGTGCTGTTTCGAATAATTCCAA
446	EPW90963.1	Streptococcus agalactiae MRI Z1-023	ANEN01000023.1	143990	151105	-	Cas9:EPW90963.1(1370)	Cas1:EPW90962.1(289)	Cas2:EPW90961.1(113)	Csn2:EPW90960.1(221)		Spacer:11	no	-	GTTTTGGAACCATTCGAAACAGCACAGCTCTAAAAC	AACTTTTCTCCTTTTATTTAAAATATCACTTTAAAAACGCAAACTTTAAAGTTTTGCTAATTTTTACTTGATTATTACATTAAAATAACATATAATAATTTTGTTGGAATTATTCGAAACAGCACAGCACGTTAAAATAAGGCAGTGATTTTTTAATCCAGTCCGTATTCAGCTTGAAAAAGTGAGCACCGATTCGGTGCTTTTTTTATGTCATTGTTATAATTCCGACATTTCTCATATTTGTATTATAAAAAAATCGCAAACAAAATGCAAGCGCTAT	4:28-TTGGAACCATTCGAAACAGCACAGC	104:128-TTGGAATTATTCGAAACAGCACAGC
447	EPX20401.1	Streptococcus agalactiae str. Gottschalk 31825	ANFB01000024.1	376905	384216	+	Cas9:EPX20401.1(1377)	Cas1:EPX20402.1(289)	Cas2:EPX20403.1(113)	Csn2:EPX20404.1(221)		Spacer:12	no	-	GTTTTAGAGCTGTGCTGTTTCGAATGGTTCCAAAAC	TAGCGCTTGCATTTTGTTTGCTATTTTTTTATAATACAAATATGAGAAATGTCGGAATTATAACAATGACATAAAAAAAGCACCGAATCGGTGCTCACTTTTTCAAGCTGAATACGGACTGGATTAAAAATCACTGCCTTATTTTAACGTGCTGTGCTGTTTCGAATAGTTCTAACAAAATTATTATATGTTATTTTAGTGTAATAATCAAGTAAAAAATAAAAATCAGCAAAGCTTTAAAACTTAAAACATACTTTAGGATATTTTAACAAATAACAGATGAAAGATAAAGATAATGCTTTTAAAACTCAAAAAAATAATATATAATTAAAGTATGTTTTAAAGGTGTTGTTTTTAGAATGGTGTTTTAAATAAAAGGAGAAAAGTTA	9:30-GCTGTGCTGTTTCGAATGGTTC	151:172-GCTGTGCTGTTTCGAATAGTTC
448	EPV92660.1	Streptococcus agalactiae FSL S3-023	ANCP01000015.1	43764	50329	-	Cas9:EPV92660.1(1370)	Cas1:EPV92659.1(289)	Cas2:EPV92658.1(113)	Csn2:EPV92657.1(221)		Spacer:1	no	-	TTGTTTTGGAACCATTCGAAACAGCACAGCTCTAAAAC	AACTTTTCTCCTTTTATTTAAAACACCATTCTAAAAACAACACCTTTAAAACATACTTTAATTATATATTATTTTTTTGAATTTTAAAAGCATTATCTTTATCTTTCATCTGTTATTTGTTAAAATATCCTAAAGTATGTTTTAAGTTTTAAAGCTTTGCTGATTTTTATTTTTTACTTGATTATTACACTAAAATAACATATAATAATTTTGTTGGAATTATTCGAAACAGCACAGCACGTTAAAATAAGGCAGTGATTTTTAATCCAGTCCGTATTCAGCTTGAAAAAGTGAGCACCGATTCGGTGCTTTTTTATGTCATTGTTATAATTCCGACATTTCTCATATTTGTATTATAAAAAAATAGCAAACAAAATGCAAGCGCTAT	6:30-TTGGAACCATTCGAAACAGCACAGC	214:238-TTGGAATTATTCGAAACAGCACAGC
449	EPU57350.1	Streptococcus agalactiae GB00012	ALSN01000006.1	270818	278107	+	Cas9:EPU57350.1(1370)	Cas1:EPU57351.1(289)	Cas2:EPU57352.1(113)	Csn2:EPU57353.1(221)		Spacer:12	no	-	GTTTTAGAGCTGTGCTGTTTCGAATGGTTCCAAAAC	TAGCGCTTGCATTTTGTTTGCTATTTTTTTATAATACAAATATGAGAAATGTCGGAATTATAACAATGACATAAAAAAGCACCGAATCGGTGCTCACTTTTTCAAGCTGAATACGGACTGGATTAAAAATCACTGCCTTATTTTAACGTGCTGTGCTGTTTCGAATAATTCCAACAAAATTATTATATGTTATTTTAGTGTAATAATCAAGTAAAAAATAAAAATCAGCAAAGCTTTAAAACTTAAAACATACTTTAGGATATTTTAACAAATAACAGATGAAAGATAAAGATAATGCTTTTAAAATTCAAAAAAATAATATATAATTAAAGTATGTTTTAAAGGTGTTGTTTTTAGAATGGTGTTTTAAATAAAAGGAGAAAAGTTA	9:33-GCTGTGCTGTTTCGAATGGTTCCAA	150:174-GCTGTGCTGTTTCGAATAATTCCAA
450	EPW17693.1	Streptococcus agalactiae CCUG 29376	ANDB01000010.1	128604	136487	+	Cas9:EPW17693.1(1370)	Cas1:EPW17694.1(289)	Cas2:EPW17695.1(113)	Csn2:EPW17696.1(221)		Spacer:21	no	-	GTTTTAGAGCTGTGCTGTTTCGAATGGTTCCAAAAC	TAGCGCTTGCATTTTGTTTGCTATTTTTTTATAATACAAATATGAGAAATGTCGGAATTATAACAATGACATAAAAAAGCACCGAATCGGTGCTCACTTTTTCAAGCTGAATACGGACTGGATTAAAAATCACTGCCTTATTTTAACGTGCTGTGCTGTTTCGAATAATTCCAACAAAATTATTATATGTTATTTTAGTGTAATAATCAAGTAAAAAATAAAAATCAGCAAAGCTTTAAAACTTAAAACATACTTTAGGATATTTTAACAAATAACAGATGAAAGATAAAGATAATGCTTTTAAAATTCAAAAAAATAATATATAATTAAAGTATGTTTTAAAGGTGTTGTTTTTAGAATGGTGTTTTAAATAAAAGGAGAAAAGTTA	9:33-GCTGTGCTGTTTCGAATGGTTCCAA	150:174-GCTGTGCTGTTTCGAATAATTCCAA
451	EPW19145.1	Streptococcus agalactiae CCUG 30636	ANDD01000017.1	269951	276910	+	Cas9:EPW19145.1(1370)	Cas1:EPW19146.1(289)	Cas2:EPW19147.1(113)	Csn2:EPW19148.1(221)		Spacer:7	no	-	GTTTTAGAGCTGTGCTGTTTCGAATGGTTCCAAAAC	TAGCGCTTGCATTTTGTTTGCTATTTTTTTATAATACAAATATGAGAAATGTCGGAATTATAACAATGACATAAAAAAGCACCGAATCGGTGCTCACTTTTTCAAGCTGAATACGGACTGGATTAAAAATCACTGCCTTATTTTAACGTGCTGTGCTGTTTCGAATAATTCCAACAAAATTATTATATGTTATTTTAGTGTAATAATCAAGTAAAAAATAAAAATCAGCAAAGCTTTAAAACTTAAAACATACTTTAGGATATTTTAACAAATAACAGATGAAAGATAAAGATAATGCTTTTAAAATTCAAAAAAATAATATATAATTAAAGTATGTTTTAAAGGTGTTGTTTTTAGAATGGTGTTTTAAATAAAAGGAGAAAAGTTA	9:33-GCTGTGCTGTTTCGAATGGTTCCAA	150:174-GCTGTGCTGTTTCGAATAATTCCAA
452	EPW23425.1	Streptococcus agalactiae CCUG 37739	ANDF01000019.1	243333	250182	-	Cas9:EPW23425.1(1377)	Cas1:EPW23424.1(289)	Cas2:EPW23423.1(113)	Csn2:EPW23422.1(221)		Spacer:5	no	-	GTTTTGGAACCATTCGAAACAGCACAGCTCTAAAAC	AACTTTTCTCCTTTTATTTAAAACACCATTCTAAAAACAACACCTTTAAAACATACTTTAATTATATATTATTTTTTTGAGTTTTAAAAGCATTATCTTTATCTTTCATCTGTTATTTGTTAAAATATCCTAAAGTATGTTTTAAGTTTTAAAGCTTTGCTGATTTTTATTTTTTACTTGATTATTACACTAAAATAACATATAATAATTTTGTTAGAACTATTCGAAACAGCACAGCACGTTAAAATAAGGCAGTGATTTTTAATCCAGTCCGTATTCAGCTTGAAAAAGTGAGCACCGATTCGGTGCTTTTTTTATGTCATTGTTATAATTCCGACATTTCTCATATTTGTATTATAAAAAAATAGCAAACAAAATGCAAGCGCTAT	7:28-GAACCATTCGAAACAGCACAGC	217:238-GAACTATTCGAAACAGCACAGC
453	EPW36131.1	Streptococcus agalactiae CCUG 44140	ANDL01000016.1	44047	50612	-	Cas9:EPW36131.1(1370)	Cas1:EPW36130.1(289)	Cas2:EPW36129.1(113)	Csn2:EPW36128.1(221)		Spacer:1	no	-	TTGTTTTGGAACCATTCGAAACAGCACAGCTCTAAAAC	AACTTTTCTCCTTTTATTTAAAACACCATTCTAAAAACAACACCTTTAAAACATACTTTAATTATATATTATTTTTTTGAATTTTAAAAGCATTATCTTTATCTTTCATCTGTTATTTGTTAAAATATCCTAAAGTATGTTTTAAGTTTTAAAGCTTTGCTGATTTTTATTTTTTACTTGATTATTACACTAAAATAACATATAATAATTTTGTTGGAATTATTCGAAACAGCACAGCACGTTAAAATAAGGCAGTGATTTTTAATCCAGTCCGTATTCAGCTTGAAAAAGTGAGCACCGATTCGGTGCTTTTTTATGTCATTGTTATAATTCCGACATTTCTCATATTTGTATTATAAAAAAATAGCAAACAAAATGCAAGCGCTAT	6:30-TTGGAACCATTCGAAACAGCACAGC	214:238-TTGGAATTATTCGAAACAGCACAGC
454	EPW39892.1	Streptococcus agalactiae CCUG 45061	ANDN01000035.1	44196	51354	-	Cas9:EPW39892.1(1370)	Cas1:EPW39891.1(289)	Cas2:EPW39890.1(113)	Csn2:EPW39889.1(221)		Spacer:10	no	-	GTTTTGGAACCATTCGAAACAGCACAGCTCTAAAAC	AACTTTTCTCCTTTTATTTAAAACACCATTCTAAAAACAACACCTTTAAAACATACTTTAATTATATATTATTTTTTTGAATTTTAAAAGCATTATCTTTATCTTTCATCTGTTATTTGTTAAAATATCCTAAAGTATGTTTTAAGTTTTAAAGCTTTGCTGATTTTTATTTTTTACTTGATTATTACACTAAAATAACATATAATAATTTTGTTGGAATTATTCGAAACAGCACAGCACGTTAAAATAAGGCAGTGATTTTTAATCCAGTCCGTATTCAGCTTGAAAAAGTGAGCACCGATTCGGTGCTTTTTTATGTCATTGTTATAATTCCGACATTTCTCATATTTGTATTATAAAAAAAATAGCAAACAAAATGCAAGCGCTAT	4:28-TTGGAACCATTCGAAACAGCACAGC	214:238-TTGGAATTATTCGAAACAGCACAGC
455	EPW44672.1	Streptococcus agalactiae CCUG 49072	ANDP01000016.1	271099	278982	+	Cas9:EPW44672.1(1370)	Cas1:EPW44673.1(289)	Cas2:EPW44674.1(113)	Csn2:EPW44675.1(221)		Spacer:21	no	-	GTTTTAGAGCTGTGCTGTTTCGAATGGTTCCAAAAC	TAGCGCTTGCATTTTGTTTGCTATTTTTTTATAATACAAATATGAGAAATGTCGGAATTATAACAATGACATAAAAAAGCACCGAATCGGTGCTCACTTTTTCAAGCTGAATACGGACTGGATTAAAAATCACTGCCTTATTTTAACGTGCTGTGCTGTTTCGAATAATTCCAACAAAATTATTATATGTTATTTTAGTGTAATAATCAAGTAAAAAATAAAAATCAGCAAAGCTTTAAAACTTAAAACATACTTTAGGATATTTTAACAAATAACAGATGAAAGATAAAGATAATGCTTTTAAAATTCAAAAAAATAATATATAATTAAAGTATGTTTTAAAGGTGTTGTTTTTAGAATGGTGTTTTAAATAAAAGGAGAAAAGTTA	9:33-GCTGTGCTGTTTCGAATGGTTCCAA	150:174-GCTGTGCTGTTTCGAATAATTCCAA
456	EPW50852.1	Streptococcus agalactiae CCUG 49086	ANDQ01000019.1	239022	245807	-	Cas9:EPW50852.1(1370)	Cas1:EPW50851.1(289)	Cas2:EPW50850.1(113)	Csn2:EPW50849.1(221)		Spacer:6	no	-	GTTTTGGAACCATTCGAAACAGCACAGCTCTAAAAC	AATTTATCTCCTTTTATTTAAAATATCACTTTAAAAACGCAAACTTTAAAGTTTTGCTAATTTTTACTTGATTATTACATTAAAATAACATATAATAATTTTGTTGGAATTATTCGAAACAGCACAGCACGTTAAAATAAGGCAGTGATTTTTTAATCCAGTCCGTATTTAGCTTGAAAAAGTGAGCACCGATTCGGTGCTTTTTTTATGTCATTGTTATAATTCCGACATTTCTCATATTTGTATTATAAAAAAATAGCAAACAAAATGCAAGCGCTAT	4:28-TTGGAACCATTCGAAACAGCACAGC	104:128-TTGGAATTATTCGAAACAGCACAGC
457	EPW61452.1	Streptococcus agalactiae BSU454	ANDY01000025.1	45268	52754	-	Cas9:EPW61452.1(1370)	Cas1:EPW61451.1(289)	Cas2:EPW61450.1(113)	Csn2:EPW61449.1(221)		Spacer:15	no	-	GTTTTGGAACCATTCGAAACAGCACAGCTCTAAAAC	AACTTTTCTCCTTTTATTTAAAACACCATTCTAAAAACAACACCTTTAAAACATACTTTAATTATATATTATTTTTTTGAATTTTAAAAGCATTATCTTTATCTTTCATCTGTTATTTGTTAAAATATCCTAAAGTATGTTTTAAGTTTTAAAGCTTTGCTGATTTTTATTTTTTACTTGATTATTACACTAAAATAACATATAATAATTTTGTTGGAATTATTCGAAACAGCACAGCACGTTAAAATAAGGCAGTGATTTTTAATCCAGTCCGTATTCAGCTTGAAAAAGTGAGCACCGATTCGGTGCTTTTTTATGTCATTGTTATAATTCCGACATTTCTCATATTTGTATTATAAAAAAATAGCAAACAAAATGCAAGCGCTAT	4:28-TTGGAACCATTCGAAACAGCACAGC	214:238-TTGGAATTATTCGAAACAGCACAGC
458	EPW64401.1	Streptococcus agalactiae BSU248	ANDZ01000015.1	270032	277518	+	Cas9:EPW64401.1(1370)	Cas1:EPW64402.1(289)	Cas2:EPW64403.1(113)	Csn2:EPW64404.1(221)		Spacer:15	no	-	GTTTTAGAGCTGTGCTGTTTCGAATGGTTCCAAAAC	TAGCGCTTGCATTTTGTTTGCTATTTTTTTATAATACAAATATGAGAAATGTCGGAATTATAACAATGACATAAAAAAGCACCGAATCGGTGCTCACTTTTTCAAGCTGAATACGGACTGGATTAAAAATCACTGCCTTATTTTAACGTGCTGTGCTGTTTCGAATAATTCCAACAAAATTATTATATGTTATTTTAGTGTAATAATCAAGTAAAAAATAAAAATCAGCAAAGCTTTAAAACTTAAAACATACTTTAGGATATTTTAACAAATAACAGATGAAAGATAAAGATAATGCTTTTAAAATTCAAAAAAATAATATATAATTAAAGTATGTTTTAAAGGTGTTGTTTTTAGAATGGTGTTTTAAATAAAAGGAGAAAAGTTA	9:33-GCTGTGCTGTTTCGAATGGTTCCAA	150:174-GCTGTGCTGTTTCGAATAATTCCAA
459	EPU54058.1	Streptococcus agalactiae GB00003	ALSM01000019.1	129320	136080	+	Cas9:EPU54058.1(1370)	Cas1:EPU54059.1(289)	Cas2:EPU54060.1(113)	Csn2:EPU54061.1(221)		Spacer:4	no	-	GTTTTAGAGCTGTGCTGTTTCGAATGGTTCCAAAAC	TAGCGCTTGCATTTTGTTTGCTATTTTTTTATAATACAAATATGAGAAATGTCGGAATTATAACAATGACATAAAAAAGCACCGAATCGGTGCTCACTTTTTCAAGCTGAATACGGACTGGATTAAAAATCACTGCCTTATTTTAACGTGCTGTGCTGTTTCGAATAATTCCAACAAAATTATTATATGTTATTTTAGTGTAATAATCAAGTAAAAAATAAAAATCAGCAAAGCTTTAAAACTTAAAACATACTTTAGGATATTTTAACAAATAACAGATGAAAGATAAAGATAATGCTTTTAAAATTCAAAAAAATAATATATAATTAAAGTATGTTTTAAAGGTGTTGTTTTTAGAATGGTGTTTTAAATAAAAGGAGAAAAGTTA	9:33-GCTGTGCTGTTTCGAATGGTTCCAA	150:174-GCTGTGCTGTTTCGAATAATTCCAA
460	EPW67499.1	Streptococcus agalactiae BSU253	ANEB01000015.1	261235	267952	+	Cas9:EPW67499.1(1377)	Cas1:EPW67500.1(289)	Cas2:EPW67501.1(113)	Csn2:EPW67502.1(221)		Spacer:3	no	-	GTTTTAGAGCTGTGCTGTTTCGAATGGTTCCAAAAC	TAGCGCTTGCATTTTGTTTGCTATTTTTTTATAATACAAATATGAGAAATGTCGGAATTATAACAATGACATAAAAAAAGCACCGAATCGGTGCTCACTTTTTCAAGCTGAATACGGACTGGATTAAAAATCACTGCCTTATTTTAACGTGCTGTGCTGTTTCGAATAGTTCTAACAAAATTATTATATGTTATTTTAGTGTAATAATCAAGTAAAAAATAAAAATCAGCAAAGCTTTAAAACTTAAAACATACTTTAGGATATTTTAACAAATAACAGATGAAAGATAAAGATAATGCTTTTAAAACTCAAAAAAATAATATATAATTAAAGTATGTTTTAAAGGTGTTGTTTTTAGAATGGTGTTTTAAATAAAAGGAGAAAAGTTA	9:30-GCTGTGCTGTTTCGAATGGTTC	151:172-GCTGTGCTGTTTCGAATAGTTC
461	EPU90002.1	Streptococcus agalactiae GB00241	ALTE01000014.1	44041	52254	-	Cas9:EPU90002.1(1370)	Cas1:EPU90001.1(289)	Cas2:EPU90000.1(113)	Csn2:EPU89999.1(221)		Spacer:26	no	-	GTTTTGGAACCATTCGAAACAGCACAGCTCTAAAAC	AACTTTTCTCCTTTTATTTAAAACACCATTCTAAAAACAACACCTTTAAAACATACTTTAATTATATATTATTTTTTTGAATTTTAAAAGCATTATCTTTATCTTTCATCTGTTATTTGTTAAAATATCCTAAAGTATGTTTTAAGTTTTAAAGCTTTGCTGATTTTTATTTTTTACTTGATTATTACACTAAAATAACATATAATAATTTTGTTGGAATTATTCGAAACAGCACAGCACGTTAAAATAAGGCAGTGATTTTTAATCCAGTCCGTATTCAGCTTGAAAAAGTGAGCACCGATTCGGTGCTTTTTTATGTCATTGTTATAATTCCGACATTTCTCATATTTGTATTATAAAAAAATAGCAAACAAAATGCAAGCGCTAT	4:28-TTGGAACCATTCGAAACAGCACAGC	214:238-TTGGAATTATTCGAAACAGCACAGC
462	EPU62061.1	Streptococcus agalactiae GB00020	ALSQ01000016.1	270975	278726	+	Cas9:EPU62061.1(1370)	Cas1:EPU62062.1(289)		Csn2:EPU62063.1(221)		Spacer:19	no	-	GTTTTAGAGCTGTGCTGTTTCGAATGGTTCCAAAAC	TAGCGCTTGCATTTTGTTTGCTATTTTTTTATAATACAAATATGAGAAATGTCGGAATTATAACAATGACATAAAAAAGCACCGAATCGGTGCTCACTTTTTCAAGCTGAATACGGACTGGATTAAAAATCACTGCCTTATTTTAACGTGCTGTGCTGTTTCGAATAATTCCAACAAAATTATTATATGTTATTTTAGTGTAATAATCAAGTAAAAAATAAAAATCAGCAAAGCTTTAAAACTTAAAACATACTTTAGGATATTTTAACAAATAACAGATGAAAGATAAAGATAATGCTTTTAAAATTCAAAAAAATAATATATAATTAAAGTATGTTTTAAAGGTGTTGTTTTTAGAATGGTGTTTTAAATAAAAGGAGAAAAGTTA	9:33-GCTGTGCTGTTTCGAATGGTTCCAA	150:174-GCTGTGCTGTTTCGAATAATTCCAA
463	EPU63425.1	Streptococcus agalactiae GB00083	ALSS01000021.1	249761	256983	-	Cas9:EPU63425.1(1370)	Cas1:EPU63424.1(289)	Cas2:EPU63423.1(113)	Csn2:EPU63422.1(221)		Spacer:11	no	-	GTTTTGGAACCATTCGAAACAGCACAGCTCTAAAAC	AACTTTTCTCCTTTTATTTAAAACACCATTCTAAAAACAACACCTTTAAAACATACTTTAATTATATATTATTTTTTTGAATTTTAAAAGCATTATCTTTATCTTTCATCTGTTATTTGTTAAAATATCCTAAAGTATGTTTTAAGTTTTAAAGCTTTGCTGATTTTTATTTTTTACTTGATTATTACACTAAAATAACATATAATAATTTTGTTGGAATTATTCGAAACAGCACAGCACGTTAAAATAAGGCAGTGATTTTTAATCCAGTCCGTATTCAGCTTGAAAAAGTGAGCACCGATTCGGTGCTTTTTTATGTCATTGTTATAATTCCGACATTTCTCATATTTGTATTATAAAAAAATAGCAAACAAAATGCAAGCGCTAT	4:28-TTGGAACCATTCGAAACAGCACAGC	214:238-TTGGAATTATTCGAAACAGCACAGC
464	EPU94728.1	Streptococcus agalactiae GB00247	ALTG01000014.1	220531	227842	-	Cas9:EPU94728.1(1377)	Cas1:EPU94727.1(289)	Cas2:EPU94726.1(113)	Csn2:EPU94725.1(221)		Spacer:12	no	-	GTTTTGGAACCATTCGAAACAGCACAGCTCTAAAAC	AACTTTTCTCCTTTTATTTAAAACACCATTCTAAAAACAACACCTTTAAAACATACTTTAATTATATATTATTTTTTTGAGTTTTAAAAGCATTATCTTTATCTTTCATCTGTTATTTGTTAAAATATCCTAAAGTATGTTTTAAGTTTTAAAGCTTTGCTGATTTTTATTTTTTACTTGATTATTACACTAAAATAACATATAATAATTTTGTTAGAACTATTCGAAACAGCACAGCACGTTAAAATAAGGCAGTGATTTTTAATCCAGTCCGTATTCAGCTTGAAAAAGTGAGCACCGATTCGGTGCTTTTTTTATGTCATTGTTATAATTCCGACATTTCTCATATTTGTATTATAAAAAAATAGCAAACAAAATGCAAGCGCTAT	7:28-GAACCATTCGAAACAGCACAGC	217:238-GAACTATTCGAAACAGCACAGC
465	CCW37754.1	Streptococcus agalactiae 09mas018883	HF952104.1	933774	940931	+	Cas9:CCW37754.1(1370)	Cas1:CCW37755.1(289)	Cas2:CCW37756.1(113)	Csn2:CCW37757.1(221)		Spacer:10	no	-	GTTTTAGAGCTGTGCTGTTTCGAATGGTTCCAAAAC	TAGCGCTTGCATTTTGTTTGCTATTTTTTTATAATACAAATATGAGAAATGTCGGAATTATAACAATGACATAAAAAAGCACCGAATCGGTGCTCACTTTTTCAAGCTGAATACGGACTGGATTAAAAATCACTGCCTTATTTTAACGTGCTGTGCTGTTTCGAATAATTCCAACAAAATTATTATATGTTATTTTAGTGTAATAATCAAGTAAAAAATAAAAATCAGCAAAGCTTTAAAACTTAAAACATACTTTAGGATATTTTAACAAATAACAGATGAAAGATAAAGATAATGCTTTTAAAATTCAAAAAAATAATATATAATTAAAGTATGTTTTAAAGGTGTTGTTTTTAGAATGGTGTTTTAAATAAAAGGAGAAAAGTTA	9:33-GCTGTGCTGTTTCGAATGGTTCCAA	150:174-GCTGTGCTGTTTCGAATAATTCCAA
466	CCW42055.1	Streptococcus agalactiae ILRI112	HF952106.1	954755	961936	+	Cas9:CCW42055.1(1370)	Cas1:CCW42056.1(289)	Cas2:CCW42057.1(113)	Csn2:CCW42058.1(221)		Spacer:12	no	-	GTTTTAGAGCTGTGCTGTTTCGAATGGTTCCAAAAC	TAGCGCTTGCATTTTGTTTGCTATTTTTTTATAATACAAATATGAGAAATGTCGGAATTATAACAATGACATAAAAAAAGCACCGAATCGGTGCTCACTTTTTCAAGCTGAATACGGACTGGATTAAAAAATCACTGCCTTATTTTAACGTGCTGTGCTGTTTCGAATAATTCCAACAAAATTATTATATGTTATTTTAATGTAATAATCAAGTAAAAATTAGCAAAACTTTAAAGTTTGCGTTTTTAAAGTGATATTTTAAATAAAAGGAGAAAAGTTA	9:33-GCTGTGCTGTTTCGAATGGTTCCAA	152:176-GCTGTGCTGTTTCGAATAATTCCAA
467	EPV44640.1	Streptococcus agalactiae GB00901	ALUK01000012.1	270779	277540	+	Cas9:EPV44640.1(1370)	Cas1:EPV44641.1(289)	Cas2:EPV44642.1(113)	Csn2:EPV44643.1(221)		Spacer:4	no	-	GTTTTAGAGCTGTGCTGTTTCGAATGGTTCCAAAAC	TAGCGCTTGCATTTTGTTTGCTATTTTTTTATAATACAAATATGAGAAATGTCGGAATTATAACAATGACATAAAAAAGCACCGAATCGGTGCTCACTTTTTCAAGCTGAATACGGACTGGATTAAAAATCACTGCCTTATTTTAACGTGCTGTGCTGTTTCGAATAATTCCAACAAAATTATTATATGTTATTTTAGTGTAATAATCAAGTAAAAAATAAAAATCAGCAAAGCTTTAAAACTTAAAACATACTTTAGGATATTTTAACAAATAACAGATGAAAGATAAAGATAATGCTTTTAAAATTCAAAAAAATAATATATAATTAAAGTATGTTTTAAAGGTGTTGTTTTTAGAATGGTGTTTTAAATAAAAGGAGAAAAGTTA	9:33-GCTGTGCTGTTTCGAATGGTTCCAA	150:174-GCTGTGCTGTTTCGAATAATTCCAA
468	CCW39903.1	Streptococcus agalactiae ILRI005	HF952105.1	927285	933871	+	Cas9:CCW39903.1(1288)	Cas1:CCW39904.1(289)	Cas2:CCW39905.1(113)	Csn2:CCW39906.1(221)		Spacer:3	no	-	GTTTTAGAGCTGTGCTGTTTCGAATGGTTCCAAAAC	TAGCGCTTGCATTTTGTTTGCTATTTTTTTATAATACAAATATGAGAAATGTCGGAATTATAACAATGACATAAAAAAAGCACCGAATCGGTGCTCACTTTTTCAAGCTGAATACGGACTGGATTAAAAATCACTGCCTTATTTTAACGTGCTGTGCTGTTTCGAATAATTCCAACAAAATTATTATATGTTATTTTAATGTAATAATCAAGTAAAAATTAGCAAAACTTTAAAGTTTGCGTTTTTAAAGTGATATTTTAAATAAAAGGAGAAAAGTTA	9:33-GCTGTGCTGTTTCGAATGGTTCCAA	151:175-GCTGTGCTGTTTCGAATAATTCCAA
469	EPU96374.1	Streptococcus agalactiae GB00264	ALTH01000024.1	33564	40721	+	Cas9:EPU96374.1(1370)	Cas1:EPU96375.1(289)	Cas2:EPU96376.1(113)	Csn2:EPU96377.1(221)		Spacer:10	no	-	GTTTTAGAGCTGTGCTGTTTCGAATGGTTCCAAAAC	TAGCGTTTGCATTTTGTTTGCTATTTTTTTATAATACAAATATGAGAAATGTCGGAATTATAACAATGACATAAAAAAGCACCGAATCGGTGCTCACTTTTTCAAGCTGAATACGGACTGGATTAAAAATCACTGCCTTATTTTAACGTGCTGTGCTGTTTCGAATAATTCCAACAAAATTATTATATGTTATTTTAGTGTAATAATCAAGTAAAAAATAAAAATCAGCAAAGCTTTAAAACTTAAAACATACTTTAGGATATTTTAACAAATAACAGATGAAAGATAAAGATAATGCTTTTAAAATTCAAAAAAATAATATATAATTAAAGTATGTTTTAAAGGTGTTGTTTTTAGAATGGTGTTTTAAATAAAAGGAGAAAAGTTA	9:33-GCTGTGCTGTTTCGAATGGTTCCAA	150:174-GCTGTGCTGTTTCGAATAATTCCAA
470	CDN66288.1	Streptococcus agalactiae COH1	HG939456.1	865296	872015	+	Cas9:CDN66288.1(1370)	Cas1:CDN66289.1(289)	Cas2:CDN66290.1(113)	Csn2:CDN66291.1(221)		Spacer:5	no	-	GGTTTTAGAGCTGTGCTGTTTCGAATGGTTCCAAAAC	TAGCGCTTGCATTTTGTTTGCTATTTTTTTATAATACAAATATGAGAAATGTCGGAATTATAACAATGACATAAAAAAAGCACCGAATCGGTGCTCACTTTTTCAAGCTAAATACGGACTGGATTAAAAAATCACTGCCTTATTTTAACGTGCTGTGCTGTTTCGAATAATTCCAACAAAATTATTATATGTTATTTTAATGTAATAATCAAGTAAAAATTAGCAAAACTTTAAAGTTTGCGTTTTTAAAGTGATATTTTAAATAAAAGGAGATAAATTA	10:34-GCTGTGCTGTTTCGAATGGTTCCAA	152:176-GCTGTGCTGTTTCGAATAATTCCAA
471	AIF86481.1	Streptococcus agalactiae	CP007631.2	966465	974942	+	Cas9:AIF86481.1(1370)	Cas1:AIF86482.1(289)	Cas2:AIF86483.1(113)	Csn2:AIF86484.1(221)		Spacer:30	no	-	GTTTTAGAGCTGTGCTGTTTCGAATGGTTCCAAAAC	TAGCGCTTGCATTTTGTTTGCTATTTTTTTATAATACAAATATGAGAAATGTCGGAATTATAACAATGACATAAAAAAGCACCGAATCGGTGCTCACTTTTTCAAGCTGAATACGGACTGGATTAAAAATCACTGCCTTATTTTAACGTGCTGTGCTGTTTCGAATAATTCCAACAAAATTATTATATGTTATTTTAGTGTAATAATCAAGTAAAAAATAAAAATCAGCAAAGCTTTAAAACTTAAAACATACTTTAGGATATTTTAACAAATAACAGATGAAAGATAAAGATAATGCTTTTAAAATTCAAAAAAATAATATATAATTAAAGTATGTTTTAAAGGTGTTGTTTTTAGAATGGTGTTTTAAATAAAAGGAGAAAAGTTA	9:33-GCTGTGCTGTTTCGAATGGTTCCAA	150:174-GCTGTGCTGTTTCGAATAATTCCAA
472	EPU94304.1	Streptococcus agalactiae GB00279	ALTI01000026.1	44361	51716	-	Cas9:EPU94304.1(1370)	Cas1:EPU94303.1(289)	Cas2:EPU94302.1(113)	Csn2:EPU94301.1(221)		Spacer:13	no	-	GTTTTGGAACCATTCGAAACAGCACAGCTCTAAAAC	AACTTTTCTCCTTTTATTTAAAACACCATTCTAAAAACAACACCTTTAAAACATACTTTAATTATATATTATTTTTTTGAATTTTAAAAGCATTATCTTTATCTTTCATCTGTTATTTGTTAAAATATCCTAAAGTATGTTTTAAGTTTTAAAGCTTTGCTGATTTTTATTTTTTACTTGATTATTACACTAAAATAACATATAATAATTTTGTTGGAATTATTCGAAACAGCACAGCACGTTAAAATAAGGCAGTGATTTTTAATCCAGTCCGTATTCAGCTTGAAAAAGTGAGCACCGATTCGGTGCTTTTTTATGTCATTGTTATAATTCCGACATTTCTCATATTTGTATTATAAAAAAATAGCAAACAAAATGCAAGCGCTAT	4:28-TTGGAACCATTCGAAACAGCACAGC	214:238-TTGGAATTATTCGAAACAGCACAGC
473	EPV46183.1	Streptococcus agalactiae GB00904	ALUL01000038.1	216135	224217	+	Cas9:EPV46183.1(1370)	Cas1:EPV46184.1(289)	Cas2:EPV46185.1(113)	Csn2:EPV46186.1(221)		Spacer:24	no	-	GTTTTAGAGCTGTGCTGTTTCGAATGGTTCCAAAAC	TAGCGCTTGCATTTTGTTTGCTATTTTTTTATAATACAAATATGAGAAATGTCGGAATTATAACAATGACATAAAAAAGCACCGAATCGGTGCTCACTTTTTCAAGCTGAATACGGACTGGATTAAAAATCACTGCCTTATTTTAACGTGCTGTGCTGTTTCGAATAATTCCAACAAAATTATTATATGTTATTTTAGTGTAATAATCAAGTAAAAAATAAAAATCAGCAAAGCTTTAAAACTTAAAACATACTTTAGGATATTTTAACAAATAACAGATGAAAGATAAAGATAATGCTTTTAAAATTCAAAAAAATAATATATAATTAAAGTATGTTTTAAAGGTGTTGTTTTTAGAATGGTGTTTTAAATAAAAGGAGAAAAGTTA	9:33-GCTGTGCTGTTTCGAATGGTTCCAA	150:174-GCTGTGCTGTTTCGAATAATTCCAA
474	EPV52892.1	Streptococcus agalactiae GB00911	ALUN01000018.1	238144	244864	-	Cas9:EPV52892.1(1370)		Cas2:EPV52891.1(113)	Csn2:EPV52890.1(221)		Spacer:5	no	-	GTTTTGGAACCATTCGAAACAGCACAGCTCTAAAAC	AATTTATCTCCTTTTATTTAAAATATCACTTTAAAAACGCAAACTTTAAAGTTTTGCTAATTTTTACTTGATTATTACATTAAAATAACATATAATAATTTTGTTGGAATTATTCGAAACAGCACAGCACGTTAAAATAAGGCAGTGATTTTTTAATCCAGTCCGTATTTAGCTTGAAAAAGTGAGCACCGATTCGGTGCTTTTTTTATGTCATTGTTATAATTCCGACATTTCTCATATTTGTATTATAAAAAAATAGCAAACAAAATGCAAGCGCTAT	4:28-TTGGAACCATTCGAAACAGCACAGC	104:128-TTGGAATTATTCGAAACAGCACAGC
475	EPV49750.1	Streptococcus agalactiae GB00909	ALUM01000014.1	43747	51035	-	Cas9:EPV49750.1(1370)	Cas1:EPV49749.1(289)	Cas2:EPV49748.1(113)	Csn2:EPV49747.1(221)		Spacer:12	no	-	GTTTTGGAACCATTCGAAACAGCACAGCTCTAAAAC	AACTTTTCTCCTTTTATTTAAAACACCATTCTAAAAACAACACCTTTAAAACATACTTTAATTATATATTATTTTTTTGAATTTTAAAAGCATTATCTTTATCTTTCATCTGTTATTTGTTAAAATATCCTAAAGTATGTTTTAAGTTTTAAAGCTTTGCTGATTTTTATTTTTTACTTGATTATTACACTAAAATAACATATAATAATTTTGTTGGAATTATTCGAAACAGCACAGCACGTTAAAATAAGGCAGTGATTTTTAATCCAGTCCGTATTCAGCTTGAAAAAGTGAGCACCGATTCGGTGCTTTTTTATGTCATTGTTATAATTCCGACATTTCTCATATTTGTATTATAAAAAAATAGCAAACAAAATGCAAGCGCTAT	4:28-TTGGAACCATTCGAAACAGCACAGC	214:238-TTGGAATTATTCGAAACAGCACAGC
476	EPV58166.1	Streptococcus agalactiae GB00922	ALUP01000011.1	256963	264013	+	Cas9:EPV58166.1(1377)	Cas1:EPV58167.1(289)	Cas2:EPV58168.1(113)	Csn2:EPV58169.1(221)		Spacer:8	no	-	GTTTTAGAGCTGTGCTGTTTCGAATGGTTCCAAAAC	TAGCGCTTGCATTTTGTTTGCTATTTTTTTATAATACAAATATGAGAAATGTCGGAATTATAACAATGACATAAAAAAAGCACCGAATCGGTGCTCACTTTTTCAAGCTGAATACGGACTGGATTAAAAATCACTGCCTTATTTTAACGTGCTGTGCTGTTTCGAATAGTTCTAACAAAATTATTATATGTTATTTTAGTGTAATAATCAAGTAAAAAATAAAAATCAGCAAAGCTTTAAAACTTAAAACATACTTTAGGATATTTTAACAAATAACAGATGAAAGATAAAGATAATGCTTTTAAAACTCAAAAAAATAATATATAATTAAAGTATGTTTTAAAGGTGTTGTTTTTAGAATGGTGTTTTAAATAAAAGGAGAAAAGTTA	9:30-GCTGTGCTGTTTCGAATGGTTC	151:172-GCTGTGCTGTTTCGAATAGTTC
477	EPV55559.1	Streptococcus agalactiae GB00914	ALUO01000014.1	232245	239532	+	Cas9:EPV55559.1(1370)	Cas1:EPV55560.1(289)	Cas2:EPV55561.1(113)	Csn2:EPV55562.1(221)		Spacer:12	no	-	GTTTTAGAGCTGTGCTGTTTCGAATGGTTCCAAAAC	TAGCGCTTGCATTTTGTTTGCTATTTTTTTATAATACAAATATGAGAAATGTCGGAATTATAACAATGACATAAAAAAGCACCGAATCGGTGCTCACTTTTTCAAGCTGAATACGGACTGGATTAAAAATCACTGCCTTATTTTAACGTGCTGTGCTGTTTCGAATAATTCCAACAAAATTATTATATGTTATTTTAGTGTAATAATCAAGTAAAAAATAAAAATCAGCAAAGCTTTAAAACTTAAAACATACTTTAGGATATTTTAACAAATAACAGATGAAAGATAAAGATAATGCTTTTAAAATTCAAAAAAATAATATATAATTAAAGTATGTTTTAAAGGTGTTGTTTTTAGAATGGTGTTTTAAATAAAAGGAGAAAAGTTA	9:33-GCTGTGCTGTTTCGAATGGTTCCAA	150:174-GCTGTGCTGTTTCGAATAATTCCAA
478	EPV59154.1	Streptococcus agalactiae GB00923	ALUQ01000040.1	64	7617	-	Cas9:EPV59154.1(1370)	Cas1:EPV59153.1(289)	Cas2:EPV59152.1(113)	Csn2:EPV59151.1(221)		Spacer:16	no	-	GTTTTGGAACCATTCGAAACAGCACAGCTCTAAAAC	AACTTTTCTCCTTTTATTTAAAACACCATTCTAAAAACAACACCTTTAAAACATACTTTAATTATATATTATTTTTTTGAATTTTAAAAGCATTATCTTTATCTTTCATCTGTTATTTGTTAAAATATCCTAAAGTATGTTTTAAGTTTTAAAGCTTTGCTGATTTTTATTTTTTACTTGATTATTACACTAAAATAACATATAATAATTTTGTTGGAATTATTCGAAACAGCACAGCACGTTAAAATAAGGCAGTGATTTTTAATCCAGTCCGTATTCAGCTTGAAAAAGTGAGCACCGATTCGGTGCTTTTTTATGTCATTGTTATAATTCCGACATTTCTCATATTTGTATTATAAAAAAATAGCAAACAAAATGCAAGCGCTAT	4:28-TTGGAACCATTCGAAACAGCACAGC	214:238-TTGGAATTATTCGAAACAGCACAGC
479	EPV61726.1	Streptococcus agalactiae GB00924	ALUR01000016.1	270909	278066	+	Cas9:EPV61726.1(1370)	Cas1:EPV61727.1(289)	Cas2:EPV61728.1(113)	Csn2:EPV61729.1(221)		Spacer:10	no	-	GTTTTAGAGCTGTGCTGTTTCGAATGGTTCCAAAAC	TAGCGCTTGCATTTTGTTTGCTATTTTTTTATAATACAAATATGAGAAATGTCGGAATTATAACAATGACATAAAAAAGCACCGAATCGGTGCTCACTTTTTCAAGCTGAATACGGACTGGATTAAAAATCACTGCCTTATTTTAACGTGCTGTGCTGTTTCGAATAATTCCAACAAAATTATTATATGTTATTTTAGTGTAATAATCAAGTAAAAAATAAAAATCAGCAAAGCTTTAAAACTTAAAACATACTTTAGGATATTTTAACAAATAACAGATGAAAGATAAAGATAATGCTTTTAAAATTCAAAAAAATAATATATAATTAAAGTATGTTTTAAAGGTGTTGTTTTTAGAATGGTGTTTTAAATAAAAGGAGAAAAGTTA	9:33-GCTGTGCTGTTTCGAATGGTTCCAA	150:174-GCTGTGCTGTTTCGAATAATTCCAA
480	EPV63479.1	Streptococcus agalactiae GB00929	ALUS01000044.1	216347	224495	+	Cas9:EPV63479.1(1370)	Cas1:EPV63480.1(289)	Cas2:EPV63481.1(113)	Csn2:EPV63482.1(221)		Spacer:25	no	-	GTTTTAGAGCTGTGCTGTTTCGAATGGTTCCAAAAC	TAGCGCTTGCATTTTGTTTGCTATTTTTTTATAATACAAATATGAGAAATGTCGGAATTATAACAATGACATAAAAAAGCACCGAATCGGTGCTCACTTTTTCAAGCTGAATACGGACTGGATTAAAAATCACTGCCTTATTTTAACGTGCTGTGCTGTTTCGAATAATTCCAACAAAATTATTATATGTTATTTTAGTGTAATAATCAAGTAAAAAATAAAAATCAGCAAAGCTTTAAAACTTAAAACATACTTTAGGATATTTTAACAAATAACAGATGAAAGATAAAGATAATGCTTTTAAAATTCAAAAAAATAATATATAATTAAAGTATGTTTTAAAGGTGTTGTTTTTAGAATGGTGTTTTAAATAAAAGGAGAAAAGTTA	9:33-GCTGTGCTGTTTCGAATGGTTCCAA	150:174-GCTGTGCTGTTTCGAATAATTCCAA
481	EPV66092.1	Streptococcus agalactiae GB00932	ALUT01000013.1	261407	268850	+	Cas9:EPV66092.1(1377)	Cas1:EPV66093.1(289)	Cas2:EPV66094.1(113)	Csn2:EPV66095.1(221)		Spacer:14	no	-	GTTTTAGAGCTGTGCTGTTTCGAATGGTTCCAAAAC	TAGCGCTTGCATTTTGTTTGCTATTTTTTTATAATACAAATATGAGAAATGTCGGAATTATAACAATGACATAAAAAAAGCACCGAATCGGTGCTCACTTTTTCAAGCTGAATACGGACTGGATTAAAAATCACTGCCTTATTTTAACGTGCTGTGCTGTTTCGAATAGTTCTAACAAAATTATTATATGTTATTTTAGTGTAATAATCAAGTAAAAAATAAAAATCAGCAAAGCTTTAAAACTTAAAACATACTTTAGGATATTTTAACAAATAACAGATGAAAGATAAAGATAATGCTTTTAAAACTCAAAAAAATAATATATAATTAAAGTATGTTTTAAAGGTGTTGTTTTTAGAATGGTGTTTTAAATAAAAGGAGAAAAGTTA	9:30-GCTGTGCTGTTTCGAATGGTTC	151:172-GCTGTGCTGTTTCGAATAGTTC
482	EPV67470.1	Streptococcus agalactiae GB00933	ALUU01000013.1	237110	243764	-	Cas9:EPV67470.1(1370)		Cas2:EPV67469.1(113)	Csn2:EPV67468.1(221)		Spacer:4	no	-	GTTTTGGAACCATTCGAAACAGCACAGCTCTAAAAC	AATTTATCTCCTTTTATTTAAAATATCACTTTAAAAACGCAAACTTTAAAGTTTTGCTAATTTTTACTTGATTATTACATTAAAATAACATATAATAATTTTGTTGGAATTATTCGAAACAGCACAGCACGTTAAAATAAGGCAGTGATTTTTTAATCCAGTCCGTATTTAGCTTGAAAAAGTGAGCACCGATTCGGTGCTTTTTTTATGTCATTGTTATAATTCCGACATTTCTCATATTTGTATTATAAAAAAATAGCAAACAAAATGCAAGCGCTAT	4:28-TTGGAACCATTCGAAACAGCACAGC	104:128-TTGGAATTATTCGAAACAGCACAGC
483	EPV72724.1	Streptococcus agalactiae GB00955	ALUW01000002.1	61647	69926	+	Cas9:EPV72724.1(1370)	Cas1:EPV72725.1(289)	Cas2:EPV72726.1(113)	Csn2:EPV72727.1(221)		Spacer:27	no	-	GTTTTAGAGCTGTGCTGTTTCGAATGGTTCCAAAAC	TAGCGCTTGCATTTTGTTTGCTATTTTTTTATAATACAAATATGAGAAATGTCGGAATTATAACAATGACATAAAAAAGCACCGAATCGGTGCTCACTTTTTCAAGCTGAATACGGACTGGATTAAAAATCACTGCCTTATTTTAACGTGCTGTGCTGTTTCGAATAATTCCAACAAAATTATTATATGTTATTTTAGTGTAATAATCAAGTAAAAAATAAAAATCAGCAAAGCTTTAAAACTTAAAACATACTTTAGGATATTTTAACAAATAACAGATGAAAGATAAAGATAATGCTTTTAAAATTCAAAAAAATAATATATAATTAAAGTATGTTTTAAAGGTGTTGTTTTTAGAATGGTGTTTTAAATAAAAGGAGAAAAGTTA	9:33-GCTGTGCTGTTTCGAATGGTTCCAA	150:174-GCTGTGCTGTTTCGAATAATTCCAA
484	EPV75934.1	Streptococcus agalactiae GB00975	ALUY01000028.1	10070	16687	+	Cas9:EPV75934.1(1370)	Cas1:EPV75935.1(289)	Cas2:EPV75936.1(113)	Csn2:EPV75937.1(221)		Spacer:2	no	-	GGTTTTAGAGCTGTGCTGTTTCGAATGGTTCCAAAAC	TAGTGCTTGCATTTTGTTTGCGATTTTTTATAATACAAATATGAGAAATATCGGAATTATAACAATGACATAAAAAAAGCACCGAATCGGTGCTCACTTTTTCAAGCTGAATACGGACTAGCCTTATTTTAACGCGCTGTGCTGTTTCGAATAATTCCAACAAAATTATTATATGTTATTTTAATGTAATAATCAAGTAAAAAATAAAAATCAGCAAAGCTTTAAAACTTAAAACATACTTTAAGATATTTTAACAAATAACAGATGAAAGATAAAGATAATGCTTTTAAAACTCAAAAAAATAATATATAATTAAAGTATGTTTTAAAGGTATTGTTTTTTTAGAATGGTGTTTTAAATAAAAGGAGAAAAGTTA	10:34-GCTGTGCTGTTTCGAATGGTTCCAA	136:160-GCTGTGCTGTTTCGAATAATTCCAA
485	EPV77163.1	Streptococcus agalactiae GB00984	ALUZ01000054.1	48609	55764	-	Cas9:EPV77163.1(1370)	Cas1:EPV77162.1(289)	Cas2:EPV77161.1(113)	Csn2:EPV77160.1(221)		Spacer:10	no	-	GTTTTGGAACCATTCGAAACAGCACAGCTCTAAAAC	AACTTTTCTCCTTTTATTTAAAACACCATTCTAAAAACAACACCTTTAAAACATACTTTAATTATATATTATTTTTTTGAATTTTAAAAGCATTATCTTTATCTTTCATCTGTTATTTGTTAAAATATCCTAAAGTATGTTTTAAGTTTTAAAGCTTTGCTGATTTTTATTTTTTACTTGATTATTACACTAAAATAACATATAATAATTTTGTTGGAATTATTCGAAACAGCACAGCACGTTAAAATAAGGCAGTGATTTTTAATCCAGTCCGTATTCAGCTTGAAAAAGTGAGCACCGATTCGGTGCTTTTTTATGTCATTGTTATAATTCCGACATTTCTCATATTTGTATTATAAAAAAATAGCAAACAAAATGCAAGCGCTAT	4:28-TTGGAACCATTCGAAACAGCACAGC	214:238-TTGGAATTATTCGAAACAGCACAGC
486	EPT54100.1	Streptococcus agalactiae CCUG 19094	ALQK01000030.1	44514	51738	-	Cas9:EPT54100.1(1370)	Cas1:EPT54099.1(289)	Cas2:EPT54098.1(113)	Csn2:EPT54097.1(221)		Spacer:11	no	-	GTTTTGGAACCATTCGAAACAGCACAGCTCTAAAAC	AACTTTTCTCCTTTTATTTAAAACACCATTCTAAAAACAACACCTTTAAAACATACTTTAATTATATATTATTTTTTTGAATTTTAAAAGCATTATCTTTATCTTTCATCTGTTATTTGTTAAAATATCCTAAAGTATGTTTTAAGTTTTAAAGCTTTGCTGATTTTTATTTTTTACTTGATTATTACACTAAAATAACATATAATAATTTTGTTGGAATTATTCGAAACAGCACAGCACGTTAAAATAAGGCAGTGATTTTTAATCCAGTCCGTATTCAGCTTGAAAAAGTGAGCACCGATTCGGTGCTTTTTTATGTCATTGTTATAATTCCGACATTTCTCATATTTGTATTATAAAAAAAATAGCAAACAAAATGCAAGCGCTAT	4:28-TTGGAACCATTCGAAACAGCACAGC	214:238-TTGGAATTATTCGAAACAGCACAGC
487	EPT53762.1	Streptococcus agalactiae CCUG 24810	ALQL01000036.1	44499	51985	-	Cas9:EPT53762.1(1370)	Cas1:EPT53761.1(289)	Cas2:EPT53760.1(113)	Csn2:EPT53759.1(221)		Spacer:15	no	-	GTTTTGGAACCATTCGAAACAGCACAGCTCTAAAAC	AACTTTTCTCCTTTTATTTAAAACACCATTCTAAAAACAACACCTTTAAAACATACTTTAATTATATATTATTTTTTTGAATTTTAAAAGCATTATCTTTATCTTTCATCTGTTATTTGTTAAAATATCCTAAAGTATGTTTTAAGTTTTAAAGCTTTGCTGATTTTTATTTTTTACTTGATTATTACACTAAAATAACATATAATAATTTTGTTGGAATTATTCGAAACAGCACAGCACGTTAAAATAAGGCAGTGATTTTTAATCCAGTCCGTATTCAGCTTGAAAAAGTGAGCACCGATTCGGTGCTTTTTTATGTCATTGTTATAATTCCGACATTTCTCATATTTGTATTATAAAAAAATAGCAAACAAAATGCAAGCGCTAT	4:28-TTGGAACCATTCGAAACAGCACAGC	214:238-TTGGAATTATTCGAAACAGCACAGC
488	EPT54510.1	Streptococcus agalactiae CCUG 25532	ALQM01000020.1	254177	261557	-	Cas9:EPT54510.1(1378)	Cas1:EPT54509.1(289)	Cas2:EPT54508.1(113)	Csn2:EPT54507.1(221)		Spacer:13	no	-	GTTTTGGAACCATTCGAAACAGCACAGCTCTAAAAC	AACTTTTCTCCTTTTATTTAAAACACCATTCTAAAAAAAATACCTTTAAAACATACTTTAATTATATATTATTTTTTTGAGTTTTAAAAGCATTATCTTTATCTTTCATCTGTTATTTGTTAAAATATCCTAAAGTATGTTTTAAGTTTTAAAGCTTTGCTGATTTTTATTTTTTACTTGATTATTACATTAAAATAACATATAATAATTTTGTTGGAATTATTCGAAACAGCACAGCACGTTAAAATAAGGCAGTGATTTTTAATCCAGTCCGTATTCAGCTTGAAAAAGTGAGCACCGAATCGGTGCTTTTTTTATGTCATTGTTATAATTCCGACATTTCTCATATTTGTATTATAAAAAAATCGCAAACAAAATGCAAGCGCTAT	4:28-TTGGAACCATTCGAAACAGCACAGC	214:238-TTGGAATTATTCGAAACAGCACAGC
489	EPT58102.1	Streptococcus agalactiae CCUG 37737	ALQO01000042.1	43757	50717	-	Cas9:EPT58102.1(1370)	Cas1:EPT58101.1(289)	Cas2:EPT58100.1(113)	Csn2:EPT58099.1(221)		Spacer:7	no	-	GTTTTGGAACCATTCGAAACAGCACAGCTCTAAAAC	AACTTTTCTCCTTTTATTTAAAACACCATTCTAAAAACAACACCTTTAAAACATACTTTAATTATATATTATTTTTTTGAATTTTAAAAGCATTATCTTTATCTTTCATCTGTTATTTGTTAAAATATCCTAAAGTATGTTTTAAGTTTTAAAGCTTTGCTGATTTTTATTTTTTACTTGATTATTACACTAAAATAACATATAATAATTTTGTTGGAATTATTCGAAACAGCACAGCACGTTAAAATAAGGCAGTGATTTTTAATCCAGTCCGTATTCAGCTTGAAAAAGTGAGCACCGATTCGGTGCTTTTTTATGTCATTGTTATAATTCCGACATTTCTCATATTTGTATTATAAAAAAAATAGCAAACAAAATGCAAGCGCTAT	4:28-TTGGAACCATTCGAAACAGCACAGC	214:238-TTGGAATTATTCGAAACAGCACAGC
490	EPT64820.1	Streptococcus agalactiae CCUG 37741	ALQQ01000028.1	216102	223259	+	Cas9:EPT64820.1(1370)	Cas1:EPT64821.1(289)	Cas2:EPT64822.1(113)	Csn2:EPT64823.1(221)		Spacer:10	no	-	GTTTTAGAGCTGTGCTGTTTCGAATGGTTCCAAAAC	TAGCGCTTGCATTTTGTTTGCTATTTTTTTATAATACAAATATGAGAAATGTCGGAATTATAACAATGACATAAAAAAGCACCGAATCGGTGCTCACTTTTTCAAGCTGAATACGGACTGGATTAAAAATCACTGCCTTATTTTAACGTGCTGTGCTGTTTCGAATAATTCCAACAAAATTATTATATGTTATTTTAGTGTAATAATCAAGTAAAAAATAAAAATCAGCAAAGCTTTAAAACTTAAAACATACTTTAGGATATTTTAACAAATAACAGATGAAAGATAAAGATAATGCTTTTAAAATTCAAAAAAATAATATATAATTAAAGTATGTTTTAAAGGTGTTGTTTTTAGAATGGTGTTTTAAATAAAAGGAGAAAAGTTA	9:33-GCTGTGCTGTTTCGAATGGTTCCAA	150:174-GCTGTGCTGTTTCGAATAATTCCAA
491	EPT65127.1	Streptococcus agalactiae CCUG 37742	ALQR01000044.1	43706	50863	-	Cas9:EPT65127.1(1370)	Cas1:EPT65126.1(289)	Cas2:EPT65125.1(113)	Csn2:EPT65124.1(221)		Spacer:10	no	-	GTTTTGGAACCATTCGAAACAGCACAGCTCTAAAAC	AACTTTTCTCCTTTTATTTAAAACACCATTCTAAAAACAACACCTTTAAAACATACTTTAATTATATATTATTTTTTTGAATTTTAAAAGCATTATCTTTATCTTTCATCTGTTATTTGTTAAAATATCCTAAAGTATGTTTTAAGTTTTAAAGCTTTGCTGATTTTTATTTTTTACTTGATTATTACACTAAAATAACATATAATAATTTTGTTGGAATTATTCGAAACAGCACAGCACGTTAAAATAAGGCAGTGATTTTTAATCCAGTCCGTATTCAGCTTGAAAAAGTGAGCACCGATTCGGTGCTTTTTTATGTCATTGTTATAATTCCGACATTTCTCATATTTGTATTATAAAAAAATAGCAAACAAAATGCAAGCGCTAT	4:28-TTGGAACCATTCGAAACAGCACAGC	214:238-TTGGAATTATTCGAAACAGCACAGC
492	EPT70828.1	Streptococcus agalactiae CCUG 39096 A	ALQT01000015.1	44500	52316	-	Cas9:EPT70828.1(1370)	Cas1:EPT70827.1(289)	Cas2:EPT70826.1(113)	Csn2:EPT70825.1(221)		Spacer:20	no	-	GTTTTGGAACCATTCGAAACAGCACAGCTCTAAAAC	AACTTTTCTCCTTTTATTTAAAACACCATTCTAAAAACAACACCTTTAAAACATACTTTAATTATATATTATTTTTTTGAATTTTAAAAGCATTATCTTTATCTTTCATCTGTTATTTGTTAAAATATCCTAAAGTATGTTTTAAGTTTTAAAGCTTTGCTGATTTTTATTTTTTACTTGATTATTACACTAAAATAACATATAATAATTTTGTTGGAATTATTCGAAACAGCACAGCACGTTAAAATAAGGCAGTGATTTTTAATCCAGTCCGTATTCAGCTTGAAAAAGTGAGCACCGATTCGGTGCTTTTTTATGTCATTGTTATAATTCCGACATTTCTCATATTTGTATTATAAAAAAATAGCAAACAAAATGCAAGCGCTAT	4:28-TTGGAACCATTCGAAACAGCACAGC	214:238-TTGGAATTATTCGAAACAGCACAGC
493	EPT72108.1	Streptococcus agalactiae CCUG 44077	ALQU01000054.1	45173	52189	-	Cas9:EPT72108.1(1370)	Cas1:EPT72107.1(289)	Cas2:EPT72106.1(113)	Csn2:EPT72105.1(221)		Spacer:7	no	-	GTTTTGGAACCATTCGAAACAGCACAGCTCTAAAAC	AACTTTTCTCCTTTTATTTAAAACACCATTCTAAAAACAACACCTTTAAAACATACTTTAATTATATATTATTTTTTTGAATTTTAAAAGCATTATCTTTATCTTTCATCTGTTATTTGTTAAAATATCCTAAAGTATGTTTTAAGTTTTAAAGCTTTGCTGATTTTTATTTTTTACTTGATTATTACACTAAAATAACATATAATAATTTTGTTGGAATTATTCGAAACAGCACAGCACGTTAAAATAAGGCAGTGATTTTTAATCCAGTCCGTATTCAGCTTGAAAAAGTGAGCACCGATTCGGTGCTTTTTTATGTCATTGTTATAATTCCGACATTTCTCATATTTGTATTATAAAAAAATAGCAAACAAAATGCAAGCGCTAT	4:28-TTGGAACCATTCGAAACAGCACAGC	214:238-TTGGAATTATTCGAAACAGCACAGC
494	EPT72992.1	Streptococcus agalactiae CCUG 49087	ALQV01000035.1	264427	271212	-	Cas9:EPT72992.1(1370)	Cas1:EPT72991.1(289)	Cas2:EPT72990.1(113)	Csn2:EPT72989.1(221)		Spacer:6	no	-	GTTTTGGAACCATTCGAAACAGCACAGCTCTAAAAC	AATTTATCTCCTTTTATTTAAAATATCACTTTAAAAACGCAAACTTTAAAGTTTTGCTAATTTTTACTTGATTATTACATTAAAATAACATATAATAATTTTGTTGGAATTATTCGAAACAGCACAGCACGTTAAAATAAGGCAGTGATTTTTTAATCCAGTCCGTATTTAGCTTGAAAAAGTGAGCACCGATTCGGTGCTTTTTTTATGTCATTGTTATAATTCCGACATTTCTCATATTTGTATTATAAAAAAATAGCAAACAAAATGCAAGCGCTAT	4:28-TTGGAACCATTCGAAACAGCACAGC	104:128-TTGGAATTATTCGAAACAGCACAGC
495	EPT75128.1	Streptococcus agalactiae LMG 15085	ALQW01000035.1	9157	15942	+	Cas9:EPT75128.1(1370)	Cas1:EPT75129.1(289)	Cas2:EPT75130.1(113)	Csn2:EPT75131.1(221)		Spacer:6	no	-	GTTTTAGAGCTGTGCTGTTTCGAATGGTTCCAAAAC	TAGCGCTTGCATTTTGTTTGCTATTTTTTTATAATACAAATATGAGAAATGTCGGAATTATAACAATGACATAAAAAAAGCACCGAATCGGTGCTCACTTTTTCAAGCTAAATACGGACTGGATTAAAAAATCACTGCCTTATTTTAACGTGCTGTGCTGTTTCGAATAATTCCAACAAAATTATTATATGTTATTTTAATGTAATAATCAAGTAAAAATTAGCAAAACTTTAAAGTTTGCGTTTTTAAAGTGATATTTTAAATAAAAGGAGATAAATTA	9:33-GCTGTGCTGTTTCGAATGGTTCCAA	152:176-GCTGTGCTGTTTCGAATAATTCCAA
496	EPT78565.1	Streptococcus agalactiae LMG 15091	ALQX01000036.1	9859	16579	+	Cas9:EPT78565.1(1370)		Cas2:EPT78566.1(113)	Csn2:EPT78567.1(221)		Spacer:5	no	-	GTTTTAGAGCTGTGCTGTTTCGAATGGTTCCAAAAC	TAGCGCTTGCATTTTGTTTGCTATTTTTTTATAATACAAATATGAGAAATGTCGGAATTATAACAATGACATAAAAAAAGCACCGAATCGGTGCTCACTTTTTCAAGCTAAATACGGACTGGATTAAAAAATCACTGCCTTATTTTAACGTGCTGTGCTGTTTCGAATAATTCCAACAAAATTATTATATGTTATTTTAATGTAATAATCAAGTAAAAATTAGCAAAACTTTAAAGTTTGCGTTTTTAAAGTGATATTTTAAATAAAAGGAGATAAATTA	9:33-GCTGTGCTGTTTCGAATGGTTCCAA	152:176-GCTGTGCTGTTTCGAATAATTCCAA
497	EPX30945.1	Streptococcus agalactiae LMG 15093	ALQZ01000115.1	60973	69055	+	Cas9:EPX30945.1(1370)	Cas1:EPX30946.1(289)	Cas2:EPX30947.1(113)	Csn2:EPX30948.1(221)		Spacer:24	no	-	GTTTTAGAGCTGTGCTGTTTCGAATGGTTCCAAAAC	TAGCGCTTGCATTTTGTTTGCTATTTTTTTATAATACAAATATGAGAAATGTCGGAATTATAACAATGACATAAAAAAGCACCGAATCGGTGCTCACTTTTTCAAGCTGAATACGGACTGGATTAAAAATCACTGCCTTATTTTAACGTGCTGTGCTGTTTCGAATAATTCCAACAAAATTATTATATGTTATTTTAGTGTAATAATCAAGTAAAAAATAAAAATCAGCAAAGCTTTAAAACTTAAAACATACTTTAGGATATTTTAACAAATAACAGATGAAAGATAAAGATAATGCTTTTAAAATTCAAAAAAATAATATATAATTAAAGTATGTTTTAAAGGTGTTGTTTTTAGAATGGTGTTTTAAATAAAAGGAGAAAAGTTA	9:33-GCTGTGCTGTTTCGAATGGTTCCAA	150:174-GCTGTGCTGTTTCGAATAATTCCAA
498	EPX34542.1	Streptococcus agalactiae LMG 15094	ALRA01000021.1	9853	16572	+	Cas9:EPX34542.1(1370)	Cas1:EPX34543.1(289)	Cas2:EPX34544.1(113)	Csn2:EPX34545.1(221)		Spacer:5	no	-	GTTTTAGAGCTGTGCTGTTTCGAATGGTTCCAAAAC	TAGCGCTTGCATTTTGTTTGCTATTTTTTTATAATACAAATATGAGAAATGTCGGAATTATAACAATGACATAAAAAAAGCACCGAATCGGTGCTCACTTTTTCAAGCTAAATACGGACTGGATTAAAAAATCACTGCCTTATTTTAACGTGCTGTGCTGTTTCGAATAATTCCAACAAAATTATTATATGTTATTTTAATGTAATAATCAAGTAAAAATTAGCAAAACTTTAAAGTTTGCGTTTTTAAAGTGATATTTTAAATAAAAGGAGATAAATTA	9:33-GCTGTGCTGTTTCGAATGGTTCCAA	152:176-GCTGTGCTGTTTCGAATAATTCCAA
499	EPT82490.1	Streptococcus agalactiae LMG 15095	ALRB01000014.1	264325	271044	-	Cas9:EPT82490.1(1370)	Cas1:EPT82489.1(289)	Cas2:EPT82488.1(113)	Csn2:EPT82487.1(221)		Spacer:5	no	-	GTTTTGGAACCATTCGAAACAGCACAGCTCTAAAAC	AATTTATCTCCTTTTATTTAAAATATCACTTTAAAAACGCAAACTTTAAAGTTTTGCTAATTTTTACTTGATTATTACATTAAAATAACATATAATAATTTTGTTGGAATTATTCGAAACAGCACAGCACGTTAAAATAAGGCAGTGATTTTTTAATCCAGTCCGTATTTAGCTTGAAAAAGTGAGCACCGATTCGGTGCTTTTTTTATGTCATTGTTATAATTCCGACATTTCTCATATTTGTATTATAAAAAAATAGCAAACAAAATGCAAGCGCTAT	4:28-TTGGAACCATTCGAAACAGCACAGC	104:128-TTGGAATTATTCGAAACAGCACAGC
500	EPT81264.1	Streptococcus agalactiae BSU450	ALRC01000030.1	133170	140195	+	Cas9:EPT81264.1(1370)	Cas1:EPT81265.1(289)	Cas2:EPT81266.1(113)	Csn2:EPT81267.1(221)		Spacer:8	no	-	GTTTTAGAGCTGTGCTGTTTCGAATGGTTCCAAAAC	TAGCGCTTGCATTTTGTTTGCTATTTTTTTATAATACAAATATGAGAAATGTCGGAATTATAACAATGACATAAAAAAGCACCGAATCGGTGCTCACTTTTTCAAGCTGAATACGGACTGGATTAAAAATCACTGCCTTATTTTAACGTGCTGTGCTGTTTCGAATAATTCCAACAAAATTATTATATGTTATTTTAGTGTAATAATCAAGTAAAAAATAAAAATCAGCAAAGCTTTAAAACTTAAAACATACTTTAGGATATTTTAACAAATAACAGATGAAAGATAAAGATAATGCTTTTAAAATTCAAAAAAATAATATATAATTAAAGTATGTTTTAAAGGTGTTGTTTTTAGAATGGTGTTTTAAATAAAAGGAGAAAAGTTA	9:33-GCTGTGCTGTTTCGAATGGTTCCAA	150:174-GCTGTGCTGTTTCGAATAATTCCAA
501	EPT92115.1	Streptococcus agalactiae BSU442	ALRD01000012.1	12684	19301	-	Cas9:EPT92115.1(1370)	Cas1:EPT92114.1(289)	Cas2:EPT92113.1(113)	Csn2:EPT92112.1(221)		Spacer:2	no	-	GTTTTGGAACCATTCGAAACAGCACAGCTCTAAAAC	AACTTTTCTCCTTTTATTTAAAACACCATTCTAAAAAAACAATACCTTTAAAACATACTTTAATTATATATTATTTTTTTGAGTTTTAAAAGCATTATCTTTATCTTTCATCTGTTATTTGTTAAAATATCTTAAAGTATGTTTTAAGTTTTAAAGCTTTGCTGATTTTTATTTTTTACTTGATTATTACATTAAAATAACATATAATAATTTTGTTGGAATTATTCGAAACAGCACAGCGCGTTAAAATAAGGCTAGTCCGTATTCAGCTTGAAAAAGTGAGCACCGATTCGGTGCTTTTTTTATGTCATTGTTATAATTCCGATATTTCTCATATTTGTATTATAAAAAATCGCAAACAAAATGCAAGCACTAT	4:28-TTGGAACCATTCGAAACAGCACAGC	216:240-TTGGAATTATTCGAAACAGCACAGC
502	EPT92467.1	Streptococcus agalactiae BSU178	ALRG01000016.1	42545	50164	-	Cas9:EPT92467.1(1370)	Cas1:EPT92466.1(289)	Cas2:EPT92465.1(113)	Csn2:EPT92464.1(221)		Spacer:17	no	-	GTTTTGGAACCATTCGAAACAGCACAGCTCTAAAAC	AACTTTTCTCCTTTTATTTAAAACACCATTCTAAAAACAACACCTTTAAAACATACTTTAATTATATATTATTTTTTTGAATTTTAAAAGCATTATCTTTATCTTTCATCTGTTATTTGTTAAAATATCCTAAAGTATGTTTTAAGTTTTAAAGCTTTGCTGATTTTTATTTTTTACTTGATTATTACACTAAAATAACATATAATAATTTTGTTGGAATTATTCGAAACAGCACAGCACGTTAAAATAAGGCAGTGATTTTTAATCCAGTCCGTATTCAGCTTGAAAAAGTGAGCACCGATTCGGTGCTTTTTTATGTCATTGTTATAATTCCGACATTTCTCATATTTGTATTATAAAAAAATAGCAAACAAAATGCAAGCGCTAT	4:28-TTGGAACCATTCGAAACAGCACAGC	214:238-TTGGAATTATTCGAAACAGCACAGC
503	EPU12955.1	Streptococcus agalactiae STIR-CD-22	ALRP01000018.1	44586	51283	-	Cas9:EPU12955.1(1370)	Cas1:EPU12954.1(289)	Cas2:EPU12953.1(113)	Csn2:EPU12952.1(221)		Spacer:3	no	-	TGTTTTGGAACCATTCGAAACAGCACAGCTCTAAAAC	AACTTTTCTCCTTTTATTTAAAACACCATTCTAAAAACAACACCTTTAAAACATACTTTAATTATATATTATTTTTTTGAATTTTAAAAGCATTATCTTTATCTTTCATCTGTTATTTGTTAAAATATCCTAAAGTATGTTTTAAGTTTTAAAGCTTTGCTGATTTTTATTTTTTACTTGATTATTACACTAAAATAACATATAATAATTTTGTTGGAATTATTCGAAACAGCACAGCACGTTAAAATAAGGCAGTGATTTTTAATCCAGTCCGTATTCAGCTTGAAAAAGTGAGCACCGATTCGGTGCTTTTTTATGTCATTGTTATAATTCCGACATTTCTCATATTTGTATTATAAAAAAATAGCAAACAAAATGCAAGCGCTAT	5:29-TTGGAACCATTCGAAACAGCACAGC	214:238-TTGGAATTATTCGAAACAGCACAGC
504	OIX74748.1	Streptococcus agalactiae serogroup III	MCQP01000001.1	9176	17135	+	Cas9:OIX74748.1(1370)	Cas1:OIX74749.1(289)	Cas2:OIX74750.1(113)	Csn2:OIX74751.1(221)		Spacer:14	no	-	GTTTTAGAGCTGTGCTGTTTCGAATGGTTCCAAAAC	GTTATTAGTAGTTTTAACTTGGATTTGGATTATATCGTTAGCAACTCTAGCTACAATTTATATTGCTTGGTTGATCTATCCTATAGAAATTCAGTTTTTAAAATTAGAAAAGGTTGTGTATTTAAAGGCTGAAACAATTTATTATAATTTTAATAAGTTGATGATATATCTGACTCATCCTTTTATCTCTGATTTAAATATGCCTAGCTTTCCTTCTTCAGAGGATGGTTTAAAGCATTTTGCGGATGTAAAATATCTTTTTACTCTAGCGCATGGGCTTTTTGTTATACTAACTTTTCCAGTTATTTATTTTTTAAGACGTGGATGGAAGCAAAAAAGTATCTTTCTATATGAAGGCTTCTTCAAGATAGCTATTATGTTGCCTATTTTTATTGTAGT…	9:33-GCTGTGCTGTTTCGAATGGTTCCAA	798:822-GCTGTGCTGTTTCGAATAATTCCAA
505	EPU12333.1	Streptococcus agalactiae STIR-CD-24	ALRR01000037.1	43760	50457	-	Cas9:EPU12333.1(1370)	Cas1:EPU12332.1(289)	Cas2:EPU12331.1(113)	Csn2:EPU12330.1(221)		Spacer:3	no	-	TGTTTTGGAACCATTCGAAACAGCACAGCTCTAAAAC	AACTTTTCTCCTTTTATTTAAAACACCATTCTAAAAACAACACCTTTAAAACATACTTTAATTATATATTATTTTTTTGAATTTTAAAAGCATTATCTTTATCTTTCATCTGTTATTTGTTAAAATATCCTAAAGTATGTTTTAAGTTTTAAAGCTTTGCTGATTTTTATTTTTTACTTGATTATTACACTAAAATAACATATAATAATTTTGTTGGAATTATTCGAAACAGCACAGCACGTTAAAATAAGGCAGTGATTTTTAATCCAGTCCGTATTCAGCTTGAAAAAGTGAGCACCGATTCGGTGCTTTTTTATGTCATTGTTATAATTCCGACATTTCTCATATTTGTATTATAAAAAAATAGCAAACAAAATGCAAGCGCTAT	5:29-TTGGAACCATTCGAAACAGCACAGC	214:238-TTGGAATTATTCGAAACAGCACAGC
506	EPU15752.1	Streptococcus agalactiae STIR-CD-28	ALRT01000038.1	44520	51217	-	Cas9:EPU15752.1(1370)	Cas1:EPU15751.1(289)	Cas2:EPU15750.1(113)	Csn2:EPU15749.1(221)		Spacer:3	no	-	TGTTTTGGAACCATTCGAAACAGCACAGCTCTAAAAC	AACTTTTCTCCTTTTATTTAAAACACCATTCTAAAAACAACACCTTTAAAACATACTTTAATTATATATTATTTTTTTGAATTTTAAAAGCATTATCTTTATCTTTCATCTGTTATTTGTTAAAATATCCTAAAGTATGTTTTAAGTTTTAAAGCTTTGCTGATTTTTATTTTTTACTTGATTATTACACTAAAATAACATATAATAATTTTGTTGGAATTATTCGAAACAGCACAGCACGTTAAAATAAGGCAGTGATTTTTAATCCAGTCCGTATTCAGCTTGAAAAAGTGAGCACCGATTCGGTGCTTTTTTATGTCATTGTTATAATTCCGACATTTCTCATATTTGTATTATAAAAAAATAGCAAACAAAATGCAAGCGCTAT	5:29-TTGGAACCATTCGAAACAGCACAGC	214:238-TTGGAATTATTCGAAACAGCACAGC
507	EPU23744.1	Streptococcus agalactiae LMG 14609	ALRV01000076.1	5439	12465	-	Cas9:EPU23744.1(1370)	Cas1:EPU23743.1(289)	Cas2:EPU23742.1(113)	Csn2:EPU23741.1(221)		Spacer:8	no	-	TGTTTTGGAACCATTCGAAACAGCACAGCTCTAAAAC	AACTTTTCTCCTTTTATTTAAAACACCATTCTAAAAACAACACCTTTAAAACATACTTTAATTATATATTATTTTTTTGAATTTTAAAAGCATTATCTTTATCTTTCATCTGTTATTTGTTAAAATATCCTAAAGTATGTTTTAAGTTTTAAAGCTTTGCTGATTTTTATTTTTTACTTGATTATTACACTAAAATAACATATAATAATTTTGTTGGAATTATTCGAAACAGCACAGCACGTTAAAATAAGGCAGTGATTTTTAATCCAGTCCGTATTCAGCTTGAAAAAGTGAGCACCGATTCGGTGCTTTTTTATGTCATTGTTATAATTCCGACATTTCTCATATTTGTATTATAAAAAAATAGCAAACAAAATGCAAGCGCTAT	5:29-TTGGAACCATTCGAAACAGCACAGC	214:238-TTGGAATTATTCGAAACAGCACAGC
508	EPU26005.1	Streptococcus agalactiae MRI Z1-012	ALRX01000048.1	61	7416	-	Cas9:EPU26005.1(1370)	Cas1:EPU26004.1(289)	Cas2:EPU26003.1(113)	Csn2:EPU26002.1(221)		Spacer:13	no	-	GTTTTGGAACCATTCGAAACAGCACAGCTCTAAAAC	AACTTTTCTCCTTTTATTTAAAACACCATTCTAAAAACAACACCTTTAAAACATACTTTAATTATATATTATTTTTTTGAATTTTAAAAGCATTATCTTTATCTTTCATCTGTTATTTGTTAAAATATCCTAAAGTATGTTTTAAGTTTTAAAGCTTTGCTGATTTTTATTTTTTACTTGATTATTACACTAAAATAACATATAATAATTTTGTTGGAATTATTCGAAACAGCACAGCACGTTAAAATAAGGCAGTGATTTTTAATCCAGTCCGTATTCAGCTTGAAAAAGTGAGCACCGATTCGGTGCTTTTTTATGTCATTGTTATAATTCCGACATTTCTCATATTTGTATTATAAAAAAATAGCAAACAAAATGCAAGCGCTAT	4:28-TTGGAACCATTCGAAACAGCACAGC	214:238-TTGGAATTATTCGAAACAGCACAGC
509	EQA30020.1	Streptococcus agalactiae MRI Z1-024	ALRY02000007.1	26562	33279	-	Cas9:EQA30020.1(1377)	Cas1:EQA30019.1(289)	Cas2:EQA30018.1(113)	Csn2:EQA30017.1(221)		Spacer:3	no	-	GTTTTGGAACCATTCGAAACAGCACAGCTCTAAAAC	AACTTTTCTCCTTTTATTTAAAACACCATTCTAAAAACAACACCTTTAAAACATACTTTAATTATATATTATTTTTTTGAGTTTTAAAAGCATTATCTTTATCTTTCATCTGTTATTTGTTAAAATATCCTAAAGTATGTTTTAAGTTTTAAAGCTTTGCTGATTTTTATTTTTTACTTGATTATTACACTAAAATAACATATAATAATTTTGTTAGAACTATTCGAAACAGCACAGCACGTTAAAATAAGGCAGTGATTTTTAATCCAGTCCGTATTCAGCTTGAAAAAGTGAGCACCGATTCGGTGCTTTTTTTATGTCATTGTTATAATTCCGACATTTCTCATATTTGTATTATAAAAAAATAGCAAACAAAATGCAAGCGCTAT	7:28-GAACCATTCGAAACAGCACAGC	217:238-GAACTATTCGAAACAGCACAGC
510	EQA91876.1	Streptococcus agalactiae MRI Z1-038	ALRZ02000025.1	43754	50778	-	Cas9:EQA91876.1(1370)	Cas1:EQA91875.1(289)	Cas2:EQA91874.1(113)	Csn2:EQA91873.1(221)		Spacer:8	no	-	GTTTTGGAACCATTCGAAACAGCACAGCTCTAAAAC	AACTTTTCTCCTTTTATTTAAAACACCATTCTAAAAACAACACCTTTAAAACATACTTTAATTATATATTATTTTTTTGAATTTTAAAAGCATTATCTTTATCTTTCATCTGTTATTTGTTAAAATATCCTAAAGTATGTTTTAAGTTTTAAAGCTTTGCTGATTTTTATTTTTTACTTGATTATTACACTAAAATAACATATAATAATTTTGTTGGAATTATTCGAAACAGCACAGCACGTTAAAATAAGGCAGTGATTTTTAATCCAGTCCGTATTCAGCTTGAAAAAGTGAGCACCGATTCGGTGCTTTTTTATGTCATTGTTATAATTCCGACATTTCTCATATTTGTATTATAAAAAAATAGCAAACAAAATGCAAGCGCTAT	4:28-TTGGAACCATTCGAAACAGCACAGC	214:238-TTGGAATTATTCGAAACAGCACAGC
511	EPU42830.1	Streptococcus agalactiae MRI Z1-216	ALSF01000014.1	12425	19305	-	Cas9:EPU42830.1(1370)	Cas1:EPU42829.1(289)	Cas2:EPU42828.1(113)	Csn2:EPU42827.1(221)		Spacer:6	no	-	GTTTTGGAACCATTCGAAACAGCACAGCTCTAAAAC	AACTTTTCTCCTTTTATTTAAAACACCATTCTAAAAAAACAATACCTTTAAAACATACTTTAATTATATATTATTTTTTTGAGTTTTAAAAGCATTATCTTTATCTTTCATCTGTTATTTGTTAAAATATCCTAAAGTATGTTTTAAGTTTTAAAGCTTTGCTGATTTTTATTTTTTACTTGATTATTACATTAAAATAACATATAATAATTTTGTTGGAATTATTCGAAACAGCACAGCGCGTTAAAATAAGGCTAGTCCGTATTCAGCTTGAAAAAGTGAGCACCGATTCGGTGCTTTTTTATGTCATTGTTATAATTCCGATATTTCTCATATTTGTATTATAAAAAATCGCAAACAAAATGCAAGCACTAT	4:28-TTGGAACCATTCGAAACAGCACAGC	216:240-TTGGAATTATTCGAAACAGCACAGC
512	EPU47916.1	Streptococcus agalactiae str. Gottschalk 992B	ALSK01000021.1	44028	51515	-	Cas9:EPU47916.1(1370)	Cas1:EPU47915.1(289)	Cas2:EPU47914.1(113)	Csn2:EPU47913.1(221)		Spacer:15	no	-	GTTTTGGAACCATTCGAAACAGCACAGCTCTAAAAC	AACTTTTCTCCTTTTATTTAAAACACCATTCTAAAAACAACACCTTTAAAACATACTTTAATTATATATTATTTTTTTGAATTTTAAAAGCATTATCTTTATCTTTCATCTGTTATTTGTTAAAATATCCTAAAGTATGTTTTAAGTTTTAAAGCTTTGCTGATTTTTATTTTTTACTTGATTATTACACTAAAATAACATATAATAATTTTGTTGGAATTATTCGAAACAGCACAGCACGTTAAAATAAGGCAGTGATTTTTAATCCAGTCCGTATTCAGCTTGAAAAAGTGAGCACCGATTCGGTGCTTTTTTATGTCATTGTTATAATTCCGACATTTCTCATATTTGTATTATAAAAAAATAGCAAACAAAATGCAAGCGCTAT	4:28-TTGGAACCATTCGAAACAGCACAGC	214:238-TTGGAATTATTCGAAACAGCACAGC
513	EPU51329.1	Streptococcus agalactiae GB00002	ALSL01000010.1	261386	268631	+	Cas9:EPU51329.1(1377)	Cas1:EPU51330.1(289)	Cas2:EPU51331.1(113)	Csn2:EPU51332.1(221)		Spacer:11	no	-	GTTTTAGAGCTGTGCTGTTTCGAATGGTTCCAAAAC	TAGCGCTTGCATTTTGTTTGCTATTTTTTTATAATACAAATATGAGAAATGTCGGAATTATAACAATGACATAAAAAAAGCACCGAATCGGTGCTCACTTTTTCAAGCTGAATACGGACTGGATTAAAAATCACTGCCTTATTTTAACGTGCTGTGCTGTTTCGAATAGTTCTAACAAAATTATTATATGTTATTTTAGTGTAATAATCAAGTAAAAAATAAAAATCAGCAAAGCTTTAAAACTTAAAACATACTTTAGGATATTTTAACAAATAACAGATGAAAGATAAAGATAATGCTTTTAAAACTCAAAAAAATAATATATAATTAAAGTATGTTTTAAAGGTGTTGTTTTTAGAATGGTGTTTTAAATAAAAGGAGAAAAGTTA	9:30-GCTGTGCTGTTTCGAATGGTTC	151:172-GCTGTGCTGTTTCGAATAGTTC
514	EPU72670.1	Streptococcus agalactiae GB00097	ALSV01000013.1	263282	270133	-	Cas9:EPU72670.1(1370)	Cas1:EPU72669.1(289)	Cas2:EPU72668.1(113)	Csn2:EPU72667.1(221)		Spacer:7	no	-	GTTTTGGAACCATTCGAAACAGCACAGCTCTAAAAC	AATTTATCTCCTTTTATTTAAAATATCACTTTAAAAACGCAAACTTTAAAGTTTTGCTAATTTTTACTTGATTATTACATTAAAATAACATATAATAATTTTGTTGGAATTATTCGAAACAGCACAGCACGTTAAAATAAGGCAGTGATTTTTTAATCCAGTCCGTATTTAGCTTGAAAAAGTGAGCACCGATTCGGTGCTTTTTTTATGTCATTGTTATAATTCCGACATTTCTCATATTTGTATTATAAAAAAATAGCAAACAAAATGCAAGCGCTAT	4:28-TTGGAACCATTCGAAACAGCACAGC	104:128-TTGGAATTATTCGAAACAGCACAGC
515	CAD46555.1	Streptococcus agalactiae NEM316	AL766847.1	160424	167009	+	Cas9:CAD46555.1(1377)	Cas1:CAD46556.1(289)	Cas2:CAD46557.1(113)	Csn2:CAD46558.1(221)		Spacer:1	no	-	GGTTTTAGAGCTGTGCTGTTTCGAATGGTTCCAAAAC	TAGCGCTTGCATTTTGTTTGCTATTTTTTTATAATACAAATATGAGAAATGTCGGAATTATAACAATGACATAAAAAAAGCACCGAATCGGTGCTCACTTTTTCAAGCTGAATACGGACTGGATTAAAAATCACTGCCTTATTTTAACGTGCTGTGCTGTTTCGAATAGTTCTAACAAAATTATTATATGTTATTTTAGTGTAATAATCAAGTAAAAAATAAAAATCAGCAAAGCTTTAAAACTTAAAACATACTTTAGGATATTTTAACAAATAACAGATGAAAGATAAAGATAATGCTTTTAAAACTCAAAAAAATAATATATAATTAAAGTATGTTTTAAAGGTGTTGTTTTTAGAATGGTGTTTTAAATAAAAGGAGAAAAGTTA	10:31-GCTGTGCTGTTTCGAATGGTTC	151:172-GCTGTGCTGTTTCGAATAGTTC
516	EPU80120.1	Streptococcus agalactiae GB00202	ALTA01000022.1	44004	50897	-	Cas9:EPU80120.1(1370)	Cas1:EPU80119.1(289)	Cas2:EPU80118.1(113)	Csn2:EPU80117.1(221)		Spacer:6	no	-	GTTTTGGAACCATTCGAAACAGCACAGCTCTAAAAC	AACTTTTCTCCTTTTATTTAAAACACCATTCTAAAAACAACACCTTTAAAACATACTTTAATTATATATTATTTTTTTGAATTTTAAAAGCATTATCTTTATCTTTCATCTGTTATTTGTTAAAATATCCTAAAGTATGTTTTAAGTTTTAAAGCTTTGCTGATTTTTATTTTTTACTTGATTATTACACTAAAATAACATATAATAATTTTGTTGGAATTATTCGAAACAGCACAGCACGTTAAAATAAGGCAGTGATTTTTAATCCAGTCCGTATTCAGCTTGAAAAAGTGAGCACCGATTCGGTGCTTTTTTATGTCATTGTTATAATTCCGACATTTCTCATATTTGTATTATAAAAAAATAGCAAACAAAATGCAAGCGCTAT	4:28-TTGGAACCATTCGAAACAGCACAGC	214:238-TTGGAATTATTCGAAACAGCACAGC
517	EPU86297.1	Streptococcus agalactiae GB00219	ALTC01000014.1	232887	239977	+	Cas9:EPU86297.1(1370)	Cas1:EPU86298.1(289)	Cas2:EPU86299.1(113)	Csn2:EPU86300.1(221)		Spacer:9	no	-	GTTTTAGAGCTGTGCTGTTTCGAATGGTTCCAAAAC	TAGCGCTTGCATTTTGTTTGCTATTTTTTTATAATACAAATATGAGAAATGTCGGAATTATAACAATGACATAAAAAAGCACCGAATCGGTGCTCACTTTTTCAAGCTGAATACGGACTGGATTAAAAATCACTGCCTTATTTTAACGTGCTGTGCTGTTTCGAATAATTCCAACAAAATTATTATATGTTATTTTAGTGTAATAATCAAGTAAAAAATAAAAATCAGCAAAGCTTTAAAACTTAAAACATACTTTAGGATATTTTAACAAATAACAGATGAAAGATAAAGATAATGCTTTTAAAATTCAAAAAAATAATATATAATTAAAGTATGTTTTAAAGGTGTTGTTTTTAGAATGGTGTTTTAAATAAAAGGAGAAAAGTTA	9:33-GCTGTGCTGTTTCGAATGGTTCCAA	150:174-GCTGTGCTGTTTCGAATAATTCCAA
518	EPX37363.1	Streptococcus agalactiae GB00867	ALUB01000017.1	261402	268911	+	Cas9:EPX37363.1(1377)	Cas1:EPX37364.1(289)	Cas2:EPX37365.1(113)	Csn2:EPX37366.1(221)		Spacer:15	no	-	GTTTTAGAGCTGTGCTGTTTCGAATGGTTCCAAAAC	TAGCGCTTGCATTTTGTTTGCTATTTTTTTATAATACAAATATGAGAAATGTCGGAATTATAACAATGACATAAAAAAAGCACCGAATCGGTGCTCACTTTTTCAAGCTGAATACGGACTGGATTAAAAATCACTGCCTTATTTTAACGTGCTGTGCTGTTTCGAATAGTTCTAACAAAATTATTATATGTTATTTTAGTGTAATAATCAAGTAAAAAATAAAAATCAGCAAAGCTTTAAAACTTAAAACATACTTTAGGATATTTTAACAAATAACAGATGAAAGATAAAGATAATGCTTTTAAAACTCAAAAAAATAATATATAATTAAAGTATGTTTTAAAGGTGTTGTTTTTAGAATGGTGTTTTAAATAAAAGGAGAAAAGTTA	9:30-GCTGTGCTGTTTCGAATGGTTC	151:172-GCTGTGCTGTTTCGAATAGTTC
519	EPX41266.1	Streptococcus agalactiae GB00874	ALUC01000029.1	270533	278020	+	Cas9:EPX41266.1(1370)	Cas1:EPX41267.1(289)	Cas2:EPX41268.1(113)			Spacer:15	no	-	GTTTTAGAGCTGTGCTGTTTCGAATGGTTCCAAAAC	TAGCGCTTGCATTTTGTTTGCTATTTTTTTATAATACAAATATGAGAAATGTCGGAATTATAACAATGACATAAAAAAGCACCGAATCGGTGCTCACTTTTTCAAGCTGAATACGGACTGGATTAAAAATCACTGCCTTATTTTAACGTGCTGTGCTGTTTCGAATAATTCCAACAAAATTATTATATGTTATTTTAGTGTAATAATCAAGTAAAAAATAAAAATCAGCAAAGCTTTAAAACTTAAAACATACTTTAGGATATTTTAACAAATAACAGATGAAAGATAAAGATAATGCTTTTAAAATTCAAAAAAATAATATATAATTAAAGTATGTTTTAAAGGTGTTGTTTTTAGAATGGTGTTTTAAATAAAAGGAGAAAAGTTA	9:33-GCTGTGCTGTTTCGAATGGTTCCAA	150:174-GCTGTGCTGTTTCGAATAATTCCAA
520	EPX41828.1	Streptococcus agalactiae GB00884	ALUD01000026.1	44148	51570	-	Cas9:EPX41828.1(1370)	Cas1:EPX41827.1(289)	Cas2:EPX41826.1(113)	Csn2:EPX41825.1(221)		Spacer:14	no	-	GTTTTGGAACCATTCGAAACAGCACAGCTCTAAAAC	AACTTTTCTCCTTTTATTTAAAACACCATTCTAAAAACAACACCTTTAAAACATACTTTAATTATATATTATTTTTTTGAATTTTAAAAGCATTATCTTTATCTTTCATCTGTTATTTGTTAAAATATCCTAAAGTATGTTTTAAGTTTTAAAGCTTTGCTGATTTTTATTTTTTACTTGATTATTACACTAAAATAACATATAATAATTTTGTTGGAATTATTCGAAACAGCACAGCACGTTAAAATAAGGCAGTGATTTTTAATCCAGTCCGTATTCAGCTTGAAAAAGTGAGCACCGATTCGGTGCTTTTTTATGTCATTGTTATAATTCCGACATTTCTCATATTTGTATTATAAAAAAAATAGCAAACAAAATGCAAGCGCTAT	4:28-TTGGAACCATTCGAAACAGCACAGC	214:238-TTGGAATTATTCGAAACAGCACAGC
521	EPV34864.1	Streptococcus agalactiae GB00887	ALUE01000008.1	260247	267228	+	Cas9:EPV34864.1(1377)	Cas1:EPV34865.1(289)	Cas2:EPV34866.1(113)	Csn2:EPV34867.1(221)		Spacer:7	no	-	GTTTTAGAGCTGTGCTGTTTCGAATGGTTCCAAAAC	TAGCGCTTGCATTTTGTTTGCTATTTTTTTATAATACAAATATGAGAAATGTCGGAATTATAACAATGACATAAAAAAAGCACCGAATCGGTGCTCACTTTTTCAAGCTGAATACGGACTGGATTAAAAATCACTGCCTTATTTTAACGTGCTGTGCTGTTTCGAATAGTTCTAACAAAATTATTATATGTTATTTTAGTGTAATAATCAAGTAAAAAATAAAAATCAGCAAAGCTTTAAAACTTAAAACATACTTTAGGATATTTTAACAAATAACAGATGAAAGATAAAGATAATGCTTTTAAAACTCAAAAAAATAATATATAATTAAAGTATGTTTTAAAGGTGTTGTTTTTAGAATGGTGTTTTAAATAAAAGGAGAAAAGTTA	9:30-GCTGTGCTGTTTCGAATGGTTC	151:172-GCTGTGCTGTTTCGAATAGTTC
522	GAD46167.1	Streptococcus anginosus T5	BASY01000004.1	74229	81298	-	Cas9:GAD46167.1(1345)	Cas1:GAD46166.1(288)	Cas2:GAD46165.1(109)	Csn2:GAD46164.1(220)		Spacer:5	no	-	GTTTTGGAACCATTCGAAACAGCACAGCTCTAAAAC	TATCATTTTCCTCCTGACGTAAAGATTAAAATATTTATATAAAAACAACTATGGGAACAGGAATCTCTAAAAATTAAAATGTTCATTTATCACAGTTGCTGAAAAGGTTATTTATCAAAAAATAAAAATCTTTAGAAGCCACTTATAAAATTATGAAACGAAGACCTTAACTATGTCAACAAGAACCTTCATAAGTTTTAACAATTCCGTTATAATAACAAGTTCGTCCTTTTTTAATCTAATTTTCTTCAAAATCAATTCCTTAAGATACAACTTTTATAATTTATGATTTGATTATATCACATATTTTTAAATTTTCAACAAAAATAATGATGAATTTCTATAAAAATGTGATAGAATTAATAGAAAGTTGTATCTTAGTTTTAGAGCTGTGTTGTT…	1:36-GTTTTGGAACCATTCGAAACAGCACAGCTCTAAAAC	416:381-GTTTTGGAAGCATTCGAAACAACACAGCTCTAAAAC
523	AIK77404.1	Streptococcus anginosus	CP007573.1	657464	666510	+	Cas9:AIK77404.1(1345)	Cas1:AIK77405.1(289)	Cas2:AIK77406.1(114)	Csn2:AIK77407.1(220)		Spacer:35	no	-	GTTTTAGAGCTGTGCTGTTTCGAATGGTTCCAAAAC	AAGTAAAAACAGTCGTGAGGCTGTTTTTTGTTGAAACAAGAGAAAGAAAAAAGCACCGAATCGGTGCCACTTTTTCAAGTTGGATACGGACAAAGCCTTATTTTAACTTGCTGTGTTGTTTCGAATGGTTCCAACAATGATAGTATACAATATTTTTCTTTAAATGTAAACGTTTTTCTGATAAAATATTAATATACTGAGGAAATTATATTGTTATATGAGAAAACTTAGTGTGAACGATCTGTTTAAAATATATAGTTCTGTGGAAATCTAAGAAATTTGGTGTAGTTTTGGAAGCATTCGAAACAACACAACTCTAAAACTAAGATACAACTTTCTATTAATTCTATCACATTTTTATAGAAATTCATCATTATTTTTGTTGAAAATTTAAAAATA…	9:33-GCTGTGCTGTTTCGAATGGTTCCAA	110:134-GCTGTGTTGTTTCGAATGGTTCCAA
524	AGU81642.1	Streptococcus anginosus C1051	CP003860.1	935976	944023	+	Cas9:AGU81642.1(1125)	Cas1:AGU81643.1(303)	Cas2:AGU81644.1(111)	Csn2:AGU81645.1(347)		Spacer:29	no	-	GTTTTTGTACTCTCAAGATTTAAGTAACTGTAAAAC				AAAAAGAGTTGCAAACGCTTTTGCAATGTATTATAATAGTGACTGTAAGGGACGCCTTACACAGTTACTTAAATCTTGCAGAAGCTACAAAGATAAGGCTTCATGCCGAAATCAACACCCTGTCTATGACGGGGTGTTTTCGTGTTGTAAAGGAGTTTTTA	4:31-TTTGTA-C-TCT-CAAGATTTAAGTAACTGT	91:61-TTTGTAGCTTCTGCAAGATTTAAGTAACTGT
525	KFN86436.1	Streptococcus equinus ATCC 33317	AUZG01000013.1	275729	292549	+	Cas9:KFN86436.1(1398)	Cas1:KFN86437.1(288)	Cas2:KFN86438.1(109)	Csn2:KFN86439.1(220)		Spacer:40	no	-	GTTTTAGAGCTGTGTTGTTTCGAATGGTTCCAAAAC	TAATGTGTTTGCTTTCATAGGAATATTGTACCACAAAAAGGGCTTTTCTAATAAAGAAAATCTGCTTTAAAAGTGGTATAATAGAAAGGTAGTTTTAATTAGTTAGAGAAAAGAGATGTATGTATGAGAAATTTAGCGGCTATTGATGCCAAATTCTGGGCAACTTTAGTTGAAAATCCATGGACTATTGTTGTTCATTTGCTAGATATTTTAATTGTAGCCTATTTTATTTATAGATTAATAAAAGCCTTAGCAGGCACGAAGATTATGTCCTTGATTCAGGGGGTTGTCTTCTTTATTCTATTAAAATTCATCGCTGAGTGGATTGGATTTACGACAATTTCTTATTTGATGAACCAAGTTATTACATATGGTGTTATTGCCTGTGTTGTTATATTT…	9:33-GCTGTGTTGTTTCGAATGGTTCCAA	7187:7211-GCTGTGTTGTTTCGAATAGTTCCAA
526	KFN88077.1	Streptococcus equinus JB1	AUZH01000014.1	11738	19396	+	Cas9:KFN88077.1(1130)	Cas1:KFN88078.1(303)	Cas2:KFN88079.1(107)	Csn2:KFN88080.1(214)		Spacer:16	no	-	GTTTTTGTACTCTCAAGATTTAAGTAACCGTAAAAC				TTGAATTTTGGGGTTGCAATTTTTATGTAATCGCTATATAATAAATCTTGCAAGGGACGCCTTGCACGGTTACTTAAATCTTGCAGAGCCTACAAAGATAAGGCTTCATGCCGAATTCAAGCACCCCATGTTTTTACATGGGGTGCTTTTCGTTGTGTAAAGGAGAAAATGA	4:31-TTTGTA--CTCT-CAAGATTTAAGTAACCGT	96:66-TTTGTAGGCTCTGCAAGATTTAAGTAACCGT
527	BAK28291.1	Streptococcus gallolyticus subsp. gallolyticus ATCC 43143	AP012053.1	1477224	1483937	-	Cas9:BAK28291.1(1130)	Cas1:BAK28290.1(303)	Cas2:BAK28289.1(107)	Csn2:BAK28288.1(349)		Spacer:10	no	-	TTAGTTACGGTTACTTAAATCTTGAGAGTACAAAAAC				CATATTCTCCTTTGATACAACGAAAAGCACCCCATGTCAAAACATGGGGTGCTTGAATTCGGCATAAAGCCTTATCTTTGTAGGCTCAGCAAGATTTAAGTAACCGTGCAAGGCGTCCCTTGCAAGAACTATTATATAGCGTTTACATAAAAATTGCAACCCCAAATTTCAAT	7:24-ACGGTTACTTAAATCTTG	107:90-ACGGTTACTTAAATCTTG
528	ALT80600.1	Streptococcus gallolyticus	CP013688.1	582252	589886	+	Cas9:ALT80600.1(1129)	Cas1:ALT80601.1(303)	Cas2:ALT80602.1(107)	Csn2:ALT80603.1(349)		Spacer:24	no	-	GTTTTTGTACTCTCAAGATTTAAGTAACCGTAAAAC				TTACTATATGGGGTTGCAATTTTTATGTAAACGCTATATAATAGTTCTTGCAAGGGACGCCTTGCACGGTTACTTAAATCTTGCTGAGCCTACAAAGATAAGGCTTTATGCCGAATTCAAGCACCCCATGTTTTGACATGGGGTGCTTTTCGTTGTATCAAAGGAGAATATGA	14:31-CAAGATTTAAGTAACCGT	83:66-CAAGATTTAAGTAACCGT
529	KJQ63371.1	Streptococcus gordonii	JYGN01000007.1	334060	341439	+	Cas9:KJQ63371.1(1370)	Cas1:KJQ63372.1(288)	Cas2:KJQ63373.1(114)	Csn2:KJQ63374.1(220)		Spacer:9	no	-	GTTTTAGAGCTGTGTTGTTTCGAATGGTTCCAAAAC	TCTTAGAAAGCTCTGTCAGATGGCAGAGTTTTTCTCTAGGTCCCCTTAGTTCAATGGATATAACAACTCCCTCCTAAGGAGTAGTTGCTGGTTCGATTCCGGCAGGGGACATGTTTATGAAAAAAGCTACGTCATTTAACGTAGTTTTTTTCTGTTTTTAAATGAAAGCGCTCTAAAATAAATTGTTTTTTTAGGAAAATAGGAGTACAATAAGTTAGTATAGTAAATAAAAAAGCACCGAATCGGTGCGCACTTTTTCAAGTTGTGTACGGACAAAGCCTTATTTTAACTTGCTGTGTTGTTTCGAATAGTTCCAACAGCTTTATTGTACTATACTCGTCAAAGATTATCAAGTGAAATGTAAATTATTTTACAGATACGACAAAAAGCTAGTTTATC…	9:33-GCTGTGTTGTTTCGAATGGTTCCAA	293:317-GCTGTGTTGTTTCGAATAGTTCCAA
530	KHD40896.1	Streptococcus hongkongensis	JRYN01000001.1	260365	267375	+	Cas9:KHD40896.1(1126)	Cas1:KHD40897.1(302)	Cas2:KHD40898.1(107)			Spacer:15	no	-	GTTTTTGTACTCTCAAGATTTAAGTAACTATAAAAC				AATTTATGGGGTTGCAATTTTTATGTAAACGCTATATAATAAAAATGCAAGGGACGCCTTGCATAGTTACTTAAATCTTGCTGAGCCTACAAAGATAAGGCTTCATGCCGAATTCAAGCACCCCATCATTGATGGGGTGCTTTTCGTATTGTGAGGTATGTAATAA	14:31-CAAGATTTAAGTAACTAT	80:63-CAAGATTTAAGTAACTAT
531	KXU13673.1	Streptococcus infantis	LQZF01000092.1	1740	8616	-	Cas9:KXU13673.1(1129)	Cas1:KXU13672.1(302)	Cas2:KXU13671.1(92)	Csn2:KXU13670.1(347)		Spacer:9	no	-	GTTGTACAGTTACTTAAATCTTGAGAGTACAAAAAC				AATCCTGTCCTCTTTACAAAACGAAAACACCCCGCCATAATTGACAGGGTGTTGAATTCGGCATGAAGCCTTATCTTTGTAGCTTCTGCAAGATTTAAGTAACTGTGTAAGGCGTCCCTTACAGTTACTATTATAATACATTGTAAAAGCATTTGCAACTCTATTTTGAAACTTTT	6:33-ACAGTTACTTAAATCTTG-AGA-G-TACAAA	106:76-ACAGTTACTTAAATCTTGCAGAAGCTACAAA
532	AGU76122.1	Streptococcus intermedius B196	CP003857.1	762854	770239	+	Cas9:AGU76122.1(1125)	Cas1:AGU76123.1(303)	Cas2:AGU76124.1(111)	Csn2:AGU76125.1(347)		Spacer:19	no	-	GTTTTTGTACTCTCAAGATTTAAGTAACTGCAAAAC				AAAAAGAGTTGCAAACGCTTTTGCAATGTATTATAATAGTGACTGTAAGGGACGCCTTACACAGTTACTTAAATCTTGCAGAAGCTACAAAGATAAGGCTTCATGCCGAAATCAACACCCTGTCTATGACGGGGTGTTTTCGTGTTGTAAAGGAGTTTTTA	4:30-TTTGTA-C-TCT-CAAGATTTAAGTAACTG	91:62-TTTGTAGCTTCTGCAAGATTTAAGTAACTG
533	EFN96422.1	Streptococcus mitis SK321	AEDT01000029.1	15785	22935	+	Cas9:EFN96422.1(1392)	Cas1:EFN96423.1(288)	Cas2:EFN96424.1(109)	Csn2:EFN96425.1(220)		Spacer:5	no	-	GTTTTAGAGCTGTGTTGTTTCGAATGGTTCCAAAAC	CATAATCATTTATATAAAAGAAGAACTAGGATAATGAGGCATCCTAGTTCTTCTTTTATGTATCAAAATTAGCCGCACATAAATTAAGTAAATTCTCTACTTGAATCTAGTTATTTCATAAAAACTAATGAAAGCGCTATACTTGCATTTGTTTTTTCATTAAAATAAGAGTAGAATAAATTAGTATAGTAAAACAAAAAAGCACCGAATCGGTGCGCACTTTTTCAAGTTGTGTACGGACAAAGCCTTATTTTAACTTTGCTGTGTTGTTTCGAATAGTTCCAACGATTTCATTGTACTATACTTATTAAATATTATCAAGTGAAATGTAAATTATTTTACAGATAAAACAAAAAGCTAGTTTATTATCATTTGAAACAATACAGTTCTAAAACTAAA…	9:33-GCTGTGTTGTTTCGAATGGTTCCAA	261:285-GCTGTGTTGTTTCGAATAGTTCCAA
534	EMP62429.1	Streptococcus mutans KK23	AOBZ01000021.1	45890	53318	-	Cas9:EMP62429.1(1350)	Cas1:EMP62428.1(288)	Cas2:EMP62427.1(114)	Csn2:EMP62426.1(220)		Spacer:4	no	-	ATTTTGGAACCATTCGAAACAACACAGCTCTAAAAC	AAATGTCTCCTTTGAAAAAATGTCCTTGCAAAAAAGCAATAAGTATTATACAATAATTGTGTTGGAATCATTCGAAACAACACAGCAAGTTAAAATAAGGCAGTGATTTTTAATCCAGTCCGTACACAACTTGAAAAAGTGCGCACCGATTCGGTGCTTTTTTATTTGCTTTACTGTAAGCGTTTCTATTATACCACTATCTACGAAATATTTTAACAATATAAATGAAAAAATATAGAAATATTTCTGTATTTTTAAAATGTAACTAAGCTTTGTCCGATTTCAAGAAAAAATGTTTAAAAATTTTTAGTTTATCAAATCAAAAAATTGATGAAACCAGTCTAAAATAAACTATTTCATCAATCTGACATTTACTGTTCT	4:28-TTGGAACCATTCGAAACAACACAGC	62:86-TTGGAATCATTCGAAACAACACAGC
535	AMF85134.1	Streptococcus mutans	CP013237.1	284934	292486	+	Cas9:AMF85134.1(1345)	Cas1:AMF85135.1(288)	Cas2:AMF85136.1(114)	Csn2:AMF85137.1(220)		Spacer:4	no	-	GTTTTAGAGCTGTGTTGTTTCGAATGGTTCCAAAAC	CTGTCAGATTGATGAAATAGTTTATTTTAGACTGGTTTCATCAATTTTTTGATTTGGTAAACTAAAAATTTTTAAACGTTTTTTCTTGAAATCGGACAAAGCTTAGTTACATTTTAAAAATACAGAAATATTTCTGTATTTTTTCATTTATATTGTTAAAATATTTCATAGATAGTGGTATAATAGAAACGCTTACAGTAAAGCAAATAAAAAAGCACCGACTCGGTGCGCACTTTTTCAAGTTGAATACGGATAAACCTTATTTTAACTTGCTGTGTTGTTTCGAATAGTTCCAACAAAGTTATTATACAATAAATTTTGTTGGAATACAAGTCATTTTAGATAAAAAATCTAATAACACAGCTCTAAGACTTAAAATATATCCAAACAATATTTTAC…	9:33-GCTGTGTTGTTTCGAATGGTTCCAA 4:16-TTAGAGCTGTGTT	272:296-GCTGTGTTGTTTCGAATAGTTCCAA 369:357-TTAGAGCTGTGTT
536	BAL69035.1	Streptococcus mutans LJ23	AP012336.1	751337	758991	+	Cas9:BAL69035.1(1345)	Cas1:BAL69036.1(288)	Cas2:BAL69037.1(109)	Csn2:BAL69038.1(220)		Spacer:8	no	-	GTTTTAGAGCTGTGTTGTTTCGAATGGTTCCAAAAC	CTGTCAGATTGATGAAATAGTTTATTTTAGACTGGTTTCATCAATTTTTTGATTTGGTAAACTAAAAATTTTTAAACGTTTTTTCTTGAAATCGGACAAAGCTTAGTTACATTTTAAAAATACAGAAATATTTCTGTATTTTTTCATTTATATTGTTAAAATATTTCATAGATAGTGGTATAATAGAAACGCTTACAGTAAAGAAAATAAAAAAGCACCGACTCGGTGCGCACTTTTTCAAGTTGAATACGGATAAACCTTATTTTAACTTGCTGTGTTGTTTCGAATAGTTCCAACACAATTATTGTATAATACTTATTGCTTTTTTGCAAGGACATTTTTTCAAAGGAGATATTTA	9:33-GCTGTGTTGTTTCGAATGGTTCCAA	272:296-GCTGTGTTGTTTCGAATAGTTCCAA
537	EMG31831.1	Streptococcus oralis subsp. tigurinus AZ_3a	AORU01000015.1	34409	41608	-	Cas9:EMG31831.1(1415)	Cas1:EMG31830.1(288)	Cas2:EMG31829.1(114)	Csn2:EMG31828.1(220)		Spacer:9	no	-	TTTTTGGAACCATTCGAAACAACACAGCTCTAAAAC	AAAACTACTCCTTGTCTTGATTTTCGATTTTATTTTTTGTATAATATCTGTGTTGGAACTATTCGAAACAACACAGCCAAAAGATTTTTCTTTTGAGTTAAAATATGGTTATCCATAATCAGTAATGCGCACCGATTCGGTGCTTTTTATTTTATTATACTAACCCATTGTACTCCTATTTTTATAAAAAAACAAATAATATTGTAGCGCTTTCATAAAATTCGAGATCAATTCGATGGAGCTTGTAAGTGGGTTAACTGAGAAATACGATTTCCTTTTGTTGGTTTATATGTTCGGGATGATAGCAATACAAAATAAAAAGAACTGGGATAATTAACTATCCTAGTTCTTTTTTTATGTGAACTGTTCTTC	4:28-TTGGAACCATTCGAAACAACACAGC	53:77-TTGGAACTATTCGAAACAACACAGC
538	EMF50044.1	Streptococcus parauberis KRS-02109	ALWR01000001.1	836911	845258	-	Cas9:EMF50044.1(1337)	Cas1:EMF50043.1(258)	Cas2:EMF50042.1(107)	Csn2:EMF50041.1(222)		Spacer:21	no	-	GATTTGGAATCATTCAAAATAACATAGCTCTAAAAC	TTTTTTGCAGGAACCTTATAATCATCAGTAATAACAGCCCATCCGACACTATTTGTACCGATGTCAAGTCCTATAGAATATGACTTTTTCATAATAATCTCCTTTGATTATGATATCGTTTTCATTATAGGTCGAAATTATCTAAAAATCAACCTTAAAAACGTATTTAAAATTAATTGAAGTAGAAATATTGTAAGAATTATTAACTCAATTATTTTTTTAAACGTCTTTATTTTTTTATTTATTAACCTTCTTTTCATTTCAATAATTCCTTATAACACAATATGTTTTATTGTATCATGAGGATTTAAATTATGAAATTTTTTTGTTAAACTAAAAGTATTGTGTTATAGTTTTAGTGTTATTTTTGTTTTTTCTCTTGACTATTTGATCCAGAAG…	10:22-GATACAATAAAAC	299:287-GATACAATAAAAC
539	BAK30384.1	Streptococcus pasteurianus ATCC 43144	AP012054.1	1395041	1403544	-	Cas9:BAK30384.1(1130)	Cas1:BAK30383.1(303)	Cas2:BAK30382.1(107)	Csn2:BAK30381.1(349)		Spacer:37	no	-	ATACAAAAGTTACTTAAATCTTGAGAGTACAAAAAC				CATATTCTCCTTTGACACAACGAAAAGCACCTCATGTCAAAACATGGGGTGCTTGAATTCGGCATAAAGCCTTATCTTTGTAGGCTCAGCAAGATTTAAGTAACCGTGCAAGGCGTCCCTTGCAAGAACTATTATATAGCGTTTACATAAAAATTGCAACCCCATATAGTAAT	9:23-GTTACTTAAATCTTG	104:90-GTTACTTAAATCTTG
540	EZL49205.1	Streptococcus pyogenes ABC020030925	JJHD01000003.1	3132	9978	-	Cas9:EZL49205.1(1368)	Cas1:EZL49204.1(289)	Cas2:EZL49203.1(103)	Csn2:EZL49202.1(220)		Spacer:4	no	-	GAATGGAGACCATTCAAAACAGCATAGCTCTAAAACA	TTTTGCCTCCTAAAATAAAAAGTTTAAATTAAATCCATAATGAGTTTGATGATTTCACTAATAGTTTTAATGACCTCCGAAATTAGTTTAATATGCTTTAATTTTTCTTTTTCAAAACATCTCTTCAAAAAATATTACCCAATACTTAATAATAAATAGATTATAACACGAAATTCTTTTAAAAAGTAGTTTATTTTGTTATCATTCTATAGTATTAAGTATTGTTTTATGGCTGATAAATTTCTTTGAATTTCTCCTTGATTATTTGTTATAAAAGTTATAAAATAATCTTGTTGGAACCATTCAAAACAGCATAGCAAGTTAAAATAAGGCTAGTCCGTTATCAACTTGAAAAAGTGGCACCGAGTCGGTGCTTTTTTTGATACTTCTATTCTACTC…	4:28-TGGAGACCATTCAAAACAGCATAGC	295:318-TGGA-ACCATTCAAAACAGCATAGC
541	AFC68006.1	Streptococcus pyogenes MGAS1882	CP003121.1	775217	781994	+	Cas9:AFC68006.1(1367)	Cas1:AFC68007.1(289)	Cas2:AFC68008.1(113)	Csn2:AFC68009.1(220)		Spacer:3	no	-	GTTTTAGAGCTATGCTGTTTTGAATGGTCCCAAAAC	TAAAAGGATTAAGAGATTAATTTCCCTAAAAATGATAAAACAAGCGTTTTGAAAGCGCTTGTTTTTTAGTTTGCAGTCAGAGTAGAATAGAAGTATCAAAAAAAGCACCGACTCGGTGCCACTTTTTCAAGTTGATAACGGACTAGCCTTATTTTAACTTGCTATGCTGTTTTGAATGGTTCCAACAAAATTATTTTATAACTTTTATAACAAATAATCAAGTAGAAATTCAAAGAAATTTACCAGCTATAAAACAATACTTAATACTATAGAATGATAACAAAATAAACTACTTTTTAAAAGAATTTTGTATTATAATATATTTATTATTAAGTATTGGGTAATATTTTTTGAAGAGATATTTTGAAAAAGAAAAATTAAAGCATATTAAACTAATTT…	9:33-GCTATGCTGTTTTGAATGGTCCCAA	161:185-GCTATGCTGTTTTGAATGGTTCCAA
542	EZM38286.1	Streptococcus pyogenes ABC020046559	JJJA01000002.1	580775	587383	+	Cas9:EZM38286.1(1368)	Cas1:EZM38287.1(289)	Cas2:EZM38288.1(103)	Csn2:EZM38289.1(220)		Spacer:1	no	-	GTTTTAGAGCTATGCTGTTTTGAATGGTC	TAAAACAAGCGTTTTGAAAGCGCTTGTTTTTTAGTTTGCAGTCAGAGTAGAATAGAAGTATCAAAAAAAAGCACCGACTCGGTGCCACTTTTTCAAGTTGATAACGGACTAGCCTTATTTTAACTTGCTATGCTGTTTTGAATGGTTCCAACAAGATTATTTTATAACTTTTATAACAAATAATCAAGGAGAAATTCAAAGAAATTTATCAGCCATAAAACAATACTTAATACTATAGAATGATAACAAAATAAACTACTTTTTAAAAGAATTTTGTGTTATAATCTATTTATTATTAAGTATTGGGTAATATTTTTTGAAGAGATATTTTGAAAAAGAAAAATTAAAGCATATTAAACCAATTTCGGAGGTCATTAAAACTATTAGTGAAATCATCAA…	9:28-GCTATGCTGTTTTGAATGGT	127:146-GCTATGCTGTTTTGAATGGT
543	KGE58767.1	Streptococcus pyogenes SS1447	JRLL01000058.1	9058	16030	+	Cas9:KGE58767.1(1368)	Cas1:KGE58768.1(289)	Cas2:KGE58769.1(103)	Csn2:KGE58770.1(220)		Spacer:6	no	-	GTTTTAGAGCTATGCTGTTTTGAATGGTC	TAAAAGGATTAAGAGATTAATTTCCCTAAAAATGATAAAACAAGCGTTTTGAAAGCGCTTGTTTTTTTGGTTTGCAGTCAGAGTAGAATAGAAGTATCAAAAAAAGCACCGACTCGGTGCCACTTTTTCAAGTTGATAACGGACTAGCCTTATTTTAACTTGCTATGCTGTTTTGAATGGTTCCAACAAGATTATTTTATAACTTTTATAACAAATAATCAAGGAGAAATTCAAAGAAATTTATCAGCCATAAAACAATACTTAATACTATAGAATGATAACAAAATAAACTACTTTTTAAAAGAATTTTGTATTATAATATATTTATTATTAAGTATTGGGTGATATTTTTTGAAGAGATATTTTGAAAAAGAAAAATTAAAGCATATTAAACTAATT…	9:28-GCTATGCTGTTTTGAATGGT	162:181-GCTATGCTGTTTTGAATGGT
544	EJN94103.1	Streptococcus ratti FA-1	AJTZ01000005.1	812221	820120	-	Cas9:EJN94103.1(1370)	Cas1:EJN94102.1(289)	Cas2:EJN94101.1(114)	Csn2:EJN94100.1(220)		Spacer:11	no	-	ATTTTGGAACCATTCGAAACAACACAGCTCTAAAAC	CAAATTCTCCTTCAAAAATCTCTTGCAAAATAGCATTAAAAATTGTAAAATAAGTATGTTGGAATTATTCGAAACAACACAGCAAGTTAAAATAAGGTTTATCCGTATTCAACTTGAAAAAGTGCGCACCGATTCGGTGCTTTTTTCTACCATTTGTCAAGTCTATCAACGGTTTTGAGAACTATTTTTTAAAGATATAGTAGATGTTTAAAGTCTACTGTATCTTTTTAAGTTGTTTAAATCTAAAAAGTGTACACTAAACCAACACCTTATTTTGTGATTTTTTTGATAAGGTGTTACAATAATAGTGCATAACCCCTT	4:28-TTGGAACCATTCGAAACAACACAGC	59:83-TTGGAATTATTCGAAACAACACAGC
545	EIC80727.1	Streptococcus salivarius PS4	AJFW01000046.1	2	6357	-	Cas9:EIC80727.1(1135)	Cas1:EIC80726.1(303)	Cas2:EIC80725.1(107)	Csn2:EIC80724.1(350)		Spacer:2	no	-	AGTTGTACAGTTACTTAAATCTTGAGAGTACAAAAAC				TTCTTCTCCTTTTTAAATAACGAAAACACCCTGCCATAAAATGACAGGGTGTTGATTTCGGCATGAAGCCTTATCTTTGTAGCTTCTGCAAGATTTAAGTAACTGTGTAAGGCGTCCCTTACACGATAATTATAGTATATGATAACTATAATTGCAACACTTTTTAACAATTAATAT	7:34-ACAGTTACTTAAATCTTG-AGA-G-TACAAA	106:76-ACAGTTACTTAAATCTTGCAGAAGCTACAAA
546	EJO15484.1	Streptococcus salivarius K12	ALIF01000006.1	103595	111284	-	Cas9:EJO15484.1(1385)	Cas1:EJO15483.1(289)	Cas2:EJO15482.1(114)	Csn2:EJO15481.1(221)		Spacer:15	no	-	GTATTGAAACCATTCGAAACAACACAGCTCTAAAAC	GCTTTTCTCCTTATTTGAAAAATCTTAATTTATAGAAAATATTATACACTTATTAAAGAACATTTCAACACCTGATAGAACTACTTATTAATAGTACAGAGTTAAAGTATTATGATTAAGAAAATAATTTTTTATTACCTTACTCTGTAGTAAATTGACATATTGATTACAAAGATATATAATAAAAGTGGTTTGAAACCATTCGAAACAATACAGCAAAGTTAAAATAAGGCTTAGTCCGTATTCAACTTGAGAAAGTGGCACCGATTCGGTGCTTTTTTGCTGCACAAAGAGTCCCTTGGAATTATCCAAAGGACTCTTTTTATCTGTTC	4:28-TTGAAACCATTCGAAACAACACAGC	193:217-TTGAAACCATTCGAAACAATACAGC
547	EGF16388.1	Streptococcus sanguinis SK330	AFBD01000001.1	537094	544670	+	Cas9:EGF16388.1(1392)	Cas1:EGF16389.1(288)	Cas2:EGF16390.1(114)	Csn2:EGF16391.1(220)		Spacer:11	no	-	GTTTTAGAGCTGTGTTGTTTCGAATGGTTCCAAAAC	TCTTAGAAAGACTCTGTCATTGGGCAGAGTTTTTCTCTAAGTCCCCTTAGTTCAATGGATATAACAACTCCCTCCTAAGGAGTAGTTGCTGGTTCGATTCCGGCAGGGGACATGTATATGAAAAAAACTACGTCATTTAACGTAGTTTTTTTTCTATTTTTAAATGAAAGCGCTCTAAAATAAATTGTTTTTTAGGAAAATAGGAGTACAATAAGTTAGTGTAGTAATTAAAAAAGCACCGAATCGGTGCGCACTTTTTCAAGTTGTGTACGGACAAAGCCTTATTTTAACTTGCTGTGTTGTTTCGAATAGTTCCAACAATCTCATTGTACCATACTTGTTAAAGATTATCAAGTGAAATGTAAATTATTTTGCAGATACGACAAAAAGGTAGTTTAT…	9:33-GCTGTGTTGTTTCGAATGGTTCCAA	294:318-GCTGTGTTGTTTCGAATAGTTCCAA
548	EFX93706.1	Streptococcus sanguinis VMC66	AEVH01000012.1	14823	21714	+	Cas9:EFX93707.1(1167)	Cas1:EFX93708.1(288)	Cas2:EFX93709.1(114)	Csn2:EFX93710.1(220)		Spacer:4	no	-	GTTTTAGAGCTGTGTTGTTTCGAATGGTTCCAAAAC	TCTTAGAAAGACTCTGTCGTTGGGCAGAGTTTTTCTCTAAGTCCCCTTAGTTCAATGGATATAACAACTCCCTCCTAAGGAGTAGTTGCTGGTTCGATTCCGGCAGGGGACATGTATATGAAGAAAACTACGTCATTTAACGTAGTTTTTTTCTATTTTTAAATAAAAGCGCTCTAAAATAAATTGTTTTTTTAGGAAAATAGGAGTACAATAAGTTAGTGTAGTAATTAAAAAAGCACCGAATCGGTGCGCATCATTGATTATGGATAACCATATTTTAACTCAAAAGAAAAATCTTTTGGCTGTGTTGTTTCGAATAGTTCCAACATAGTTATTATACAAAAAATAAAATCGAAAATCAAGACAAGGAGTAGTTTTA	9:33-GCTGTGTTGTTTCGAATGGTTCCAA	302:326-GCTGTGTTGTTTCGAATAGTTCCAA
549	EGC23007.1	Streptococcus sanguinis SK353	AEWY01000003.1	89586	97424	+	Cas9:EGC23007.1(1370)	Cas1:EGC23008.1(288)	Cas2:EGC23009.1(114)	Csn2:EGC23010.1(220)		Spacer:20	no	-	GTTTTAGAGCTGTGTTGTTTCGAATGGTTCCAAAAC	TCTTAGAAAGACTCTGTCGTTGGGCAGAGTTTTTCTCTAAGTCCCCTTAGTTCAATGGATATAACAACTCCCTCCTAAGGAGTAGTTGCTGGTTCGATTCCGGCAGGGGACATGGATTTGAAAAACTACGTTGACAAACGTAGTTTTTTTCTGTGTTTAAATAAAAAATCTTTAAAATAAATTGTTTTTAAGAAATAGGAGCACAATAGGGTTATTATAGTAAATAAAAAAGCACCGAATCGGTGCGCACTTTTTCAAGTTGAATACGGACTGGGCTTAAAAACCACTGCCTTATTTTAACTTGCTGTGTTGTTTCGAATAGTTCCAACAAAATAATTATATAATATTTTTCTTTAAATGTAAACGTTTTTGTGTTAAAATATTGACATAAAAAAACAA…	9:33-GCTGTGTTGTTTCGAATGGTTCCAA	304:328-GCTGTGTTGTTTCGAATAGTTCCAA
550	EGD31628.1	Streptococcus sanguinis SK115	AEXW01000005.1	7638	15170	+	Cas9:EGD31628.1(1377)	Cas1:EGD31629.1(288)	Cas2:EGD31630.1(114)	Csn2:EGD31631.1(220)		Spacer:15	no	-	GTTTTAGAGCTGTGTTGTTTCGAATGGTTCCAAAAC	TCTTAGAAAGACTCTGTCGTTGGGCAGAGTTTTTCTCTAAGTCCCCTTAGTTCAATGGATATAACAACTCCCTCCTAAGGAGTAGTTGCTGGTTCGATTCCGGCAGGGGACATGGATATGAAAAACTACGTTGTCAAACGTAGTTTTTTTCTATGTTTAAATAAAAAATCTATAAAATAAATTGTTTTTTTAGGAAATAGGAGTACAATACGGTTAGTATAGAAAATAAAAAAGCACCGAATCGGTGCACACTTTTTCAAGTTGAATACGAACTGGGCTTAAGTACCACTGCCTTATTTTAACTTGCTGTGTTGTTTCGAATAGTTCCAACAAAGTAATTATATAATATTTTTCTTTAAATGTAAACATTTTTGTGTTAAAATATTGACATAAAAAACA…	9:33-GCTGTGTTGTTTCGAATGGTTCCAA	306:330-GCTGTGTTGTTTCGAATAGTTCCAA
551	KGM36452.1	Streptococcus sinensis	JPEN01000103.1	50630	58134	+	Cas9:KGM36452.1(1122)	Cas1:KGM36453.1(290)	Cas2:KGM36454.1(102)	Csn2:KGM36455.1(347)		Spacer:22	no	-	GTTTTTGTACTCTCAAGATTTAAGTAACTGTACAAC				AATAATCTTTAAAAAGAGTTGCAAATAGCTCTGCAATATATTATAATAGCAATTGTAAGGGACGCCTTACACAGTTACTTAAATCTTGCAGAAGCTACAAAGATAAGGCTTCATGCCGAAATCAACACCCTGTCTCTTGGCGGGGTGTTTTCGTGTTGTAAAGGGGAAATTGATGACTTGGAGAATTGTACATGTATGTCAAAGTGAAAAAA	4:31-TTTGTA-C-TCT-CAAGATTTAAGTAACTGT	101:71-TTTGTAGCTTCTGCAAGATTTAAGTAACTGT
552	AMP66552.1	Streptococcus sp. A12	CP013651.1	388496	396016	+	Cas9:AMP66552.1(1366)	Cas1:AMP66553.1(293)	Cas2:AMP66554.1(114)	Csn2:AMP66555.1(220)		Spacer:14	no	-	GTTTTAGAGCTATGTTGTTTCGAATGGTCCCAAAAC	GACGAATAAGGAGGCGGGAGTGATCTCGCTTCTTTTTTTATAGGTCCCCTTAGTTCAATGGATATAACAACTCCCTCCTAAGGAGTAGTTGCTGGTTCGATTCCGGCAGGGGACATAAATTTATGACGATGAGGGATTTTCTATTTGAATAGAGATTCTTTTTTTCGAGACTTTCCTTACAGAAATATTTTTAAAAAGATTGTTTATCCACCTTTTAAAGGAACTCGTGATGCGAGTTCCTTTTTGTGTTTAAATTTAAAGTCAAAAAAATTGAATATCTCCATATAATGAATTGATTTTTTAGGAGGGAAGGAGTAAAATATAGTTAATATAATGACTGATTAGGGATAGTTAAAACAAGGCACAAAAAAAGCACCGAATCGGTGCGCACTTTTTCAA…	9:33-GCTATGTTGTTTCGAATGGTCCCAA	431:455-GCTGTGTTGTTTCGAATAATCCCAA
553	EFX54728.1	Streptococcus sp. C150	GL698449.1	336943	343969	+	Cas9:EFX54728.1(1139)	Cas1:EFX54729.1(303)	Cas2:EFX54730.1(107)	Csn2:EFX54731.1(350)		Spacer:12	no	-	GTTTTTGTACTCTCAAGATTTAAGTAACTGTACAAC				TATTGATTGTTAAAAAGTGTTGCAATTATAGTTATCATATACTATAATAATCGTGTAAGGGACGCCTTACACAGTTACTTAAATCTTGCAGAAGCTACAAAGATAAGGCTTCATGCCGAAATCAACACCCTGTCATTTTATGGCAGGGTGTTTTCGTTATTTAAAAAGGAGAAGAAA	4:31-TTTGTA-C-TCT-CAAGATTTAAGTAACTGT	101:71-TTTGTAGCTTCTGCAAGATTTAAGTAACTGT
554	EFX55971.1	Streptococcus sp. C300	GL732470.1	10603	19027	+	Cas9:EFX55971.1(1377)	Cas1:EFX55972.1(288)	Cas2:EFX55973.1(114)	Csn2:EFX55974.1(220)		Spacer:27	no	-	GTTTTAGAGCTGTGTTGTTTCGAATGGTTCCAAAAC	AAGAATATTCCATATAAAAAGAACTAGGATAGTTAATTATCCCAGTTCTTTTTATTTTGTATTGCTATTCTTCAAAACATCTATTACCTAAAAAGAAATCTGTATTGCTCAGTCAACCCACTTAAAAGCTCCACCGAATTGGTCTCAAACTACATCAAAGCGCTACGATATTATTTTTTATAAAAATGGGACCACAATAAGTTTGTATAATAAAATAAAAAGCACCGAATCGGTGCTCACTTTTTCAAGTTGTGTACGGACAAAGCCTTATTTTAACTTGCTGTGTTGTTTCGAATAGTTCCAACACTTGTATTGTATACCATTCTTTTAAAAATTGCAAGAAGAAATCTCTATAAAATAGAATAACATTTCATTTTATAACGATTTAAAAATTTACAC…	9:33-GCTGTGTTGTTTCGAATGGTTCCAA	280:304-GCTGTGTTGTTTCGAATAGTTCCAA
555	OLN82970.1	Streptococcus sp. 'caviae'	MOWR01000006.1	46310	54353	+	Cas9:OLN82970.1(1343)	Cas1:OLN82971.1(289)	Cas2:OLN82972.1(114)	Csn2:OLN82973.1(220)		Spacer:14	no	-	GTTTTAGAGCTGTGTTGTTTCGAATGGTTCCAAAAC	ATATACCTTTTAAAGCTTGCTCAATATATCTCATTGAAAAAATACAGAAATATTTCTGTATTTTTCTTTTGTATTGTTATAATGTTTCACAGATAGTGGTATAATAGAAGCGCTTACAAAAATAAAAGGGAGTTTCTTATGACAAACGGAAAAATTTTAGGCTTAGATATTAGAATAGAACCGATGGGATGGAACATAAAATAAAAAACACCCGAATCGGGTGTCACTTTTTCAAGTTGAATACGGATAAACCTTATTTTAACTTGCTGTGTTGTTTCGAATAGTTCCAACACACATATTGTACAATTTTTAGTTTTATTTTGCAAGACATTTTTAAAAGGAGAAATTTA	9:33-GCTGTGTTGTTTCGAATGGTTCCAA	266:290-GCTGTGTTGTTTCGAATAGTTCCAA
556	KXT76314.1	Streptococcus sp. DD10	LQRE01000029.1	6701	13825	+	Cas9:KXT76314.1(1362)	Cas1:KXT76315.1(288)	Cas2:KXT76316.1(104)	Csn2:KXT76317.1(220)		Spacer:10	no	-	GTTTTAGAGCTGTGTTGTTTCGAATGGTTCCAAAAC	GAATATAAAGACTCTTTGTCAACTGTTCGGGTTTGATGAAAAGAATAGATGTTAAAGGAGTAGAGTCATCTACTTCTTTTTTGACGCCTGAAATATCAAAAATGAAAGCTCCGTAATTCCTATAGCGGATTGACTCAGTACAGAAATTATAGAGCCGAAACTTCTGCAGCTAGAAACTGTAGAAGTTTTTTATCACATAATAAAAAAAACACCGAATCGGTGTTCACTTTTTCAAGTTGTGTACGGACTGGATCAAAGATCACTGCCTTATTTTAACTTGCTGTGTTGTTTCGAATAATTCCAACAAACATATTATAACCTATTTTAGTTTAAATGTAAACGTTTTTGTGTTAAAATATTGGTGATATTAAAATAATTTAGGAGAATGATA	9:33-GCTGTGTTGTTTCGAATGGTTCCAA	280:304-GCTGTGTTGTTTCGAATAATTCCAA
557	KXT78631.1	Streptococcus sp. DD13	LQRH01000023.1	15747	24450	-	Cas9:KXT78631.1(1136)	Cas1:KXT78630.1(302)	Cas2:KXT78629.1(92)	Csn2:KXT78628.1(347)		Spacer:39	no	-	GTTGTACAGTTACTTAAATCTTGAGAGTACAAAAAC				TATTTGTATCCTCTTTACAAAACGAAAACACCCCGCCATAAATGACAGGGTGTTGAATTCGGCATGAAGCCTTATCTTTGTAGCTTCTGCAAGATTTAAGTAACTGTGTAAGGCGTCCCTTACAGTTAATATTATAATACATTGTAAAAGCGTTTGCAACTCTTTTTTAAAAATATCTTTT	6:33-ACAGTTACTTAAATCTTG-AGA-G-TACAAA	107:77-ACAGTTACTTAAATCTTGCAGAAGCTACAAA
558	OHR59659.1	Streptococcus sp. HMSC034B03	LTNG01000037.1	61	6310	-	Cas9:OHR59659.1(1125)	Cas1:OHR59658.1(303)	Cas2:OHR59657.1(107)	Csn2:OHR59656.1(347)		Spacer:2	no	-	GTTTTACAGTTACTTAAATCTTGAGAGTACAAAAAC				AAAAACTCCTTTACAACACGAAAACACCCCGTCATAGACAGGGTGTTGATTTCGGCATGAAGCCTTATCTTTGTAGCTTCTGCAAGATTTAAGTAACTGTGTAAGGCGTCCCTTACAGTCACTATTATAATACATTGCAAAAGCGTTTGCAACTCTTTTTT	6:33-ACAGTTACTTAAATCTTG-AGA-G-TACAAA	100:70-ACAGTTACTTAAATCTTGCAGAAGCTACAAA
559	OHO84212.1	Streptococcus sp. HMSC056B03	LTRD01000086.1	9813	16430	+	Cas9:OHO84212.1(1370)	Cas1:OHO84213.1(289)	Cas2:OHO84214.1(113)	Csn2:OHO84215.1(221)		Spacer:2	no	-	GGTTTTAGAGCTGTGCTGTTTCGAATGGTTCCAAAAC	TAGTGCTTGCATTTTGTTTGCGATTTTTTATAATACAAATATGAGAAATATCGGAATTATAACAATGACATAAAAAAAGCACCGAATCGGTGCTCACTTTTTCAAGCTGAATACGGACTAGCCTTATTTTAACGCGCTGTGCTGTTTCGAATAATTCCAACAAAATTATTATATGTTATTTTAATGTAATAATCAAGTAAAAAATAAAAATCAGCAAAGCTTTAAAACTTAAAACATACTTTAAGATATTTTAACAAATAACAGATGAAAGATAAAGATAATGCTTTTAAAACTCAAAAAAATAATATATAATTAAAGTATGTTTTAAAGGTATTGTTTTTTTAGAATGGTGTTTTAAATAAAAGGAGAAAAGTTA	10:34-GCTGTGCTGTTTCGAATGGTTCCAA	136:160-GCTGTGCTGTTTCGAATAATTCCAA
560	OFL63351.1	Streptococcus sp. HMSC057E02	LTHI01000008.1	61	7053	-	Cas9:OFL63351.1(1386)	Cas1:OFL63350.1(288)	Cas2:OFL63349.1(114)	Csn2:OFL63348.1(220)		Spacer:2	no	-	GTTTTGGAACCATTCGAAACAGCACAGCTCTAAAACC	CTTTTTCCTCCTGATGTAAAGATTGATTTTTTATATAAAAGCAATTATTGAGAGCGTGAGCCTCTAAAACTAAGTTACTAAAATTAAAATGTTTATTTATCACAGTTGCTGAAAAGGTTATTTATCAAAAAATAAAAATCTTTAGAAGCTACTTATAAAATTATGAAACGAAAACCTTAACTATATCAACAAGAACCTTCATAAGTTTTAACAATTCCGTTATAATAACAAGTTCGTCCTTTTTTAATCTAATTTTCTTTAAAATCAACTCCTTAAGATACAACTTTTATAATTTATAATTTGATTATATCACATATTTTTAAATTTTCAACAAAAATAATGATGAATTTCTATAAAAATGTGATAGAATTAATAGAAAGTTGTATCTTAGTTTTAGAG…	4:28-TTGGAACCATTCGAAACAGCACAGC	580:604-TTGGAACCATTCGAAACAACACAGC
561	OFL60111.1	Streptococcus sp. HMSC061D01	LTHK01000046.1	87078	93942	+	Cas9:OFL60111.1(1345)	Cas1:OFL60112.1(288)	Cas2:OFL60113.1(114)	Csn2:OFL60114.1(220)		Spacer:2	no	-	GTTTTAGAGCTGTGCTGTTTCGAATGGTTC	AAGTAAAAACAGTCGTGAGGCTGTTTTTTGTTGAAACAAGAGAAAGAAAAAAGCACCGAATCGGTGCCACTTTTTCAAGTTGGATACGGACAAAGCCTTATTTTAACTTGCTGTGTTGTTTCGAATGGTTCCAACAATGATAGTATACAATATTTTTCTTTAAATGTAAACGTTTTTCTGATAAAATATTAATATACTGAGGAAATTATATTGTTATATGAGAAAACTTAGTGTGAACGATCTGTTTAAAATATATAGTTCTGTGGAAATCTAAGAAATTTGGTGTAGTTTTGGAAGCATTCGAAACAACACAACTCTAAAACTAAGATACAACTTTCTATTAATTCTATCACATTTTTATAGAAATTCATCATTATTTTTGTTGAAAATTTAAAAATA…	9:30-GCTGTGCTGTTTCGAATGGTTC	110:131-GCTGTGTTGTTTCGAATGGTTC
562	OHQ12936.1	Streptococcus sp. HMSC064H02	LTPM01000053.1	61	6625	-	Cas9:OHQ12936.1(1370)	Cas1:OHQ12935.1(289)	Cas2:OHQ12934.1(113)	Csn2:OHQ12933.1(221)		Spacer:1	no	-	TGTTTTGGAACCATTCGAAACAGCACAGCTCTAAAACCT	AACTTTTCTCCTTTTATTTAAAACACCATTCTAAAAACAACACCTTTAAAACATACTTTAATTATATATTATTTTTTTGAATTTTAAAAGCATTATCTTTATCTTTCATCTGTTATTTGTTAAAATATCCTAAAGTATGTTTTAAGTTTTAAAGCTTTGCTGATTTTTATTTTTTACTTGATTATTACACTAAAATAACATATAATAATTTTGTTGGAATTATTCGAAACAGCACAGCACGTTAAAATAAGGCAGTGATTTTTAATCCAGTCCGTATTCAGCTTGAAAAAGTGAGCACCGATTCGGTGCTTTTTTATGTCATTGTTATAATTCCGACATTTCTCATATTTGTATTATAAAAAAATAGCAAACAAAATGCAAGCGCTAT	5:29-TTGGAACCATTCGAAACAGCACAGC	214:238-TTGGAATTATTCGAAACAGCACAGC
563	OFR79436.1	Streptococcus sp. HMSC064H09	LTYB01000031.1	37618	43840	+	Cas9:OFR79436.1(1128)	Cas1:OFR79437.1(303)	Cas2:OFR79438.1(107)	Csn2:OFR79439.1(350)		Spacer:2	no	-	GTTTTTGTACTCTCAAGATTTAAGTAACCGTACAAC				TATTAATTGTTAAAAAGTGTTGCAATTATAGTTGCTATATACTATAATAATCGTGTAAGGGACGCCTTACACAGTTACTTAAATCTTGCAGAAGCTACAAAGATAAGGCTTCATGCCGAAATCAACACCCTGTCATTTTATGGCAGGGTGTTTTCGTTATTTAAAAAGGAGAAGAAA	4:28-TTTGTA-C-TCT-CAAGATTTAAGTAAC	101:74-TTTGTAGCTTCTGCAAGATTTAAGTAAC
564	OFP85193.1	Streptococcus sp. HMSC065G04	LTUX01000029.1	59	6820	-	Cas9:OFP85193.1(1370)	Cas1:OFP85192.1(289)	Cas2:OFP85191.1(113)	Csn2:OFP85190.1(221)		Spacer:4	no	-	GTTTTGGAACCATTCGAAACAGCACAGCTCTAAAAC	AACTTTTCTCCTTTTATTTAAAACACCATTCTAAAAACAACACCTTTAAAACATACTTTAATTATATATTATTTTTTTGAATTTTAAAAGCATTATCTTTATCTTTCATCTGTTATTTGTTAAAATATCCTAAAGTATGTTTTAAGTTTTAAAGCTTTGCTGATTTTTATTTTTTACTTGATTATTACACTAAAATAACATATAATAATTTTGTTGGAATTATTCGAAACAGCACAGCACGTTAAAATAAGGCAGTGATTTTTAATCCAGTCCGTATTCAGCTTGAAAAAGTGAGCACCGATTCGGTGCTTTTTTATGTCATTGTTATAATTCCGACATTTCTCATATTTGTATTATAAAAAAATAGCAAACAAAATGCAAGCGCTAT	4:28-TTGGAACCATTCGAAACAGCACAGC	214:238-TTGGAATTATTCGAAACAGCACAGC
565	OHQ21825.1	Streptococcus sp. HMSC065H07	LTPK01000028.1	104677	110957	+	Cas9:OHQ21825.1(1133)	Cas1:OHQ21826.1(303)		Csn2:OHQ21827.1(336)		Spacer:4	no	-	GTTTTTGTACTCTCAAGATTTAAGTAACTGTACAAC				TATTAATTGTTAAAAAGTGTTGCAATTATAGTTATCATATAATATAATTATCGTGTAAGGGACGCCTTACACAGTTACTTAAATCTTGCAGAAGCTACAAAGATAAGGCTTCATGCCGAAACCAACACCCTGTCATTTTATGGCAGGGTGTTTTCGTTATTTAAAAGGAGAAGAAA	4:31-TTTGTA-C-TCT-CAAGATTTAAGTAACTGT	101:71-TTTGTAGCTTCTGCAAGATTTAAGTAACTGT
566	OHQ19495.1	Streptococcus sp. HMSC066F01	LTPJ01000094.1	10083	17265	+	Cas9:OHQ19495.1(1373)	Cas1:OHQ19496.1(288)	Cas2:OHQ19497.1(114)	Csn2:OHQ19498.1(220)		Spacer:6	no	-	GTTTTAGAGCTGTGTTGTTTCGAATGGTTCCAAAAC	AAGAACAGTTCATATAAAAAAGAACTAGGATAGTTAATTATCCCAGTTCTTTTTATTTTGTATTGCTATCATCCCGAACATATAAACCAACAAAAGGAAATCATATTTCTCAGTTAACCCACTTACAAGCTCCATCGAATTGATCTCGAATTTTATGAAAGCGCTACGATAATATTTGTTTTTTTCTAAAAATAGGAGTACAATAAGTTAGTATAATAAAATAAAAAGCACCGAATCGGTGCGCACTTTTTCAAGTTGTGTACGGACAAAGCCTTATTTTAACTTTGCTGTGTTGTTTCGAATAATTCCAACAGCTTTATTGTACTATACTTGTCAAAAATTATCAAGTGAAATGTAAATCATTTTACAGATACGACAAAAAGCTAGTTTATCCTCATT…	9:33-GCTGTGTTGTTTCGAATGGTTCCAA	287:311-GCTGTGTTGTTTCGAATAATTCCAA
567	OFL35349.1	Streptococcus sp. HMSC072E12	LTGZ01000052.1	64739	71369	+	Cas9:OFL35349.1(1370)	Cas1:OFL35350.1(289)	Cas2:OFL35351.1(113)	Csn2:OFL35352.1(221)		Spacer:2	no	-	GTTTTAGAGCTGTGCTGTTTCGAATGGTTCCAAAAC	TAGCGCTTGCATTTTGTTTGCTATTTTTTTTATAATACAAATATGAGAAATGTCGGAATTATAACAATGACATAAAAAAGCACCGAATCGGTGCTCACTTTTTCAAGCTGAATACGGACTGGATTAAAAATCACTGCCTTATTTTAACGTGCTGTGCTGTTTCGAATAATTCCAACAAAATTATTATATGTTATTTTAGTGTAATAATCAAGTAAAAAATAAAAATCAGCAAAGCTTTAAAACTTAAAACATACTTTAGGATATTTTAACAAATAACAGATGAAAGATAAAGATAATGCTTTTAAAATTCAAAAAAATAATATATAATTAAAGTATGTTTTAAAGGTGTTGTTTTTAGAATGGTGTTTTAAATAAAAGGAGAAAAGTTA	9:33-GCTGTGCTGTTTCGAATGGTTCCAA	151:175-GCTGTGCTGTTTCGAATAATTCCAA
568	OHQ83431.1	Streptococcus sp. HMSC074F09	LTOK01000040.1	87310	94673	+	Cas9:OHQ83431.1(1377)	Cas1:OHQ83432.1(289)	Cas2:OHQ83433.1(113)	Csn2:OHQ83434.1(221)		Spacer:3	no	-	GTTTTAGAGCTGTGCTGTTTCGAATGGTTCCAAAAC	GTTATTAATAGTTTTAACTTGGATTTGGATTATATCGTTAGCAACTCTAGCTACAATTTATATTGCTTGGTTGATCTATCCTATAGAAATTCAGTTTTTAAAATTAGAAAAGGTTGTGTATTTAAAGGCTGAAACAATTTATTATAATTTTAATAAGTTGATGATATATCTGACTCATCCTTTTATCTCTGATTTAAATATGCCTAGCTTTCCTTCTTCAGAGGATGGTTTAAAGCATTTTGCGGATGTAAAATATCTTTTTACTCTAGCGCATGGGCTTTTTGTTATACTAACTTTTCCAGTTATTTATTTTTTAAGACGTGGATGGAAGCAAAAAAGTATCTTTCTATATGAAGGCTTCTTCAAGATAGCTATTATGTTGCCTATTTTTATTGTAGT…	9:30-GCTGTGCTGTTTCGAATGGTTC	797:818-GCTGTGCTGTTTCGAATAGTTC
569	OFN89104.1	Streptococcus sp. HMSC074F10	LTKY01000004.1	232422	239763	+	Cas9:OFN89104.1(1370)	Cas1:OFN89105.1(289)	Cas2:OFN89106.1(113)	Csn2:OFN89107.1(221)		Spacer:3	no	-	GTTTTAGAGCTGTGCTGTTTCGAATGGTTCCAAAAC	GTTATTAGTAGTTTTAACTTGGATTTGGATTATATCGTTAGCAACTCTAGCTACAATTTATATTGCTTGGTTGATCTATCCTATAGAAATTCAGTTTTTAAAATTAGAAAAGGTTGTGTATTTAAAGGCTGAAACAATTTATTATAATTTTAATAAGTTGATGATATATCTGACTCATCCTTTTATCTCTGATTTAAATATGCCCAGCTTTCCTTCTTCAGAGGATGGTTTAAAGCATTTTGCGGATGTAAAATATCTTTTTACTCTAGCGCATGGGCTTTTTGTTATACTAACTTTTCCAGTTATTTATTTTTTAAGACGTGGATGGAAGCAAAAAAGTATCTTTCTATATGAAGGCTTTTTCAAGATAGCTATTATGTTGCCTATTTTTATTGTAGT…	9:33-GCTGTGCTGTTTCGAATGGTTCCAA	796:820-GCTGTGCTGTTTCGAATAATTCCAA
570	OFN82824.1	Streptococcus sp. HMSC076D11	LTKW01000050.1	12585	19202	-	Cas9:OFN82824.1(1370)	Cas1:OFN82823.1(289)	Cas2:OFN82822.1(113)	Csn2:OFN82821.1(221)		Spacer:2	no	-	GTTTTGGAACCATTCGAAACAGCACAGCTCTAAAAC	AACTTTTCTCCTTTTATTTAAAACACCATTCTAAAAAAACAATACCTTTAAAACATACTTTAATTATATATTATTTTTTTGAGTTTTAAAAGCATTATCTTTATCTTTCATCTGTTATTTGTTAAAATATCTTAAAGTATGTTTTAAGTTTTAAAGCTTTGCTGATTTTTATTTTTTACTTGATTATTACATTAAAATAACATATAATAATTTTGTTGGAATTATTCGAAACAGCACAGCGCGTTAAAATAAGGCTAGTCCGTATTCAGCTTGAAAAAGTGAGCACCGATTCGGTGCTTTTTTTATGTCATTGTTATAATTCCGATATTTCTCATATTTGTATTATAAAAAATCGCAAACAAAATGCAAGCACTAT	4:28-TTGGAACCATTCGAAACAGCACAGC	216:240-TTGGAATTATTCGAAACAGCACAGC
571	OFQ15665.1	Streptococcus sp. HMSC076H07	LTVL01000019.1	1	7227	-	Cas9:OFQ15665.1(1377)	Cas1:OFQ15664.1(289)	Cas2:OFQ15663.1(113)	Csn2:OFQ15662.1(221)		Spacer:1	no	-	GGAACCATTCGAAACAGCACAGCTCTAAAAC	AACTTTTCTCCTTTTATTTAAAACACCATTCTAAAAACAACACCTTTAAAACATACTTTAATTATATATTATTTTTTTGAGTTTTAAAAGCATTATCTTTATCTTTCATCTGTTATTTGTTAAAATATCCTAAAGTATGTTTTAAGTTTTAAAGCTTTGCTGATTTTTATTTTTTACTTGATTATTACACTAAAATAACATATAATAATTTTGTTAGAACTATTCGAAACAGCACAGCACGTTAAAATAAGGCAGTGATTTTTAATCCAGTCCGTATTCAGCTTGAAAAAGTGAGCACCGATTCGGTGCTTTTTTTATGTCATTGTTATAATTCCGACATTTCTCATATTTGTATTATAAAAAAATAGCAAACAAAATGCAAGCGCTATTATAAGGCTT…	2:23-GAACCATTCGAAACAGCACAGC	217:238-GAACTATTCGAAACAGCACAGC
572	OFL27188.1	Streptococcus sp. HMSC076H08	LTGV01000009.1	61	7491	-	Cas9:OFL27188.1(1377)	Cas1:OFL27187.1(289)	Cas2:OFL27186.1(113)	Csn2:OFL27185.1(221)		Spacer:4	no	-	GTTTTGGAACCATTCGAAACAGCACAGCTCTAAAAC	AACTTTTCTCCTTTTATTTAAAACACCATTCTAAAAACAACACCTTTAAAACATACTTTAATTATATATTATTTTTTTGAGTTTTAAAAGCATTATCTTTATCTTTCATCTGTTATTTGTTAAAATATCCTAAAGTATGTTTTAAGTTTTAAAGCTTTGCTGATTTTTATTTTTTACTTGATTATTACACTAAAATAACATATAATAATTTTGTTAGAACTATTCGAAACAGCACAGCACGTTAAAATAAGGCAGTGATTTTTAATCCAGTCCGTATTCAGCTTGAAAAAGTGAGCACCGATTCGGTGCTTTTTTTATGTCATTGTTATAATTCCGACATTTCTCATATTTGTATTATAAAAAAATAGCAAACAAAATGCAAGCGCTATTATAAGGCTT…	7:28-GAACCATTCGAAACAGCACAGC	217:238-GAACTATTCGAAACAGCACAGC
573	OFK37781.1	Streptococcus sp. HMSC076H09	LTFL01000009.1	65	7296	-	Cas9:OFK37781.1(1377)	Cas1:OFK37780.1(289)	Cas2:OFK37779.1(113)	Csn2:OFK37778.1(221)		Spacer:1	no	-	GTTTTGGAACCATTCGAAACAGCACAGCTCTAAAAC	AACTTTTCTCCTTTTATTTAAAACACCATTCTAAAAACAACACCTTTAAAACATACTTTAATTATATATTATTTTTTTGAGTTTTAAAAGCATTATCTTTATCTTTCATCTGTTATTTGTTAAAATATCCTAAAGTATGTTTTAAGTTTTAAAGCTTTGCTGATTTTTATTTTTTACTTGATTATTACACTAAAATAACATATAATAATTTTGTTAGAACTATTCGAAACAGCACAGCACGTTAAAATAAGGCAGTGATTTTTAATCCAGTCCGTATTCAGCTTGAAAAAGTGAGCACCGATTCGGTGCTTTTTTTATGTCATTGTTATAATTCCGACATTTCTCATATTTGTATTATAAAAAAATAGCAAACAAAATGCAAGCGCTATTATAAGGCTT…	7:28-GAACCATTCGAAACAGCACAGC	217:238-GAACTATTCGAAACAGCACAGC
574	OHR10996.1	Streptococcus sp. HMSC078E03	LTOA01000051.1	1	6556	-	Cas9:OHR10996.1(1370)	Cas1:OHR10995.1(289)	Cas2:OHR10994.1(113)	Csn2:OHR10993.1(221)		Spacer:1	no	-	AACCATTCGAAACAGCACAGCTCTAAAAC	AACTTTTCTCCTTTTATTTAAAACACCATTCTAAAAACAACACCTTTAAAACATACTTTAATTATATATTATTTTTTTGAATTTTAAAAGCATTATCTTTATCTTTCATCTGTTATTTGTTAAAATATCCTAAAGTATGTTTTAAGTTTTAAAGCTTTGCTGATTTTTATTTTTTACTTGATTATTACACTAAAATAACATATAATAATTTTGTTGGAATTATTCGAAACAGCACAGCACGTTAAAATAAGGCAGTGATTTTTAATCCAGTCCGTATTCAGCTTGAAAAAGTGAGCACCGATTCGGTGCTTTTTTATGTCATTGTTATAATTCCGACATTTCTCATATTTGTATTATAAAAAAATAGCAAACAAAATGCAAGCGCTAT	5:21-ATTCGAAACAGCACAGC	222:238-ATTCGAAACAGCACAGC
575	OFU92886.1	Streptococcus sp. HMSC11C05	LUAC01000025.1	270776	277335	+	Cas9:OFU92886.1(1370)	Cas1:OFU92887.1(289)	Cas2:OFU92888.1(113)	Csn2:OFU92889.1(221)		Spacer:1	no	-	GTTTTAGAGCTGTGCTGTTTCGAATGGTTCCA	TAGCGCTTGCATTTTGTTTGCTATTTTTTTATAATACAAATATGAGAAATGTCGGAATTATAACAATGACATAAAAAAGCACCGAATCGGTGCTCACTTTTTCAAGCTGAATACGGACTGGATTAAAAATCACTGCCTTATTTTAACGTGCTGTGCTGTTTCGAATAATTCCAACAAAATTATTATATGTTATTTTAGTGTAATAATCAAGTAAAAAATAAAAATCAGCAAAGCTTTAAAACTTAAAACATACTTTAGGATATTTTAACAAATAACAGATGAAAGATAAAGATAATGCTTTTAAAATTCAAAAAAATAATATATAATTAAAGTATGTTTTAAAGGTGTTGTTTTTAGAATGGTGTTTTAAATAAAAGGAGAAAAGTTA	9:32-GCTGTGCTGTTTCGAATGGTTCCA	150:173-GCTGTGCTGTTTCGAATAATTCCA
576	EFX57999.1	Streptococcus sp. M334	GL732492.1	16483	23293	+	Cas9:EFX57999.1(1375)	Cas1:EFX58000.1(288)	Cas2:EFX58001.1(114)	Csn2:EFX58002.1(220)		Spacer:3	no	-	GTTTTAGAGCTGTGTTGTTTCGAATGGTTCCAAA	AAGAATATTCTATATAAAAATAAGAACTAGGATAGTTAATTATCCCAGTTCTTTTTATTTTATATTGCTATTCTTTAGAACATCCATAATCTAAAAAAATCTGTATTTCTTACTTACTCTACTTATATTTTATGAAAGTACAACGATATTATTTGTTTTTTAACAAAAATGCGGGCACAATAAGTTTGTATAATAAAATAAAAGGCACCGAATCGGTGCGCACTTTTTCAAGTTGTGTACGGACAAAGCCTTATTTTAACTTGCTGTGTTGTTTCGAATAGTTCCAACACTTTTATTGTATACTTTTCTATTAAAAATTGCAAGAATAAATTGTTATAAAATAGAATAACACTTCATTTTATAAGATTAAAAACTTACATATTGAAAGCGTTTTACAAT…	9:33-GCTGTGTTGTTTCGAATGGTTCCAA	263:287-GCTGTGTTGTTTCGAATAGTTCCAA
577	EFM34572.1	Streptococcus sp. oral taxon 071 str. 73H25AP	AEEP01000016.1	108314	116579	-	Cas9:EFM34572.1(1420)	Cas1:EFM34571.1(288)	Cas2:EFM34570.1(114)	Csn2:EFM34569.1(220)		Spacer:25	no	-	TTTTTGGAACCATTCGAAACAACACAGCTCTAAAAC	AAAACTACTCCTTATCTTGATTTTTGATTTTATTTTTTGTATAATATCTGTGTTGGAACTATTCGAAACAACACAGCCAAAAGATTTTTCTTTTGAGTTAAAATATGGTTATCCATAATCAATTATGCGCGCCGATTCGGTGCTTTTTATTTTATTATACTAACTCATTGTACTCCTATTTTTATAAAAAAACAAATAATATCATAGCGCTTTCATGAAGTTTGAGACCGTTTCGATGGAGTTTATAAGTAAGTGAACTGAGAAATACGGATTCCTTTTTAAGTAGATGTTCTAAAGAATAGCAATATAAAATAAAAAGAACTGGGATAATTAACTATCCTAGTTCTTTTTTATATGAACTGTTCTTC	4:28-TTGGAACCATTCGAAACAACACAGC	53:77-TTGGAACTATTCGAAACAACACAGC
578	KPA59329.1	Streptococcus suis	LDOI01000020.1	56	6714	-	Cas9:KPA59329.1(1122)	Cas1:KPA59328.1(304)	Cas2:KPA59327.1(107)	Csn2:KPA59326.1(348)		Spacer:1	no	-	GTTTTACTGTTACTTAAATCTTGAGAGTACAAAAACCTC				GGTGTTCTCCTGTTTATAACGAAAAGCACCCCGTACGAAACGGGGTGCTTGATTTCGGCATAAAGCCTTATCTTTGTAGGCTCTGCAAGATTTAAGTAACAGTGTAAGGCTTCCCTTACAGTTAAAGTTTACACTTTTTACTTAAAAAATACAACCCCTTTTTTAAT	6:33-ACTGTTACTTAAATCTTG-AGAG--TACAAA	103:73-ACTGTTACTTAAATCTTGCAGAGCCTACAAA
579	EWM58113.1	Streptococcus thermophilus TH982	AZTL01000038.1	56113	64048	-	Cas9:EWM58113.1(1388)	Cas1:EWM58112.1(289)	Cas2:EWM58111.1(114)	Csn2:EWM58110.1(219)		Spacer:18	no	-	GTTTTGGAACCATTCGAAACAACACAGCTCTAAAAC	ACATTTCTCCTTATTTGAAAAATCTAAATTTATAGAAATTATTATACGCTTATTAAACAATATTTCAACATCTAATAGAATTACTGATTAAATAGTATGACGTTAAAATCTTGTAATCAAGAATAAAATTTTTTATACTTTACCCTATAGTAAATTGACATATTAGTTATAAAACTATATAATAATAATTGTGATTTGAAACCATTCGAAACAACACAGCGAGTTAAAATAAGGCTTAGTCCGTATTCAACTTGAAAAGGTGGCACCGATTCGGTGTTTTTTTATACACAAAGAGTCCCTTGGAATCATCCAAAGGACTCTTTTATCTCTAC	3:28-TTTGGAACCATTCGAAACAACACAGC	195:220-TTTGAAACCATTCGAAACAACACAGC
580	KKF57845.1	Streptococcus uberis 6736	JATB01000014.1	31873	40202	-	Cas9:KKF57845.1(1122)	Cas1:KKF57844.1(302)	Cas2:KKF57843.1(107)	Csn2:KKF57842.1(349)		Spacer:35	no	-	GTTTTATAGTTACTTAAATCTTGAGAGTACAAAAAC				TATTACATACCTCACAATACGAAAAGCACCCCATCAATGATGGGGTGCTTGAATTCGGCATGAAGCCTTATCTTTGTAGGCTCAGCAAGATTTAAGTAACTATGCAAGGCGTCCCTTGCATTTTTATTATATAGCGTTTACATAAAAATTGCAACCCCATTTTTAAATCTTAAATT	6:23-ATAGTTACTTAAATCTTG	103:86-ATAGTTACTTAAATCTTG
581	KKF49262.1	Streptococcus uberis C8329	JATG01000004.1	458578	466708	-	Cas9:KKF49262.1(1122)	Cas1:KKF49261.1(302)	Cas2:KKF49260.1(107)	Csn2:KKF49259.1(349)		Spacer:32	no	-	GTTTTATAGTTACTTAAATCTTGAGAGTACAAAAAC				TATTACATACCTCACAATACGAAAAGCACCCCATCAATGATGGGGTGCTTGAATTCGGCATGAAGCCTTATCTTTGTAGGCTCAGCAAGATTTAAGTAACTATGCAAGGCGTCCCTTGCATTTTTATTATATAGCGTTTACATAAAAATTGCAACCCCATTTTTAAATCTTAAATT	6:23-ATAGTTACTTAAATCTTG	103:86-ATAGTTACTTAAATCTTG
582	KKF55857.1	Streptococcus uberis 6780	JATD01000008.1	70164	79024	-	Cas9:KKF55857.1(1122)	Cas1:KKF55856.1(302)	Cas2:KKF55855.1(107)	Csn2:KKF55854.1(349)		Spacer:43	no	-	AATTTATAGTTACTTAAATCTTGAGAGTACAAAAAC				TATTACATACCTCACAATACGAAAAGCACCCCATCAATGATGGGGTGCTTGAATTCGGCATGAAGCCTTATCTTTGTAGGCTCAGCAAGATTTAAGTAACTATGCAAGGCGTCCCTTGCATTTTTATTATATAGCGTTTACATAAAAATTGCAACCCCATTTTTAAATCTTAAATT	6:23-ATAGTTACTTAAATCTTG	103:86-ATAGTTACTTAAATCTTG
583	CQR24647.1	Streptococcus varani	CTEN01000002.1	234305	242106	-	Cas9:CQR24647.1(1361)	Cas1:CQR24646.1(288)	Cas2:CQR24645.1(114)	Csn2:CQR24644.1(221)		Spacer:11	no	-	ATTTTGGAATCATTCGAAACAACACAGCTCTAAAAC	TTTATTCTCCTTCAAAAAAATCTTGCAAATCTGAAATAAAAATTGTATAATAAATTCGTTGGAACTATTCGAAACAACACAGCAAGTTAAAATAAGGCTTAGTCCGTAACCAACTTGAAAAAGTGGCACCCGATTCGGGTGCTTTTTAGTTTACCATATCATTTCAGTTTACAAATTTATATTTACTATTTTACTATTTTTACACAAAAAAGCAAGCGCTTCCAAGTACTTGCTTTATCTTTTTCATAAAAATTTCCAATTTTTTAATTTT	4:28-TTGGAATCATTCGAAACAACACAGC	59:83-TTGGAACTATTCGAAACAACACAGC
584	EFX95872.1	Streptococcus vestibularis ATCC 49124	AEVI01000061.1	44818	51474	-	Cas9:EFX95872.1(1128)	Cas1:EFX95871.1(303)	Cas2:EFX95870.1(107)	Csn2:EFX95869.1(350)		Spacer:9	no	-	ACTGTACAGTTACTTAAATCTTGAGAGTACAAAAAC				TTCTTCTCCTTTTTAAATAACGAAAACACCCTGCCATAAAATGACAGGGTGTTGATTTCGGCATGAAGCCTTATCTTTGTAGCTTCTGCAAGATTTAAGTAACTGTGTAAGGCGTCCCTTACACGATTATTATAGTATATGACAACTATAATTGCAACACTTTTTAACAATTAATAT	6:33-ACAGTTACTTAAATCTTG-AGA-G-TACAAA	106:76-ACAGTTACTTAAATCTTGCAGAAGCTACAAA
585	CDE70641.1	Subdoligranulum sp. CAG	CBJL010000002.1	43	6547	-	Cas9:CDE70641.1(1352)	Cas1:CDE70640.1(288)	Cas2:CDE70639.1(101)	Csn2:CDE70638.1(223)		Spacer:1	no	-	GTTTGACTACCCTTTAAAATTGCACCATACTCAAAC	ATTGCTTGACACTCCTTGTCTTTCGGTATATAATAATATCAATCAAAGGCTTGACTACCCTTTGAAGTTGCACCATTAGTTCAAATAAAGTTTTTCCAAGACGCCGTTTTTACGGTTACGCACGAGGTGCGTTCGACTCTTTCTTTATGAAAGAGTTTTTTATTTGCGCAAAATATTCTTTAAATTTAATTAGAACTATTATCCCATTTTAAAGCTTAAAAGTCAAGTTTTCAGCCACAATACTTTCCCCAAAACAACAAATGTCTGTCGGACATTATTCGACAGACATTTATGTTTTTCCGCATTTTTTTACATTTGAAATCAATTTAAAACAGCAATTGAAATAATTCTAAATAACTTTTTTTGATTTGAATCGCGAACGCTTTTTACGCCGCAAGC…	3:28-TTGACTACCCTTTAAAATTGCACCAT	51:76-TTGACTACCCTTTGAAGTTGCACCAT
586	BAO29121.1	Sulfuritalea hydrogenivorans sk43H	AP012547.1	1352230	1358139	-	Cas9:BAO29121.1(1146)	Cas1:BAO29120.1(300)	Cas2:BAO29119.1(102)			Spacer:14	no	-	GTTGTAGCTCCCTCTCTCACCCCGGATAGCTACAATT	AGTTTCCTCCCGCATAATCGTCCCCGTTGTGGCTATCCGGGGTGAGAGCCGTTGCTACAATAAAGAATCGAAAGATTCTGTATCCAGGCCCGGCGGGGAAACCCGTCGGGCCTTTCCATTATGCGAGTCGAATGGCCGGAGGGCAAGTCAAGTTTGCCATCGGCATTTGTTCAGGCGCCTTCCGCCAGCGGTGGAAGGGCGATGGTT	14:35-CTCTCACCCCGGATAGCTACAA	48:27-CTCTCACCCCGGATAGCCACAA
587	KFL34573.1	Sulfurospirillum sp. SCADC	JQGK01000005.1	43059	49011	-	Cas9:KFL34573.1(1048)	Cas1:KFL34572.1(297)	Cas2:KFL34571.1(101)			Spacer:16	no	-	GTTATAGCCCCCCATCTCACTCGGTTTTGCTATAAT	GACGTACCTTTTCATCGTGAATTAAGCAATGTTCATATAGTATCACATTTATAGCACAACCGAGTGAGATCTAAGGGCTATAATAAGGGTTTCTAAGCTTCTCCCGTGAAGCGCTACTCTACGGAGTATCTTCTAAAAAGCTTTTCCTTTTTTCTTCAACTTCCATACATTATTTTTTACATGTAAAGCCTATTTCTGATTTGCTGCTTCGATTTTTTCGGAGATTTGTTGCCACTCTTAAAAAGACTTTTGCTAATTCTGTACATAAATGTAGCTAGATCATATTGCACAGTTTTGCTAGGGGAAGGAAGCTTGGCGTATGGCGAAATTATCTTACATGTAAAGATTCAGAGTGAGCGTTCTCTTTTGCTTTTAGAGGCAAAAGAGAAGGAGTTT	2:35-TTATAGCCC-CCCATCTCACTCGGTTTTGCTATAA	83:49-TTATAGCCCTTAGATCTCACTCGGTTGTGCTATAA
588	CDD90428.1	Tannerella sp. CAG	CBHX010000187.1	14625	21019	-	Cas9:CDD90428.1(1432)	Cas1:CDD90427.1(309)	Cas2:CDD90426.1(110)			Spacer:1	no	-	GTTGTGATTTGCTTTCATTTTAGTATCTTTGAAGTATCGGAAACATC	GATATATTTGTTTTAACTTTCCCAAATATAAAAATTTTATTTTAAAAATATTTGCACATAAACCATTTATTTTATACTTTTGTCATACTAAAATGAAGCAAATCACAATAAGGATCATTCCGTTGTGAAAACATTAGGTTCCCTCGCCCTTCTGCGGGGGATTTTTACAGGTAAAGCTTATGTTTTCCGGCAATTTAAATTCTATGAAAACACGTCCTACCCTATTTTGAAGTAAGATAAGGCTTTATAAATTTAATTCATAAAAATAGAATCTTAAATATTCTCCCATAAAGATATAAACCACACCTTAAAAATAAATAAGATATCCGCCTATCCCGAATAAACCGCATTTATAACATAACTAAAAATAATA	2:26-TTGTGATTTGCTTTCATTTTAGTAT	108:85-TTGTGATTTGCTT-CATTTTAGTAT
589	SNR16694.1	Tenacibaculum jejuense	LT899436.1	3416425	3424386	+	Cas9:SNR16694.1(1295)	Cas1:SNR16695.1(296)	Cas2:SNR16696.1(112)			Spacer:29	no	-	CTTGTGAATACTCACTAAAAATACAATTTGAAATCAATTCACAAC	GAAAGTATTTCTATAAATTTTAGGCCTACTAAACTAATACCAAGGAGTTTCATGTCATACCCTGTTTTCAGGGGTTTTAGTTAGATGTTTTTGTTTTTATCAACGAAATAAAATTGATTATTAAATACAGTTTCATAAAAAATTAGCAGAAGTAATTCGAAATACTGGATAATTCTAAAGAAATAACTATTTGTAGACAACAAAAAAAGGCGACTTTCGCCACCTTGAATGTTTTCACAACGGAATTATCCTTATTGTGAATTGATTTCTAAATTGTATATCAAATATAGATATTTTTAAATACATACAAATACGGATACTCGTATTTTATAACAAATCATTTCATTAATTTTAGCTAATAATTTATTTTAAAAACTGTTACAAAATTTTTACATCTTA…	21:44-ATACAATTT-GAAATCAATTCACAA	279:255-ATACAATTTAGAAATCAATTCACAA
590	KZB58959.1	Thalassospira sp. MCCC 1A02491	LPVX01000032.1	52	6238	-	Cas9:KZB58959.1(1050)	Cas1:KZB58958.1(301)	Cas2:KZB58957.1(101)			Spacer:9	no	-	GTTGCGGTTGGACCACAATCTCTCTTCTGCTAAAAC	TGTGATTCCCCGCGAGTTTTGCATCCCTTGTTTAATATTTCTTGATGCTAAAGCAGCAGGGAAATAACGTCCCCTATTCTTTTGGGGTAAAAAGATAGGCATATTACTCTTATAGCTAGTATGACTGGGACTTGACGTTCCAAACTGTTCTGCAGACAATAGGGATGTCTTTTAGCAGAAGACAGGTTGTGGTCTGGCTGTTAACAAGCTTTAGAGCACAAAATTACAAGGCAGGCTCCGGCCTGCCTTGTTCTGTTAACCGAAAAATGAAGCTGGTTTGAAGCGCAGACGCTTCTCAGAACTATCTGTATCGGCAGAAAGCCCACAAAAAGGTGGTCAGGCCGATCAACGGCCTCATAAGAAAGATAAATTGAACACCGTAGAAAGGAACTGGAAGGC…	11:35-GACCACAATCTCTCTTCTGCTAAAA	194:170-GACCACAACCTGTCTTCTGCTAAAA
591	ASV75317.1	Thermogutta terrifontis	CP018477.1	2847666	2857606	-	Cas9:ASV75317.1(1062)	Cas1:ASV75316.1(302)	Cas2:ASV75315.1(113)			Spacer:80	no	-	GCTGTGGTTTGCGGGGAATCGTCGCTCGGATACACT	GATTGTCCCATTTCCTCTATCAACTCACATTACTGAAAAACTCCTCCCATTTTAGCTCAATGGGGAGTTGACAACCACTGCGATTCGTTTTACTATGGAATCCAGTGTATCCGAGCGACGGTTCCACGCAAATCACAGTAAGGTGATTCCGTGTGGAATCGCCGTACGGTAAACCCAGCA	2:36-CTGTGGTTTGCGGGGAATCGTCGCTCGGATACACT	138:104-CTGTGATTTGCGTGGAACCGTCGCTCGGATACACT
592	KXB46087.1	Tissierellia bacterium KA00581	LSCW01000054.1	21314	28059	+	Cas9:KXB46087.1(1400)	Cas1:KXB46088.1(293)	Cas2:KXB46089.1(113)	Csn2:KXB46090.1(221)		Spacer:4	no	-	GTTTGAGAGTAATGTAATCTACATAGGTACTAAGA	AAAACAAAAAATCAGAGCTAAAAATATAGGTCTGATTTTTATTTTTTGACTATTTAAATTTACAAAAAACGTTATTAATGATATACTTAAACTTATAAAATATAACTTTATGATTATCTACTGTGATTAAATTTATAAAGAATAATACATTATCACAAATAAAAAAACTCACCTTAGTGAGTTTTGCCTAAACAACTTAGGTTAGCCATTACTGGCGGTTTGAATAAATTTTTATTTGAACTCATAATGTAATCTACATAGGTACTAAAACCTATACTTACATTATATCATAAATTTTATAAAAGTCAATAAAAATTAATATTTTTTGGAGGTTAATA	10:33-TAATGTAATCTACATAGGTACTAA	245:268-TAATGTAATCTACATAGGTACTAA
593	AFK57128.1	Tistrella mobilis KA081020-065	CP003239.1	566600	571736	-	Cas9:AFK57128.1(1049)	Cas1:AFK57127.1(271)	Cas2:AFK57126.1(109)			Spacer:6	no	-	GCCGTGGTTTCCCTACCGATTTGCCAGTGGTAGGTT	GCCCCCTCCAAGATCTCGCTTGACTTCCCTGCGTCCTCGAGGCCAACTGTGCTTGGCAAATCGGTAGGGAAGCCACGGTAACAGACTTACCGTAAGGTTTCTCTGTGAAGGATCATCCCCCATTGGGCAACCAATGGGGGAAATTCCTCATCAATACATTGATGAGATGCTGAATCCTTCCGATGCTCATTCGCAGATCGATGAATTGCAGCGCGACGCGACTTCGCGCAGACAGGCGTGTCGCCAAAGATTTTACCACATGATCACCTGACGACGTTTCATCGAACGCCCGCCGATTATCCCTGT	2:26-CCGTGGTTTCCCTACCGATTTGCCA	78:54-CCGTGGCTTCCCTACCGATTTGCCA
594	AAS10822.1	Treponema denticola ATCC 35405	AE017226.1	360718	370949	+	Cas9:AAS10822.1(1395)	Cas1:AAS10823.1(290)	Cas2:AAS10824.1(101)	Csn2:AAS10825.1(224)		Spacer:57	no	-	GTTTGAGAGTTGTGTAATTTAAGATGGATCTCAAAC	ATATGGATGATATTATACCCTAAAACGGCAAATTAGGCAAGCATTTTGTGAAAAGTTATAGGGAGCAGTCAATAACTCAAATAATTCAATATAAATTGTGGACAGGTAGAAAAAAATAAGTTATAATTTTGAGTAACTAATAAAAAAAAGGCTTAACCATGTTAAGCCTTGATGCTCCACAATGAGCGGTCCCAAAAGGGACGATTTTGATGAATTCTTATTTGAACTCGTTGTGTAATTTAAGATGGATCTTAAATTGTGTATGCTGTTATTATAATACTTTTTAAAGGAATGGTCAAGGTA	9:35-GTTGTGTAATTTAAGATGGATCTCAAA	230:256-GTTGTGTAATTTAAGATGGATCTTAAA
595	EMB45198.1	Treponema denticola AL-2	AGDQ01000006.1	1	6671	-	Cas9:EMB45198.1(1395)	Cas1:EMB45197.1(290)	Cas2:EMB45196.1(101)	Csn2:EMB45195.1(224)		Spacer:1	no	-	GTTTGAGATCCATCTTAAATTACACAACTCTCAAACGT	ACCTTGACCATTCCTTTAAAAAGTATTATAATAACAGCATACACAATTTAAGATCCATCTTAAATTACACAACGAGTTCAAATAAGAATTCATCAAAATCGTCCCTTTTGGGACCGCTCATTGTGGAGCATCAAGGCTTAACATGGTTAAGCCTTTTTTTATTCGTGCGGAGGGTTTAATACCCCGACGCTTTGCGTCGTAGAAGAGGGTATTAAAGCCGACTGCAAACACCTTATAGAACATACAGAGCGAAACATTGAGCTCTGTACCCCGATGCTCTGCGTCGGGGTTGTTGATTGATTACTCAAAATTATAACTTATTTTTTTCTGCCTGTCCATAATTTATATTGAATTATTTGAGTTATTGACTGCTCCCTATAACTTTTCACAAAATGCTTG…	2:28-TTTGAGATCCATCTTAAATTACACAAC	47:73-TTTAAGATCCATCTTAAATTACACAAC
596	EPF30743.1	Treponema maltophilum ATCC 51939	ATFF01000006.1	618781	624196	-	Cas9:EPF30743.1(1127)	Cas1:EPF30742.1(306)	Cas2:EPF30741.1(111)			Spacer:5	no	-	GTTGCAGGTTGACCAGAAAAATTAATCAGGTATAAT	GAAGATAATTATAGCACAAAAGTGTAAAATCGGCAAAAGAGATCCGAAATTCGGTACAAAGCGTAGAAAAAAAATATTTGACAATAAAATGATTTTGTTGTATGCTATAACCACTGATTAATTTTTTTGATCAACCTGCTAACAAGGAGTCTTTGACTCCGCAAAATGTTTTTACATTTTAATAAAATGTAAAAATCATCACATGAAAAAAGGAAGCTTCGGCTTCCTTTTTGTTTTGCCAAGCAAGTATGTAAAGCCTGTTATGCGCGAAGGAAGTTACACCGCCTTTTGCGTTGACACGGGCCGCTACGAAAGGGTACAATCGTTTTA	1:29-GTT-GCAGGTTGACCAGAAAAATTAATCAG	143:114-GTTAGCAGGTTGATCAAAAAAATTAATCAG
597	OXE45805.1	Turicimonas muris	NHMP01000007.1	50690	60751	-	Cas9:OXE45805.1(1422)	Cas1:OXE45804.1(335)	Cas2:OXE45803.1(96)		Cas4:OXE45802.1(203)	Spacer:45	no	-	GTTTCAATTGTACAAACTTACATCCTTCAACTGAAAC	TTTTTCTCCTTGTTATGAGTTTTATATAGCGACATCTGTCGGAGAGAAAAAAGAAAAGCTCCCCCCAGGATCAAATCACTACAAATAAATTCTTCTTTTGCTTTACCGATTATCCCCTATTTTTAACAGATTGACACTAATTTTCTAAGGGAGACCTCAGTCAAAGGTGAGCAAAACGCAACTAACTGTTTTTCAGGGATTTTCTAAGAAAAAGAAAACAAAGAGTCGAGAAAGCTAAGCAAATTTACGGCAGCTAACAGGAGCAAGAGTTGAAATCACAGAAGTGCAAGCACAGGACATGCGAAATGATAATCGGAAAATGAAAAACTCCGGATGGTTAACCCAGAGGCCGGAGCCACAACTTAATTTCGTTGATTTCAGCCCGCAAAAAGCGGCTTC…	12:29-ACAAACTTACATCCTTCA	417:400-ACAAACTTACATCTTTCA
598	SLM84820.1	Vagococcus fluvialis bH819	FWFD01000003.1	339077	348459	-	Cas9:SLM84820.1(1339)	Cas1:SLM84819.1(283)	Cas2:SLM84818.1(103)	Csn2:SLM84817.1(159)		Spacer:47	no	-	ATTTTGGTAGCATTCAAAACAACATAACCCTAAAAC	AGCTAATCATCTCCGTTTTTCACTTGATATTTTTTTTATTTATCGTTATAATTAATTTGTTGGTAGCATTCAAAACAACATAGCAAGTTAAAATAAGGCTTTGTCCGTTCTCAACTTTTAGTGACGCTGTTTCGGCGTTTTTTTTGTGTCTAAAATTAATCAAACGTTTTCACACAATAATTATAACATACCTAATATAAAAAAAAAGCGTATGAACCTAATCAACACAAGGTTTATACGCTTTTTTTATATC	4:26-TTGGTAGCATTCAAAACAACATA	60:82-TTGGTAGCATTCAAAACAACATA
599	AQP53606.1	Vagococcus penaei	CP019609.1	996432	1006371	-	Cas9:AQP53606.1(1332)	Cas1:AQP53605.1(288)	Cas2:AQP53604.1(113)	Csn2:AQP53603.1(221)		Spacer:54	no	-	GTTTTGGAAGCATTCAAAACAGCATAGCTCTAAAAC	CTACTTCTCCTCCTATTTATCCGCACTCTTATTGCAGTCAACTCTTGCATAATTTTTCCAATATGCTATAATAACGTTGTTGGTAGCATTCAAAACAACATAGCAAGTTAAAATAAGGCTTAGTCCGTAAGCAACTATTCTAGTGGCACTGTCTCGGTGCTTTTTTTATTTACCTAAATTATAACATATTTTATATATATAAATAACAAATAATGATAAAAAGTCAAGAACACTACTAAGTAAGTGCTCTTGACTTTTTGTCATTATCAAATAAAAATTTACTATAATCTAATTGTAGTTCATGTAAAAAACTATCTACTTAAAAGATAGTCAATACTTCTTAATAATATTTAGATAT	1:28-GTT-TTGGAAGCATTCAAAACAGCATAGC	76:104-GTTGTTGGTAGCATTCAAAACAACATAGC
600	ETI98589.1	Veillonella dispar DORA_11	AZMJ01000541.1	4493	12942	+	Cas9:ETI98589.1(1409)	Cas1:ETI98590.1(298)	Cas2:ETI98591.1(101)	Csn2:ETI98592.1(224)		Spacer:28	no	-	GTTTGAGAGTAGTGTAATTCTGTAAACCTCTAAAAC	TTATATTAGAATAAAAGAGACGAAAAAGCCGAGCTACGTTAAATTTTGAGTAGCTCGGCTTTACTTATAAACATAACTATTTATTAACTTTTATGTACTCGATTATGAGTATAATTATAAGATTTATGAAAAACATATGAATTAATTTATTGTTTTATGCTAAAATGAAGTTAATTATACGGTGTTTGGCGACTTATAGATTATATATCACGTTTAAATGGTAAATTTTGGCAATAAAAAACTCAATTCCGAAGAATTGAGAGTAGGTGCCCTACGTCGGGCAGCCCGAAGGCATTGTAAATTAATTTGTATTTGAACTCGTAATGTAATTCTGTAAACCTCCAAAACTAGTTGGATTAATTATAGTATAGTTAAGCATTTGATGAA	9:36-GTAGTGTAATTCTGTAAACCTCTAAAAC	321:348-GTAATGTAATTCTGTAAACCTCCAAAAC
601	EFB85866.1	Veillonella parvula ATCC 17745	ADFU01000012.1	47843	55831	+	Cas9:EFB85866.1(1398)	Cas1:EFB85867.1(291)		Csn2:EFB85868.1(224)		Spacer:21	no	-	GTTTGAGAGTAGTGTAATTCTGTAAACCTCTAAAAC	TTATATTAGAATAAAAGAGACGAAAAAGCCGAGCTACGTTAAATTTTGAGTAGCTTGGCTTTACTTATAAACATAACTATTTATTAACTTTTATGTACTCGATTATGAGTATAATTATAAGATTTATGAAAAACATATGAATTAATTTATTGTTTTATGCTAAAATGAAGTTAATTATACGGTGTTTGGCGACTTATAGATTATATATCACGTTTAAATAGTAAATTTTGGCAATAAAAAACTCAATTCCGAAGAATTGAGAGTAGGTGCCCTACGTCGGGCAGCCCGAAGGCATTGTAAATTAATTTGTATTTGAACTCGTAATGTAATTCTGTAAACCTCCAAAACTAGTTGGATTAATTATAGTATAGTTAAGCATTTGATGAATGTCAATTATTA…	9:36-GTAGTGTAATTCTGTAAACCTCTAAAAC	321:348-GTAATGTAATTCTGTAAACCTCCAAAAC
602	KUH50604.1	Veillonella parvula	LOJO01000001.1	528952	535883	-	Cas9:KUH50604.1(1398)	Cas1:KUH50603.1(291)	Cas2:KUH50602.1(101)	Csn2:KUH50601.1(224)		Spacer:5	no	-	GTTTTAGAGATTTACAGAATTACACTACTCTCAAAC	AAGTCCTCTCCTTTGGAAATTAATAATTGACATTCATCAAATGCTTAACTATACTATAATTAATCCAACTAGTTTTGGAGGTTTACAGAATTACATTACGAGTTCAAATACAAATTAATTTACAATGCCTTCGGGCTGCCCGACGTAGGGCACCTACTCTCAATTCTTCGGAATTGAGTTTTTTATTGCCAAAATTTACCATTTAAACGTGATATATAATCTATAAGTCGCCAAACACCGTATAATTAACTTCATTTTAGCATAAAACAATAAATTAATTCATATGTTTTTCATAAATCTTATAATTATACTCATAATCGAGTACATAAAAGTTAATAAATAGTTATGTTTATAAGTAAAGCCGAGCTACTCAAAATTTAACGTAGCTCGGCTTTTTCG…	1:28-GTTTTAGAGATTTACAGAATTACACTAC	72:99-GTTTTGGAGGTTTACAGAATTACATTAC
603	EFG24727.1	Veillonella sp. 6_1_27	GG770216.1	185936	193122	+	Cas9:EFG24727.1(1395)		Cas2:EFG24728.1(101)	Csn2:EFG24729.1(192)		Spacer:9	no	-	GTTTGAGAGTAGTGTAATTCTGTAAACCTCTAAAAC	TTATATTAGAATAAAAGAGACGAAAAAGCCGAGCTACGTTAAATTTTGAGTAGCTCGGCTTTACTTATAAACATAACTATTTATTAACTTTTATGTATTCGATTATGAGTATAATTATAAGATTTATGAAAAACATATGAATTAATTTATTGTTTTATGCTAAAATGAAGTTAATTATACGGTGTTTGGCGACTTATAGATTATATATCACGTTTAAATAGTAAATTTTGGCAATAAAAAACTCAATTCCGAAGAATTGAGAGTAGGTGCCCTACGTCGGGCAGCCCGAAGGCATTGTAAATTAATTTGTATTTGAACTCGTAATGTAATTCTGTAAACCTCCAAAACTAGTTGGATTACTTATAGTATAGTTAAGCATTTGATGAATGTCAATTATTA…	9:36-GTAGTGTAATTCTGTAAACCTCTAAAAC	321:348-GTAATGTAATTCTGTAAACCTCCAAAAC
604	CCX53636.1	Veillonella sp. CAG	CAWP010000027.1	14222	20763	+	Cas9:CCX53636.1(1341)	Cas1:CCX53637.1(291)	Cas2:CCX53638.1(101)	Csn2:CCX53639.1(224)		Spacer:2	no	-	GGTTTGAGAGTAGTGTAAAACTAGTTTGGTCT	TAAAAAGAGACGCATAATTTGATATGCGTCTCTTTTTATTATTTAATCCGGATTTATTTTAAATGTAAAAGAAGCTAAAGTTAGGCTTAGGTCGGGGATAGATTATTCTTTGTTACTCACCTATTGCACAACTTTTAGGTAAATTAAAATTTTAGACAAGCCCCCAAAAATGGCATAGATAAAAGGGTTTTGCCGAATAAGGCAAAACCCTTCGATAAATCTTTATTTGAACTCGTAGTGTAAAACTAGTTTGGTCTCAACTAGTACATCTTTATAATAAGTGTAAAAATAAAATTTGTCAATTATAAAATTAAAAATTGAATAGAGTGACTGGTAATATGTAATTTTAAATAGTGTAAAAATTTTAGGAGGAGTATTA	10:32-GTAGTGTAAAACTAGTTTGGTCT	235:257-GTAGTGTAAAACTAGTTTGGTCT
605	KXB88070.1	Veillonella sp. DNF00869	LSDQ01000038.1	1	6650	-	Cas9:KXB88070.1(1376)	Cas1:KXB88069.1(292)	Cas2:KXB88068.1(106)	Csn2:KXB88067.1(224)		Spacer:1	no	-	ACATTTACAGAATCACACTACTCTCAAACC	CGTTCTTCTCCTTTTGATCAACTACCATGAAATAATCCCTTATAATAATTCAAGATGAATATCACCATTTGTTATTTAATTGTATTATACTACTAAAAAACCCTTGACTCCATATCTTTTTCTGTATACAATAAAGGTGTCTCAAGGAGTTGAGACATTTACAGAATCACACTACAAGTTCAAATACGAATTTATTTTCATCGCCCTTGGGGCGCCCGCTGTGGGTACTTAACTCAATTCATTAAGAATTGAGTTTTTTTATTATCCTTCTTTAAAAGCACGATACCATACATAGATTATATTACGTTATACTAGCGACTAAACAAAGTATCATAAGACCAAAAAAAGGAACGTTGATCAAACATTATCAACGTTCCTTTTTATATATTTACTCGTATA…	1:21-ACATTTACAGAATCACACTAC	155:175-ACATTTACAGAATCACACTAC
606	OFM85735.1	Weeksella sp. HMSC059D05	LTJE01000004.1	76926	83122	+	Cas9:OFM85735.1(1440)	Cas1:OFM85736.1(296)	Cas2:OFM85737.1(112)			Spacer:2	no	-	GTTGTAATTCTACTGAGTAAATCTACAAAAATTTGAAAGGAATTCACAAC	ATTACAAATCTGAAAAATCTAAACGCTATAAGGTGTCGCGGTAATTGTTAAAATAAAATCTGAAGTAGAGAAAAAAAACTGATTCTAAATAAAAGGTAACCCAAATCTTTTAGCTCACAAGGTTTTACGGTTACTTATTAAGAGGAGTTTGTGAAACATTCGGATAAAAAAATGCCTCCTGATTCTGGACAAGAGGCAACCCAAATGTTTTCACAACGGAATAATCCTTATTGTGAATTCCTTTCGAGGTAAATATATTAAACATTTACAAATAACGAAACACTTTTGTTAAAAAAATTAACTATTTTAGACTCCAAACACTAAATGACTTA	35:49-GAAAGGAATTCACAA	245:231-GAAAGGAATTCACAA
607	KRN32399.1	Weissella halotolerans DSM 20190	JQAX01000002.1	245406	252195	+	Cas9:KRN32399.1(1309)	Cas1:KRN32400.1(295)	Cas2:KRN32401.1(101)	Csn2:KRN32402.1(222)		Spacer:8	no	-	GCTTTAGATGTATGTCAGATTAATGGGGTTTATTCC				AAAGAAAAGCGGCGATGTTTGAATAACAAACACCGCCGCTTTTTGGCCAAATAAAAAAGGCCATAAGGCCGTCTAAAAGATATTGAAGCTTGATTCAAAGAATCTTGCGTTACTTTAATTTATGCATGTCAGATTAATGGGTTTATTCCCGTGGTAGCTAACCACGAGTTAAGTATAACATACTAGTTGGGAGAAGGGGAAGAGGAA	8:36-ATGTATGTCAGATTAATGGGGTTTATTCC	122:149-ATGCATGTCAGATTAATGGG-TTTATTCC
608	KRN75611.1	Weissella kandleri	JQBP01000001.1	93231	100734	+	Cas9:KRN75611.1(1370)	Cas1:KRN75612.1(271)		Csn2:KRN75613.1(225)		Spacer:15	no	-	GCTTCATATCTCTGTCAAATTAATGAGTTGTTTAGC				TTGGTTAAATAAAAAATAAGCAATCGGTCATTAGACTGATTGCTTATATACATAATATGTATTGGCCATATAAGACCCAATAGAATGAAACTCAGTGATATAAGTATCACGTTGTGTTACTTCAACTCTCTCTGTCAAATTAATGAGTTGTTTGTCGAATTAGACAAATGTTGAGGTGATGACTCAACATTAATATTATAGCACAGGAGAAGTTATATGTCATTTAGAACTATATATATAACTAAGCATAGTAAGGTTAGTTATAAAA	9:33-TCTCTGTCAAATTAATGAGTTGTTT	129:153-TCTCTGTCAAATTAATGAGTTGTTT
609	CAE10505.1	Wolinella succinogenes	BX571660.1	341696	347115	-	Cas9:CAE10505.1(1059)	Cas1:CAE10504.1(314)	Cas2:CAE10503.1(104)			Spacer:9	no	-	GTTATAGCCGCCTACTCAGCCATTCCTCGCTATAAT	AAGCTTCGCTCCAAATTTTAGTATTTTTTAAAAAAATCTAACATATAATCGTCGTCGCTGCGCGAAATGGCTGAGTAGGCAGCGGCTATAATAAGGGGTGTGGAGGCATCCTGCGAAGTTCTACTCTACGGAGTATCTTCTAAATGGTATTTCTTACCTAACCTCCATTTCTCCCATCTCCCCTCCCTAGGATCATCCCTCGCTCAAGTTATTCATTTTATTAGGCAGCAGGGAAACTATTCGTTTAGCTATACGATTATATTATATACATGATACTTAGCTATACTTTAAATTTCTTAGCCATTTT	2:24-TTATAG-C-C-GCCTACTCAGCCATT	91:66-TTATAGCCGCTGCCTACTCAGCCATT
610	ACL77411.1	Clostridium	CP001348.1	3652357	3658372	-	Cas9:ACL77411.1(1021)	Cas1:ACL77410.1(298)	Cas2:ACL77409.1(115)			Spacer:8	no	-	GTTATAGCTCCGATTCAAGCTCCGATATGCTATAAT	ATATAATTTACCTCCGAAAAATGTCATAAAAACAAGATACCCCAGCAATAAATGCCGGGGTTAACTTGGCGGTCTGGGCTAAACCCAGCACCTTATTATAGCAACAATTCAGGCTCCGATATGCCATAATTTACTATAATAGTTATATTATATCACATAAAAGTAACATTACAATACCTACGTTCATAAGAAATTATATCCACAAACTACGACCCTCAAATAGTACTTAAATAGCTTCGAAGTTCATTTTTTGCAAGAATAACCTTTATGTTTTTTTGCTAATTCTATAGCTGCTAAACTATGTTATGATTGGAAATTGAAATCTTGCTAGGTAGGGCTAATTTCACAATATTTGGCTTCTTGCTATTAATCAATACATAACACTATTAGTTGATTCTT…	2:36-TTATAGCTCCGATTCAAGCTCCGATATGCTATAAT	96:130-TTATAGCAACAATTCAGGCTCCGATATGCCATAAT
611	EDP10547.1	Eubacterium	ABAW02000024.1	188116	195103	+	Cas9:EDP10547.1(1096)	Cas1:EDP10548.1(300)	Cas2:EDP10549.1(107)			Spacer:14	no	-	GTTTTGTTACCATATGGATTTTTGCTAGATTAAGAC				ATTATAATATAGATGATCATAATCTAGCAAAAGTTTATATGATCTAACAAAACAAGGGTTTATCCCGGAATCAAGTTCCAAGTATATGCTTGGAGCTTTTTCTTTAAGAGGATAATA	1:32-GTTTTGTTAC--CATATGGATTTTTGCTAGATTA	53:20-GTTTTGTTAGATCATATAAACTTTTGCTAGATTA
612	ACR75457.1	Eubacterium rectale	CP001107.1	1590748	1599829	+	Cas9:ACR75457.1(1114)	Cas1:ACR75458.1(302)	Cas2:ACR75459.1(108)	Csn2:ACR75460.1(327)		Spacer:44	no	-	ATTTTAGTAACTGAATAATTTACGTGACTGTAAAAC				TATTTATTGACATAACGTGCTCTTGGTGATAAAGTGTAAATGTAGAGAAAATTTTATAGTCACGTAAATTTTTCAGATCTACTAAAACAAGGCTTTATGCCGAAATCAGGAGCACCGACGGGTGCTCCTTTTTTTGTGTGTTGGAGGGTTAAA	2:35-TTTTAGTA-A-CTGAATAATTTACGTGACTGTAAAA	87:52-TTTTAGTAGATCTGAAAAATTTACGTGACTATAAAA
serial number	symbol	original bacterium	GenBank accession number	start	end	strand	Cas9:accession number (AA length)	Cas1:accession number (AA length)	Cas2:accession number (AA length)	Csn2:accession number (AA length)	Other protein:accession number (AA length)	spacer number	paired_phage	phage_number	direct repeat (crRNA)	tracRNA 1	paired region of direct repeat (crRNA)	paired region of tracRNA1	tracRNA 2	paired region of direct repeat (crRNA)	paired region of tracRNA2	paired region of tracRNA2
1	EYA27347.1	Bacteroides fragilis str. 1009-4-F	JGED01000029.1	23	9341	-	Cas9:EYA27347.1(1436)	Cas1:EYA27344.1(310)	Cas2:EYA27343.1(110)			Spacer:31	yes	3	GTTGTGATTTGCTTTCAAATTAGTATCTTTGAACCATTGGAAACAGC	ACTTAACTCATTTTATCACAACACCCCAAATATATTAATATTTTTCCATAAATAAACATGATAATAAAAATTATTCATTATCTTTGGGTCACTAATTTGAAGCAAATCACAATAAGGACTATTCCGTTGTGAAAACATTTAGGATGGGGCATTTGCCTCGTCCTTTTTTGTGCTAC	2:24-TTGTGATTTGCTTTCAAATTAGT	112:91-TTGTGATTTGC-TTCAAATTAGT
2	ATF27138.1	Brochothrix thermosphacta	CP023483.1	2590004	2598245	-	Cas9:ATF27138.1(1339)	Cas1:ATF27137.1(290)		Csn2:ATF27136.1(227)		Spacer:25	yes	1	GTTTTAGAGCTGTGTTAAATTGAATGGTATTAAAAC	TTTTTCACTCCTTCATTAAATTTATATGTTGACATTTTTCTCGCAAAGTTATATTATTAGGTTGTATCATTCAATTGATGCCATTCAATTTAACACAGCGAGTTAAAATAAACATTTTTGTTTAGCGTCTTTAATTAGATGACCTGCCATCAGGTCTTTTTTTTTGTCTTTTTTTAAATAGCGCTTACATAATTATCATACCGCTATTTAGATACGATGTCATCCAATTATAAGTTTTTTATTAATCTATTGACTATTTGTTGTTAATTTGTCAATAAAAACACTATAAAAGTTGACTAAATCTTATTTTTTAGTAGGTCCATGAGAAAACTCACCCTCCCACGCTATTCTAACTTTCTATACTACAAACACTCAAAATCATATCTAATTACTCTCACC…	11:28-CATTCAATTTAACACAGC	82:99-CATTCAATTTAACACAGC
3	ALG48812.1	Clostridium perfringens	CP009557.1	1711152	1717362	-	Cas9:ALG48812.1(1065)	Cas1:ALG48811.1(299)	Cas2:ALG48810.1(102)			Spacer:22	yes	1	GTTATAGTTCCTAGTAAATTCTCGATATGCTATAAT	AAAATCACCCTTTTTCTATATCAAATTACATTATTTTACATAATTTAAATAAAAAGATACCCCTAGGTTCAAATGAACATAGGGGATACTTTACGGCTTAATGCCTTGTTATAGTAACTAGTTAAACTCTCGATATGCTATACCTAGTTCCTGATTAAATGATACAATATTTTCAACGTTAAGTCAACATATTTTTCCATATTGCCTATTTATATCAATTTTTGTTTAAATTATTTTAGTTATGTCATCCATAAACTCTAT	15:34-TAAATTCTCGATATGCTATA	123:142-TAAACTCTCGATATGCTATA
4	EOM25596.1	Enterococcus faecalis EnGen0253	AIZQ01000007.1	45894	53087	+	Cas9:EOM25596.1(1337)	Cas1:EOM25597.1(288)	Cas2:EOM25598.1(109)	Csn2:EOM25599.1(219)		Spacer:11	yes	3	GTTTTAGAGTCATGTTGTTTAGAATGGTACCAAAAC	TCGTAATTAAAAAGGCAAAACACAGTTAACCACGCACTGTGTTTTGCCTTTTTTGCCATGTAAAGTTTGACAACATCAACAAATAGTAAAAGATATTACCATACAATAAATATAGATTCGTTATTTTAAGGAAAGTAAAGAAATTAAGGTAAGAGATTCTTAAATAGATAATGTTATTTTTGTTATGTATATAATTCTATTAGTTTACAAAAACTATAAATACCCCTTTTTTTAAGAAAATAAGAATGGTAAACTTTAAGTAGCGGTATTCAGTTTGATTAATTTGAAAGCGATTACTTTCTGGTTGTAAACAAAAAAAGCGCCGAAACAGCGCCACTTTACAGTTGATTACGGTTAAAACCTTATTTTAACTTGCTATGTTGTTTAGAATAGTCCCAA…	12:35-ATGTTGTTTAGAATGGTACCAAAA	378:401-ATGTTGTTTAGAATAGTCCCAAAA
5	EPH90259.1	Enterococcus faecalis F01966	ATIN01000126.1	64	6730	-	Cas9:EPH90259.1(1337)	Cas1:EPH90258.1(288)	Cas2:EPH90257.1(109)	Csn2:EPH90256.1(219)		Spacer:3	yes	1	GTTTTGGTACCATTCTAAACAACATGACTCTAAAAC	TTTATTTCCACTCCTTTTTTTAAATTACTACTTGAATGATTTTTATTCTATGCTATAATTTAGTTAAGTTCTTTTGGGACTATTCTAAACAACATAGCAAGTTAAAATAAGGTTTTAACCGTAATCAACTGTAAAGTGGCGCTGTTTCGGCGCTTTTTTTTGTTTGCAGCCAGAAAGTAATCGCTTCCAAATTAATCAAACTGAATACCGCTACTTAAAGTTTACCATTCTTATTTTCTTAAAAAAAGGGTTATTTATAGTTTTTGTAAACTAATAGAATTATATACATAACAAAAATAACATTATCTATTTAAGAATCTCTTACCTTAATTCCTTTACTTTTCTTAAAATAACGAATCTATATTTATTGTATGGTAATATCTTTTACTATTTGTTGAT…	2:25-TTTTGGTACCATTCTAAACAACAT	72:95-TTTTGGGACTATTCTAAACAACAT
6	ETU24992.1	Enterococcus faecalis EnGen0412	JAHR01000004.1	120367	127692	+	Cas9:ETU24992.1(1337)	Cas1:ETU24993.1(288)	Cas2:ETU24994.1(109)	Csn2:ETU24995.1(219)		Spacer:13	yes	4	GTTTTAGAGTCATGTTGTTTAGAATGGTACCAAAAC	TCGTAATTAAAAAGGCAAAACACAGTTAACCACGCACTGTGTTTTGCCTTTTTTGCCATGTAAAGTTTGACAACATCAACAAATAGTAAAAGATATTACCATACAATAAATATAGATTCGTTATTTTAAGGAAAGTAAAGAAATTAAGGTAAGAGATTCTTAAATAGATAATGTTATTTTTGTTATGTATATAATTCTATTAGTTTACAAAAACTATAAATACCCCTTTTTTTAAGAAAATAAGAATGGTAAACTTTAAGTAGCGGTATTCAGTTTGATTAATTTGAAAGCGATTACTTTCTGGTTGTAAACAAAAAAAGCGCCGAAACAGCGCCACTTTACAGTTGATTACGGTTAAAACCTTATTTTAACTTGCTATGTTGTTTAGAATAGTCCCAA…	12:35-ATGTTGTTTAGAATGGTACCAAAA	378:401-ATGTTGTTTAGAATAGTCCCAAAA
7	ETU42976.1	Enterococcus faecalis EnGen0418	JAHX01000004.1	120374	127501	+	Cas9:ETU42976.1(1337)	Cas1:ETU42977.1(288)	Cas2:ETU42978.1(109)	Csn2:ETU42979.1(219)		Spacer:10	yes	4	GTTTTAGAGTCATGTTGTTTAGAATGGTACCAAAAC	TCGTAATTAAAAAGGCAAAACACAGTTAACCACGCACTGTGTTTTGCCTTTTTTGCCATGTAAAGTTTGACAACATCAACAAATAGTAAAAGATATTACCATACAATAAATATAGATTCGTTATTTTAAGGAAAGTAAAGAAATTAAGGTAAGAGATTCTTAAATAGATAATGTTATTTTTGTTATGTATATAATTCTATTAGTTTACAAAAACTATAAATACCCCTTTTTTTAAGAAAATAAGAATGGTAAACTTTAAGTAGCGGTATTCAGTTTGATTAATTTGAAAGCGATTACTTTCTGGTTGTAAACAAAAAAAGCGCCGAAACAGCGCCACTTTACAGTTGATTACGGTTAAAACCTTATTTTAACTTGCTATGTTGTTTAGAATAGTCCCAA…	12:35-ATGTTGTTTAGAATGGTACCAAAA	378:401-ATGTTGTTTAGAATAGTCCCAAAA
8	ETU45240.1	Enterococcus faecalis EnGen0419	JAHY01000001.1	640294	647273	-	Cas9:ETU45240.1(1150)	Cas1:ETU45239.1(304)	Cas2:ETU45238.1(99)	Csn2:ETU45237.1(384)		Spacer:7	yes	4	GTTTTACTGATAAGAAATTATTGAGAGTACAAAAAC	GTAGTAATCTTTAATTGTAGTCGACGGACTACCGCGTTTGACGAAACGTGTCTTTAATAATTTTACTGATAAGAAATTATTGAGAATCTACAAAAATAAGGCATTTTGCCGAATTTACCGCCCTACATATGTAGGGCGG			CAACATTTCCTCCTTTTTAATAAAAAAACCGCCCTACATATGTAGGGCGGTAAATTCGGCAAAATGCCTTATTTTTGTAGATTCTCAATAATTTCTTATCAGTAAAATTATTAAAGACACGTTTCGTCAAACGCGGTAGTCCGTCGACTACAATTAAAGATTACTACAAAAACGCTAATCATGCAACCCTTTTCTTTTCGTTTCTTCTTTTT	2:35-TTTTACTGATAAGAAATTATTGAGAGT--ACAAAAA	107:72-TTTTACTGATAAGAAATTATTGAGAATCTACAAAAA
9	ETU47601.1	Enterococcus faecalis EnGen0420	JAHZ01000004.1	1230630	1237609	-	Cas9:ETU47601.1(1150)	Cas1:ETU47600.1(304)	Cas2:ETU47599.1(99)	Csn2:ETU47598.1(384)		Spacer:7	yes	4	GTTTTACTGATAAGAAATTATTGAGAGTACAAAAAC				CAACATTTCCTCCTTTTTAATAAAAAAACCGCCCTACATATGTAGGGCGGTAAATTCGGCAAAATGCCTTATTTTTGTAGATTCTCAATAATTTCTTATCAGTAAAATTATTAAAGACACGTTTCGTCAAACGCGGTAGTCCGTCGACTACAATTAAAGATTACTACAAAAACGCTAATCATGCAACCCTTTTCTTTTCGTTTCTTCTTTTT	2:35-TTTTACTGATAAGAAATTATTGAGAGT--ACAAAAA	107:72-TTTTACTGATAAGAAATTATTGAGAATCTACAAAAA
10	EEU91274.1	Enterococcus faecalis T11	GG688647.1	647110	654946	-	Cas9:EEU91274.1(1150)	Cas1:EEU91273.1(304)	Cas2:EEU91272.1(107)	Csn2:EEU91271.1(352)		Spacer:20	yes	6	GTTTTACTGATAAGAAATTATTGAGAGTACAAAAAC				CAACATTTCCTCCTTTTTAATAAAAAAACCGCCCTACATATGTAGGGCGGTAAATTCGGCAAAATGCCTTATTTTTGTAGATTCTCAATAATTTCTTATCAGTAAAATTATTAAAGACACGTTTCGTCAAACGCGGTAGTCCGTCGACTACAATTAAAGATTACTACAAAAACGCTAATCATGCAACCCTTTTCTTTTCGTTTCTTCTTTTT	2:35-TTTTACTGATAAGAAATTATTGAGAGT--ACAAAAA	107:72-TTTTACTGATAAGAAATTATTGAGAATCTACAAAAA
11	CAL43592.1	Flavobacterium psychrophilum JIP02	AM398681.2	1319160	1327108	+	Cas9:CAL43592.1(1354)	Cas1:CAL43593.1(298)	Cas2:CAL43594.1(115)			Spacer:20	yes	1	GTTGGTAATTATAAGCTAAAATACAATTTTGAAAGCAATTCACAAC	AAAAAAAGCAGACCTATAAGCCGGATTCTGTTCTCGATATTACTAACGATACCTTATCATTTATCTAGGCTTGCAATTACTCACAAGCTCCATCTTTCTACCCTTCAGCAACGGACGAGAAGCCCTTAACTACCGATATACTTGAAATTTCACCGCATAGAGTTTACCTGGTTTCACTACAGCATTACCTGTACATACTTTCTGTTGCACTTGTCCTAACCCCAATAAATTGGAGCCGACGGGTGTTACCCGCTATGCTTCTCTCTGGTGTCCGGACTTTCCTCCCCCAATAAATTGGCGACGATAAGGCGGTCTGCGCTGCAAAAGTAGTTTTTTTAGGAGCCAATCCCGCTATCCGTTGCAATCTTTTTTCGGCGAAAAGCCTCAAAAAGGATTTTC…	22:45-TACAATTTTGAAAGCAATTCACAA	538:516-TACAATTTTGAA-GCAATTCACAA
12	AKC24331.1	Flavobacterium psychrophilum	CP010276.2	1720497	1728445	+	Cas9:AKC24331.1(1354)	Cas1:AKC24332.1(298)	Cas2:AKC24333.1(115)			Spacer:20	yes	1	GTTGGTAATTATAAGCTAAAATACAATTTTGAAAGCAATTCACAAC	AAAAAAAGCAGACCTATAAGCCGGATTCTGTTCTCGATATTACTAACGATACCTTATCATTTATCTAGGCTTGCAATTACTCACAAGCTCCATCTTTCTACCCTTCAGCAACGGACGAGAAGCCCTTAACTACCGATATACTTGAAATTTCACCGCATAGAGTTTACCTGGTTTCACTACAGCATTACCTGTACATACTTTCTGTTGCACTTGTCCTAACCCCAATAAATTGGAGCCGACGGGTGTTACCCGCTATGCTTCTCTCTGGTGTCCGGACTTTCCTCCCCCAATAAATTGGCGACGATAAGGCGGTCTGCGCTGCAAAAGTAGTTTTTTTAGGAGCCAATCCCGCTATCCGTTGCAATCTTTTTTCGGCGAAAAGCCTCAAAAAGGATTTTC…	22:45-TACAATTTTGAAAGCAATTCACAA	538:516-TACAATTTTGAA-GCAATTCACAA
13	ARP41326.1	Geobacillus thermodenitrificans	CP020030.1	345230	350756	-	Cas9:ARP41326.1(1082)	Cas1:ARP41325.1(299)			Cas6:ARP41323.1(248)	Spacer:10	yes	1	GTCATAGTTCCCCTGAGATTATCGCTGTGGTATAAT	ATTGTTTTCCCCTCCCATGCACAATAGTTTTATAGTAAAAAAGACCTTGACGTTTTCCGCCAAGGTCTTCGTTCGCCTAAGAGTGGGGAATGCCCGAAGAAAGCGGGCGATAGGCGATCCCCAACGCCACGGGTCAGTCTGCCTATAGGCAGAAAGCCCTTATCATAGTAACCCTGAGATCATTGCTGTGGTATAACCCTATTACTATAATAATGTTTATATTTGGGAAAATCAAGTCCTTTTTCTATATTTTTTATACTTTCATTTCTTCTTGCATTATGATGATGTGAGGGAGGATAGATTTCTGACAGGAGGTTTCACATCGA	2:35-TCATAGTTCCCCTGAGATTATCGCTGTGGTATAA	163:196-TCATAGTAACCCTGAGATCATTGCTGTGGTATAA
14	KLI75956.1	Lactobacillus casei	LCUN01000011.1	58705	67755	+	Cas9:KLI75956.1(1360)	Cas1:KLI75957.1(301)	Cas2:KLI75958.1(101)	Csn2:KLI75959.1(226)		Spacer:39	yes	3	GTCTCAGGTAGATGTCAGATCAATCAGTTAAAAAGC	AAAATCACCTCTTGTAATCGCTTGCGTAATATGATTTAATACAGTTGTTGAGACGACATCCTCAACAACTTGAATTGATTGATCTGACATCTACACGTTGAGATCAAACAAAGCTTCGGCTGAGTTTCAATTTCTGAGCCCATGTGGGGCCTACATATGATCACTGCCATCCGAGTTCATTCTCGGATGGC			TCATTGTGGCAACTTTTGAACAAAAAAGCCATCCGAGAATGAACTCGGATGGCAGTGATCATATGTAGGCCCCACATGGGCTCAGAAATTGAAACTCAGCCGAAGCTTTGTTTGATCTCAACGTGTAGATGTCAGATCAATCAATTCAAGTTGTTGAGGATGTCGTCTCAACAACTGTATTAAATCATATTACGCAAGCGATTACAAGAGGTGATTTTA	8:26-GTAGATGTCAGATCAATCA	125:143-GTAGATGTCAGATCAATCA
15	EEI22356.1	Lactobacillus fermentum ATCC 14931	ACGI01000069.1	45732	53053	-	Cas9:EEI22356.1(1381)	Cas1:EEI22355.1(301)	Cas2:EEI22354.1(98)	Csn2:EEI22353.1(223)		Spacer:12	yes	1	GTCTTGGATGAGTGTCAGATCAGTAGTTCCGAGTAC				TTTTAAAATTCCTCCTTGTCAAATTCAACCGAATTCCATATAATATAACTTGTCGGGTAGCTCCCGACATTCGAGACTACTGATCTAACACTCATAGTCAAGATCAAACGAGTGGTTTTCCACGAGTTATTACTTTTGAGCCATGTTATTCTGGCCATACATATAATAAAAAGGAGTCGATTTAATCGGCTCCTTTTTACTTTACTCT	8:29-AGACTACTGATCTGACACTCAT	74:95-AGACTACTGATCTAACACTCAT
16	KRL93742.1	Lactobacillus hammesii DSM 16381	AZFS01000061.1	129118	139071	-	Cas9:KRL93742.1(1362)	Cas1:KRL93741.1(312)		Csn2:KRL93739.1(221)		Spacer:47	yes	1	GCTCTTGACCTTACTGAATTGTCACTAATCTAAAGC				GGTATTCTGTTCTTGTCAAGTTGACCGCTTGATCTTACTGAATTGTCACTAAGAGTTAAAGTCAGACAAGGTGGTTTACCACCAAGTTTTATCTTATGAGCCCGTTATCGAGCCATACATATCTTGTTAGAGTCCTTTGCTGAATGCGTCAGCGAAGGACTCTTTTTTATTTCTT	10:28-CTTACTGAATTGGCACTAA	34:52-CTTACTGAATTGTCACTAA
17	OEH66350.1	Lactobacillus jensenii	MDTN01000014.1	5539	14313	-	Cas9:OEH66350.1(1395)	Cas1:OEH66349.1(302)	Cas2:OEH66348.1(101)	Csn2:OEH66347.1(222)		Spacer:35	yes	1	GTTTTAGAAGGTTGTTAAATCAGTAAGTTGAAAAAC	GACCGCTATAAGCGGTACACATGTGAAAACTCGGCCCGAAAGCCTTGCTTGATTTTAAAAATAAGGTTGTTAAATCAGTAAATTGAAATGTTGAGGTTGTTAACTCAACATCTAAATATTAACATC			TTTTACTCACTCCTCTTGTTAATAACAAAAAAAGATGTTAATATTTAGATGTTGAGTTAACAACCTCAACATTTCAATTTACTGATTTAACAACCTTATTTTTAAAATCAAGCAAGGCTTTCGGGCCGAGTTTTCACATGTGTACCGCTTATAGCGGTCTTTTTTTTGCAGTAAATAAAAAAGGATTACACCTATCATTAGTGTAATCCTTTTTCTATACAAAGGTTAAT	4:29-TTTCAACTTACTGATTTAACAACCTT	72:97-TTTCAATTTACTGATTTAACAACCTT
18	EEU20413.1	Lactobacillus jensenii 27-2-CHN	ACOF02000022.1	28377	36954	-	Cas9:EEU20413.1(1395)	Cas1:EEU20412.1(302)	Cas2:EEU20411.1(101)	Csn2:EEU20410.1(222)		Spacer:32	yes	2	GTTTTTCAACTTACTGATTTAACAACCTTCTAAAAC				TTTTACTCACTCCTCTTGTTAATAACAAAAAAAGATGTTAATATTTAGATGTTGAGTTAACAACCTCAACATTTCAATTTACTGATTTAACAACCTTATTTTTAAAATCAAGCAAGGCTTTCGGGCCGAGTTTTCACATGTGTACCGCTTATAGCGGTCTTTTTTTTTGCAGTAAATAAAAAAGGATTACACCTATCATTAGTGTAATCCTTTTTCTATACAAAGGTTAAT	4:29-TTTCAACTTACTGATTTAACAACCTT	72:97-TTTCAATTTACTGATTTAACAACCTT
19	AOG25809.1	Lactobacillus johnsonii	CP016400.1	503624	512701	-	Cas9:AOG25809.1(1370)	Cas1:AOG25808.1(302)	Cas2:AOG25807.1(101)	Csn2:AOG25806.1(222)		Spacer:31	yes	3	GTTTTAGATGGTTGTTAGATCAATAAGGTTTAGATC	TTGGGACCTCCTTTAAAATTAAAAAGCGCTTTCTTACAGTCTTAAAAATAATGTGAGTAACTCTTTTAACTAGCGTTCATTGATCTAACAACCATCTAAAACTACTAACTAAATCAAAAAAGCCATCTCACATTTTTAGTTTACTACTAACTAAATGTTTTTCAACTTAAATGGATAAAAAATTTAAGTTTATTGTTGCATTTAAAAATAGTCTTATATTCAGAGCCACCTATACAAAAAAACATCCCTATTTTAAAAACAGGGATGTTTTCCACTTCTGGAGTTGATATTAAATAGTTAACTAATATCAAACCAAAATGTTTATTTTATAATACTTTTTAGATAAAAAAACCTTCGCGATAGGACGTATCCATTAAGCGAAGGGATTGATCTTTTTGT…	13:36-ATTGATCTAACAACCATCTAAAAC	79:102-ATTGATCTAACAACCATCTAAAAC
20	AEB93433.1	Lactobacillus johnsonii DPC 6026	CP002464.1	1199794	1208621	-	Cas9:AEB93433.1(1375)	Cas1:AEB93432.1(311)		Csn2:AEB93431.1(222)		Spacer:27	yes	2	GTTTTAGATGGTTGTTAGATCAATAAGGTTTAGATC	TTGGGACCTCCTTTAAAATTAAAAAGCGCTTTCTTACAGTCTTAAAAATAATGTGAGTAACTCTTTTAACTAGCGTTCATTGATCTAACAACCATCTAAAACTACTAACTAAATCAAAAAAGCCATCTCACATTTTTAGTTTACTACTAACTAAATGTTTTTCAACTTAAATGGATAAAAAATTTAAGTTTATTGTTGCATTTAAAAATAGTCTTATATTCAGAGCCACCTATACAAAAAAACATCCCTATTTTAAAAACAGGGATGTTTTCCACTTCTGGAGTTGATATTAAATAGTTAACTAATATCAAACCAAAATGTTTATTTTATAATACTTTTTAGATAAAAAAACCTTCGCGATAGGACGTATCCATTAAGCGAAGGGATTGATCTTTTTGT…	14:36-TTGATCTAACAACCATCTAAAAC	80:102-TTGATCTAACAACCATCTAAAAC
21	AKU60341.1	Lactobacillus paracasei	CP012148.1	2302452	2311836	-	Cas9:AKU60341.1(1360)	Cas1:AKU60340.1(301)	Cas2:AKU60339.1(101)	Csn2:AKU60338.1(225)		Spacer:46	yes	6	GTCTCAGGTAGATGTCGAATCAATCAGTTCAAGAGC	CTGATTGATTCGACATCTACACGTTGAGATCAAACAAAGCTTCGGCTGAGTTTCAATTTTTGAGCCCATGTTGGGCCATACATACGCCATCCGGGAAAACTCGGGTGGC			TCTGCATACCCCCTTGTAATCGCTTCCCCAATATGATTTAATACAAGTGTTGGGACGACATCCCCAACGTTTTGAACTGATTGATTCGACATCTACACGTTGAGATCAAACAAAGCTTCGGCTGAGTTTCAATTTTTGAGCCCATGTTGGGCCATACATACGCCATCCGGGAAAACTCGGGTGGCTTTTTTTGCT	8:29-AACTGATTGATTCGGCATCTAC	75:96-AACTGATTGATTCGACATCTAC
22	KZT88359.1	Lactobacillus plantarum	LUWD01000031.1	1740	10267	+	Cas9:KZT88359.1(1358)	Cas1:KZT88360.1(301)	Cas2:KZT88361.1(101)	Csn2:KZT88362.1(225)		Spacer:31	yes	1	GTCTTGAATAGTAGTCATATCAAACAGGTTTAGAAC				CGAAAAAAGATGCCATCCCGATAAGGATGACATCTTGGTACATATGTAGTGGTCCGAATACGGACTCAAAAGGTGAAACTTGGCAATAAATGCCTTGTTTGATCTTGACGCTAGTAGTCATATCAAGAAGGTTTAGAACTTGATACAAGTGAATAGTAGCACGAAAAATATAATTAATCAAGGAGCTGTTATTA	9:36-TAGTAGTCATATCAAACAGGTTTAGAAC	112:139-TAGTAGTCATATCAAGAAGGTTTAGAAC
23	BAI42646.1	Lactobacillus rhamnosus GG	AP011548.1	2260327	2268342	-	Cas9:BAI42646.1(1363)	Cas1:BAI42645.1(301)	Cas2:BAI42644.1(96)	Csn2:BAI42643.1(198)		Spacer:23	yes	5	GTCTCAGGTAGATGTCAGATCAATCAGTTCAAG	GTTGAGACGACATCCTCAACAACTTGAATTGATTGATCTGACATCTACGAGTTGAGATCAAACAAAGCTTCAGCTGAGTTTCAATTTCTGAGCCCATGTTGGGCCATACATATGCCACCCGAGTGCAAATCGGGTGGC			AAAATCACCCCTTGTAATCGCTTCCCTAATATGCTTTAATACAGTTGTTGAGACGACATCCTCAACAACTTGAATTGATTGATCTGACATCTACGAGTTGAGATCAAACAAAGCTTCAGCTGAGTTTCAATTTCTGAGCCCATGTTGGGCCATACATATGCCACCCGAGTGCAAATCGGGTGGCTTTTTTTGCTTTAAAAATAGTT	4:29-CTTGAACTGATTGATCTGACATCTAC	69:94-CTTGAATTGATTGATCTGACATCTAC
24	OFB57470.1	Lactobacillus rhamnosus	MAGA01000034.1	142216	150230	+	Cas9:OFB57470.1(1363)	Cas1:OFB57471.1(301)	Cas2:OFB57472.1(101)	Csn2:OFB57473.1(223)		Spacer:23	yes	5	GTCTCAGGTAGATGTCAGATCAATCAGTTCAAGAGC	AAAATCACCCCTTGTAATCGCTTCCCTAATATGCTTTAATACAGTTGTTGAGACGACATCCTCAACAACTTGAATTGATTGATCTGACATCTACGAGTTGAGATCAAACAAAGCTTCAGCTGAGTTTCAATTTCTGAGCCCATGTTGGGCCATACATATGCCACCCGAGTGCAAATCGGGTGGC			ACTATTTTTAAAGCAAAAAAAGCCACCCGATTTGCACTCGGGTGGCATATGTATGGCCCAACATGGGCTCAGAAATTGAAACTCAGCTGAAGCTTTGTTTGATCTCAACTCGTAGATGTCAGATCAATCAATTCAAGTTGTTGAGGATGTCGTCTCAACAACTGTATTAAAGCATATTAGGGAAGCGATTACAAGGGGTGATTTTA	8:33-GTAGATGTCAGATCAATCAGTTCAAG	112:137-GTAGATGTCAGATCAATCAATTCAAG
25	OFH73969.1	Listeria monocytogenes	MKPJ01000009.1	339037	346972	+	Cas9:OFH73969.1(1334)	Cas1:OFH73970.1(288)	Cas2:OFH73971.1(113)	Csn2:OFH73972.1(220)		Spacer:21	yes	6	GTTTTGGTAGCATTCAAAATAACATAGCTCTAAAAC	AATTTGGTACAATGTATATATTGTTAGTATTCAAAATAACATAGCAAGTTAAAATAAGGCTTTGTCCGTTATCAACTTTTAATTAAGTAGCGCTGTTTCGGCGC	9:33-GCTATGTTATTTTGAATGCTACCAA	434:458-GCTATGTTATTTTGAATACTAACAA
26	EZH69562.1	Listeria monocytogenes N53-1	AXDU01000016.1	50	7524	-	Cas9:EZH69562.1(1334)	Cas1:EZH69561.1(288)	Cas2:EZH69560.1(113)	Csn2:EZH69559.1(220)		Spacer:14	yes	4	GTTTTGGTAGCATTCAAAATAACATAGCTCTAAAAC	TTTTTTCATCCCTTCAACAATTTTTAGTTGCATTCTTTTTATAATTTGGTACAATGTATATATTGTTAGTATTCAAAATAACATAGCAAGTTAAAATAAGGCTTTGTCCGTTATCAACTTTTAATTAAGTAGCGCTGTTTCGGCGCTTTTTTTGTGCAATTTTTTCGAAGTATCTCTTTAAATCTATATTGCCACACTACTATATTTCTATGTATATTAAGATATACTATTTATACTAATATTCCCTTCATTCATCTCTTTATCTAATTATTATGAACCTTTAATTATTATAGCATATTTTGATGATATTGTTATAATAATCACAATAAATTATTACTTATTTTCCTCCTGCTAAACAAAAGTCTAAGAATACAATGTAAATAAAAGAACAAACCATTT…	4:28-TTGGTAGCATTCAAAATAACATAGC	63:87-TTGTTAGTATTCAAAATAACATAGC
27	KHK11936.1	Listeria monocytogenes SHL002	APIC01000001.1	503730	511123	+	Cas9:KHK11936.1(1334)	Cas1:KHK11937.1(288)	Cas2:KHK11938.1(113)	Csn2:KHK11939.1(220)		Spacer:13	yes	6	GTTTTAGAGCTATGTTATTTTGAATGCTACCAAAAC	TAAATAACTTTCAAGAAAAATAGTAAGCTAATAAGTTGGTCAAAAAAAGGACCTTCTCATAAATCTTGAACGTGAGTCTATAATTAATTTTTTCAGGCGTAAATAAAAGAACAATCCATTTAAAATTGGTTTGTTCTTTTATTTATATTATATTCTTAGATTATTGTCTCGCTAGAATGAACTAGACAATAATTTATTGTGATTATTATAACAAAATTATCGAAATATGATATAATTATTAAAGGTTCGTAATAATTAGATAAAGAGATGAAATGGATATTAGTATAAATAGTATATCTTAATATACATAGAAAAATGGCATTGTCACAATTTTAAATTCTATAAAAAAATGCACAAAAAAAGCGCCGAAACAGCGCTACTTAATTAAAAGTTGATAAC…	9:33-GCTATGTTATTTTGAATGCTACCAA	422:446-GCTATGTTATTTTGAATACTAACAA
28	KHK21360.1	Listeria monocytogenes SHL008	APIH01000006.1	230889	238283	+	Cas9:KHK21360.1(1334)	Cas1:KHK21361.1(288)	Cas2:KHK21362.1(113)	Csn2:KHK21363.1(220)		Spacer:13	yes	6	GTTTTAGAGCTATGTTATTTTGAATGCTACCAAAAC	TAAATAACTTTCAAGAAAAATAGTAAGCTAATAAGTTGGTCAAAAAAAGGACCTTCTCATAAATCTTGAACGTGAGTCTATAATTAATTTTTTCAGGCGTAAATAAAAGAACAATCCATTTAAAATTGGTTTGTTCTTTTATTTATATTATATTCTTAGATTATTGTCTCGCTAGAATGAACTAGACAATAATTTATTGTGATTATTATAACAAAATTATCGAAATATGATATAATTATTAAAGGTTCGTAATAATTAGATAAAGAGATGAAATGGATATTAGTATAAATAGTATATCTTAATATACATAGAAAAATGGCATTGTCACAATTTTAAATTCTATAAAAAAATGCACAAAAAAAGCGCCGAAACAGCGCTACTTAATTAAAAGTTGATAAC…	9:33-GCTATGTTATTTTGAATGCTACCAA	422:446-GCTATGTTATTTTGAATACTAACAA
29	EHY61427.1	Listeria monocytogenes FSL J1-208	AEIS01000008.1	3494	11151	-	Cas9:EHY61427.1(1334)	Cas1:EHY61426.1(288)	Cas2:EHY61425.1(75)	Csn2:EHY61424.1(220)		Spacer:18	yes	5	GTTTTGGTAGCATTCAAAATAACATAGCTCTAAAAC	ATTCTTCATCCCTTCAACTTGTTTTTAGTTGCATTTTTTTTATAATTTGGTACAATGTATATATTGTTAGTATTCAAAATAACATAGCAAGTTAAAATAAGGCTTTGTCCGTTATCAACTTTTAATTAAGTAGCGCTGTTTCGGCGCTTTTTTTGTGCATTTTTTTATAGAACATAAAATTGTGACCATGCCATATTTCTATGTATATTAAGATATACTATTTATATTGATATCCATTTCATCTCTTTATCTAATTATTACGAACCTTTAATTATTATAGCATATTTTGAGAATATTGTTATAAAAATCACAATTAAAATCTGTATTATTATTTAAATAATTTCGAAATCATGTTTACACATGGTTTTTTTCTATTTTTGAGTATATTCGTATATTAAT…	4:28-TTGGTAGCATTCAAAATAACATAGC	64:88-TTGTTAGTATTCAAAATAACATAGC
30	CDM18272.1	Listeria monocytogenes 6179	HG813249.1	49	6929	-	Cas9:CDM18272.1(1334)	Cas1:CDM18271.1(288)	Cas2:CDM18270.1(113)	Csn2:CDM18269.1(231)		Spacer:5	yes	3	GTTTTGGTAGCATTCAAAATAACATAGCTCTAAAAC	TTTTTTCATCCCTTCAACAATTTTTAGTTGCATTCTTTTTATAATTTGGTACAATGTATATATTGTTAGTATTCAAAATAACATAGCAAGTTAAAATAAGGCTTTGTCCGTTATCAACTTTTAATTAAGTAGCGCTGTTTCGGCGCTTTTTTTGTGCAATTTTTTCGAAGTATCTCTTTAAATCTATATTGCCACACTACTATATTTCTATGTATATTAAGATATACTATTTATACTAATATTCCCTTCATTCATCTCTTTATCTAATTATTATGAACCTTTAATTATTATAGCATATTTTGATGATATTGTTATAATAATCACAATAAATTATTACTTATTTTCCTCCTGCTAAACAAAAGTCTAAGAATACAATGTAAATAAAAGAACAAACCATTT…	4:28-TTGGTAGCATTCAAAATAACATAGC	63:87-TTGTTAGTATTCAAAATAACATAGC
31	EXL23613.1	Listeria monocytogenes Lm_1880	AZIZ01000012.1	25	7632	-	Cas9:EXL23613.1(1345)	Cas1:EXL23612.1(288)	Cas2:EXL23611.1(103)	Csn2:EXL23610.1(220)		Spacer:16	yes	4	GTTTTGGTAGCATTCAAAATAACATAGCTCTAAAAC	TCTTTTTATAATTTGGTACAATGTATATATTGTTAGTATTCAAAATAACATAGCAAGTTAAAATAAGGCTTTGTCCGTTATCAACTTTTAATTAAGTAGCGCTGTTTCGGCGCTTTTTTTGTGCAATTTTTTCGAAGTATCTCTTTAAATCTATATTGCCACACTACTATATTTCTATGTATATTAAGATATACTATTTATACTAATATTCCCTTCATTCATCTCTTTATCTAATTATTATGAACCTTTAATTATTATAGCATATTTTGATGATATTGTTATAATAATCACAATAAATTATTACTTATTTTCCTCCTGCTAAACAAAAGTCTAAGAATACAATGTAAATAAAAGAACAAACCATTTAAAATTGGTTTGTTCTTTTATTTATTCCTGAAA…	4:28-TTGGTAGCATTCAAAATAACATAGC	30:54-TTGTTAGTATTCAAAATAACATAGC
32	KKD50262.1	Listeria seeligeri	JYOM01000001.1	6034	13670	-	Cas9:KKD50262.1(1334)	Cas1:KKD50261.1(288)	Cas2:KKD50260.1(113)	Csn2:KKD50259.1(220)		Spacer:18	yes	2	GTTTTAGAGCTATGTTATTTTGAATGCTACCAAAAC	TACCTTCATCCCTCCGACTATTTCGAGTTGCATTCTTTTTAAATTTTGGTATAATGTATATATTGTTAGTATTCAAAATAACATAGCAAGTTAAAATAAGGCTTTGTCCGTTATCAACTTTTAATTAAGTGGCGCTGTTTCGGCGCTTTTTTTTTGCACTTTTTTCTATCTATACATCATTTGCCACCTTACTCGCCCTTTTATCTAATTATTTTGAAGCTTTAATTATTATACCATATTTAGATAAGTTTGTTACGCAAATCACAATAAATATTAAATCTTTTTATCTCAGTAACATTTACCACTACTGATGAGATAAATAATTTATAAAAATCATTATATAATTTTAATATAACTATGCCACAAAGCAAAACAAAAAAAGCACTCCCCTCCGAAAAG…	4:28-TTGGTAGCATTTAAAATAACATAGC	63:87-TTGTTAGTATTCAAAATAACATAGC
33	PDK40493.1	Listeria welshimeri	NYPG01000008.1	85423	93275	+	Cas9:PDK40493.1(1334)	Cas1:PDK40494.1(288)	Cas2:PDK40495.1(113)	Csn2:PDK40496.1(220)		Spacer:20	yes	4	GTTTTAGAGCTATGTTATTTTGAATGCTACCAAAAC	TAAATAACTTTCAAGAAGAATAGTAAGTTAATAAGTTGGTCAAAAAAGGACCTTCTCATAAATCTTGAACATGAGTCTATAATTAATTTTTTCAGGAGTAAATAAAAGAACAATCCATTTAAAATTGGTTTGTTCTTTTATTTATATTATATTCTTAGATTATTGTCTCGCTAGAATGAACTAGACAATAATTCATTGTGATTATGATAACAAAATTATCGAAATATGATATAATTATTAAAGGTTCGTAATAATTAGATAAAGAGATGAAATGGATATTAGTATAAATAGTATATCTTAATATACATAGAAAAATGGTATTGTCACAATTTTAAATTCTATAAAAAAATGCACAAAAAAAGCGCCGAAACAGCGCTACTTAATTAAAAGTTGATAACG…	9:33-GCTATGTTATTTTGAATGCTACCAA	421:445-GCTATGTTATTTTGAATACTAACAA
34	KRN61538.1	Pediococcus inopinatus	JQBC01000021.1	21240	31213	+	Cas9:KRN61538.1(1378)	Cas1:KRN61539.1(300)	Cas2:KRN61540.1(96)	Csn2:KRN61541.1(223)		Spacer:53	yes	1	GTTTTAGAAGAGTGTCGAATCAATATAGTTAAGATC	AAAATTCTCTCCCTTGTTTTGTAAACGCTAATATGATATTATTCTTTTGTTGAGTTCGACACACTCAATATTTTAACTATATTGATTTGACGCTCTGAGTTAAAATCAAACAAAGCTTCGGCTGAGTTTTATCTTTTGAGGCCGCTATCGGCCCATACATATTTTATTCAAGAAAAGCTATTGACGGTTATCAAACCACCAATAGCTTTTTGTATG			GCATACAAAAAGCTATTGGTGGTTTGATAACCGTCAATAGCTTTTCTTGAATAAAATATGTATGGGCCGATAGCGGCCTCAAAAGATAAAACTCAGCCGAAGCTTTGTTTGATTTTAACTCAGAGCGTCAAATCAATATAGTTAAAATATTGAGTGTGTCGAACTCAACAAAAGAATAATATCATATTAGCGTTTACAAAACAAGGGAGAGAATTTTA	9:32-AGAGTGTCGAATCAATATAGTTAA	122:145-AGAGCGTCAAATCAATATAGTTAA
35	KEJ87636.1	Porphyromonas sp. 31_2	ACUD01000001.1	116957	124110	+	Cas9:KEJ87636.1(1424)	Cas1:KEJ87638.1(288)	Cas2:KEJ87639.1(110)			Spacer:11	yes	1	GCTGTTTCCAATGGCTCAAAGTTACTAAAATGAAAGCAAATCACAAC	TTCTTTTTGATTCCTTACATTTGTACGCCGAGAATATGGATCACTCTGGTATATCCATTGTCCATTCTTGATGACAGGCTTTTTGGTAGGCTTTATCAGAGAGTGACAAGTAAGCCAGGAGGATCATGAGTTTATTGACAAGTAAAGTTGTTTAACTACCCCAAAAGTGACAAGTGATTTTAGGAATGGACAGGATTGAGGAATATGCCGTAAAAGTAAGTACTACTTACTTTGTCATTTAATATATACTGCAAGTGGCATAGAAGATATACTGTCCTTTCCACGGGTTTCTACCAAGCTGGCATTTAGGCTGATTTTAGAACTTCGTAGCATAAAAAAATCCCCCGCAGAAGGGCGAGGGAACCTAATGTTTTCACAACGGAATAATCCTTATTGTGA…	23:46-TACTAAAATGAAAGCAAATCACAA	416:394-TACTAAAATGAA-GCAAATCACAA
36	ATF30197.1	Staphylococcus simulans	CP023497.1	742511	749480	-	Cas9:ATF30197.1(1053)	Cas1:ATF30196.1(301)	Cas2:ATF30195.1(102)			Spacer:19	yes	4	GTTTTAGTACTCTGTAATTTTAGGTATGAGTGATTC	ACTATCACTCCCTTATAATTTGAATATTTAAAATTTAATAAATGTAAAAAAAATCTCGCCAAACAAGTTGACGAGATAAACACGGCATTTTGCCTTGTTTTAGTAGATTCTGTAATTTTAGGTATAAGTACAATACAATTATTAGTATTGTAACTTAATGATATTATAGTAGTTATTATTAGTCAATCAATATTTTGTATTTTCTAATAATTTTAATTTTGACTTTGTTGAAAGATTTGTTAGAACATTTCTTTCGT	6:36-ACTTATACCTAAAATTACAGAGT--ACTAAAAC	129:97-ACTTATACCTAAAATTACAGAATCTACTAAAAC
37	EPW83356.1	Streptococcus agalactiae STIR-CD-14	ANEJ01000017.1	44483	51376	-	Cas9:EPW83356.1(1370)	Cas1:EPW83355.1(289)	Cas2:EPW83354.1(113)	Csn2:EPW83353.1(221)		Spacer:6	yes	1	GTTTTAGAGCTGTGCTGTTTCGAATGGTTCCAAAAC	AACTTTTCTCCTTTTATTTAAAACACCATTCTAAAAACAACACCTTTAAAACATACTTTAATTATATATTATTTTTTTGAATTTTAAAAGCATTATCTTTATCTTTCATCTGTTATTTGTTAAAATATCCTAAAGTATGTTTTAAGTTTTAAAGCTTTGCTGATTTTTATTTTTTACTTGATTATTACACTAAAATAACATATAATAATTTTGTTGGAATTATTCGAAACAGCACAGCACGTTAAAATAAGGCAGTGATTTTTAATCCAGTCCGTATTCAGCTTGAAAAAGTGAGCACCGATTCGGTGCTTTTTTATGTCATTGTTATAATTCCGACATTTCTCATATTTGTATTATAAAAAAATAGCAAACAAAATGCAAGCGCTAT	4:28-TTGGAACCATTCGAAACAGCACAGC	214:238-TTGGAATTATTCGAAACAGCACAGC
38	EPV85455.1	Streptococcus agalactiae FSL S3-586	ANCM01000101.1	19842	26920	-	Cas9:EPV85455.1(1370)	Cas1:EPV85454.1(289)	Cas2:EPV85453.1(113)	Csn2:EPV85452.1(221)		Spacer:9	yes	1	GTTTTGGAACCATTCGAAACAGCACAGCTCTAAAAC	AACTTTTCTCCTTTTATTTAAAACACCATTCTAAAAAAACAATACCTTTAAAACATACTTTAATTATATATTATTTTTTTGAGTTTTAAAAGCATTATCTTTATCTTTCATCTGTTATTTGTTAAAATATCCTAAAGTATGTTTTAAGTTTTAAAGCTTTGCTGATTTTTATTTTTTACTTGATTATTACATTAAAATAACATATAATAATTTTGTTGGAATTATTCGAAACAGCACAGCGCGTTAAAATAAGGCTAGTCCGTATTCAGCTTGAAAAAGTGAGCACCGATTCGGTGCTTTTTTATGTCATTGTTATAATTCCGATATTTCTCATATTTGTATTATAAAAAATCGCAAACAAAATGCAAGCACTAT	4:28-TTGGAACCATTCGAAACAGCACAGC	216:240-TTGGAATTATTCGAAACAGCACAGC
39	EPW54968.1	Streptococcus agalactiae LMG 15084	ANDU01000014.1	88082	95701	-	Cas9:EPW54968.1(1370)	Cas1:EPW54967.1(289)	Cas2:EPW54966.1(113)	Csn2:EPW54965.1(221)		Spacer:17	yes	1	GTTTTGGAACCATTCGAAACAGCACAGCTCTAAAAC	AACTTTTCTCCTTTTATTTAAAACACCATTCTAAAAACAACACCTTTAAAACATACTTTAATTATATATTATTTTTTTGAATTTTAAAAGCATTATCTTTATCTTTCATCTGTTATTTGTTAAAATATCCTAAAGTATGTTTTAAGTTTTAAAGCTTTGCTGATTTTTATTTTTTACTTGATTATTACACTAAAATAACATATAATAATTTTGTTGGAATTATTCGAAACAGCACAGCACGTTAAAATAAGGCAGTGATTTTTAATCCAGTCCGTATTCAGCTTGAAAAAGTGAGCACCGATTCGGTGCTTTTTTATGTCATTGTTATAATTCCGACATTTCTCATATTTGTATTATAAAAAAATAGCAAACAAAATGCAAGCGCTAT	4:28-TTGGAACCATTCGAAACAGCACAGC	214:238-TTGGAATTATTCGAAACAGCACAGC
40	EPW88327.1	Streptococcus agalactiae STIR-CD-25	ANEK01000018.1	43649	50476	-	Cas9:EPW88327.1(1370)	Cas1:EPW88326.1(289)	Cas2:EPW88325.1(113)	Csn2:EPW88324.1(221)		Spacer:5	yes	2	GTTTTGGAACCATTCGAAACAGCACAGCTCTAAAAC	AACTTTTCTCCTTTTATTTAAAACACCATTCTAAAAACAACACCTTTAAAACATACTTTAATTATATATTATTTTTTTGAATTTTAAAAGCATTATCTTTATCTTTCATCTGTTATTTGTTAAAATATCCTAAAGTATGTTTTAAGTTTTAAAGCTTTGCTGATTTTTATTTTTTACTTGATTATTACACTAAAATAACATATAATAATTTTGTTGGAATTATTCGAAACAGCACAGCACGTTAAAATAAGGCAGTGATTTTTAATCCAGTCCGTATTCAGCTTGAAAAAGTGAGCACCGATTCGGTGCTTTTTTATGTCATTGTTATAATTCCGACATTTCTCATATTTGTATTATAAAAAAATAGCAAACAAAATGCAAGCGCTAT	4:28-TTGGAACCATTCGAAACAGCACAGC	214:238-TTGGAATTATTCGAAACAGCACAGC
41	EPW55277.1	Streptococcus agalactiae LMG 15089	ANDV01000035.1	42629	49719	-	Cas9:EPW55277.1(1370)	Cas1:EPW55276.1(289)	Cas2:EPW55275.1(113)	Csn2:EPW55274.1(221)		Spacer:9	yes	1	GTTTTGGAACCATTCGAAACAGCACAGCTCTAAAAC	AACTTTTCTCCTTTTATTTAAAACACCATTCTAAAAACAACACCTTTAAAACATACTTTAATTATATATTATTTTTTTGAATTTTAAAAGCATTATCTTTATCTTTCATCTGTTATTTGTTAAAATATCCTAAAGTATGTTTTAAGTTTTAAAGCTTTGCTGATTTTTATTTTTTACTTGATTATTACACTAAAATAACATATAATAATTTTGTTGGAATTATTCGAAACAGCACAGCACGTTAAAATAAGGCAGTGATTTTTAATCCAGTCCGTATTCAGCTTGAAAAAGTGAGCACCGATTCGGTGCTTTTTTATGTCATTGTTATAATTCCGACATTTCTCATATTTGTATTATAAAAAAATAGCAAACAAAATGCAAGCGCTAT	4:28-TTGGAACCATTCGAAACAGCACAGC	214:238-TTGGAATTATTCGAAACAGCACAGC
42	EPU68255.1	Streptococcus agalactiae GB00082	ALSR01000004.1	226378	234261	+	Cas9:EPU68255.1(1370)	Cas1:EPU68256.1(289)	Cas2:EPU68257.1(113)	Csn2:EPU68258.1(221)		Spacer:21	yes	1	GTTTTAGAGCTGTGCTGTTTCGAATGGTTCCAAAAC	TAGCGCTTGCATTTTGTTTGCTATTTTTTTATAATACAAATATGAGAAATGTCGGAATTATAACAATGACATAAAAAAGCACCGAATCGGTGCTCACTTTTTCAAGCTGAATACGGACTGGATTAAAAATCACTGCCTTATTTTAACGTGCTGTGCTGTTTCGAATAATTCCAACAAAATTATTATATGTTATTTTAGTGTAATAATCAAGTAAAAAATAAAAATCAGCAAAGCTTTAAAACTTAAAACATACTTTAGGATATTTTAACAAATAACAGATGAAAGATAAAGATAATGCTTTTAAAATTCAAAAAAATAATATATAATTAAAGTATGTTTTAAAGGTGTTGTTTTTAGAATGGTGTTTTAAATAAAAGGAGAAAAGTTA	9:33-GCTGTGCTGTTTCGAATGGTTCCAA	150:174-GCTGTGCTGTTTCGAATAATTCCAA
43	EPT58404.1	Streptococcus agalactiae CCUG 37430	ALQN01000018.1	90310	97729	-	Cas9:EPT58404.1(1370)	Cas1:EPT58403.1(289)	Cas2:EPT58402.1(113)	Csn2:EPT58401.1(221)		Spacer:14	yes	3	GTTTTGGAACCATTCGAAACAGCACAGCTCTAAAAC	AACTTTTCTCCTTTTATTTAAAACACCATTCTAAAAACAACACCTTTAAAACATACTTTAATTATATATTATTTTTTTGAATTTTAAAAGCATTATCTTTATCTTTCATCTGTTATTTGTTAAAATATCCTAAAGTATGTTTTAAGTTTTAAAGCTTTGCTGATTTTTATTTTTTACTTGATTATTACACTAAAATAACATATAATAATTTTGTTGGAATTATTCGAAACAGCACAGCACGTTAAAATAAGGCAGTGATTTTTAATCCAGTCCGTATTCAGCTTGAAAAAGTGAGCACCGATTCGGTGCTTTTTTATGTCATTGTTATAATTCCGACATTTCTCATATTTGTATTATAAAAAAATAGCAAACAAAATGCAAGCGCTAT	4:28-TTGGAACCATTCGAAACAGCACAGC	214:238-TTGGAATTATTCGAAACAGCACAGC
44	EPT62397.1	Streptococcus agalactiae CCUG 37738	ALQP01000028.1	44026	50916	-	Cas9:EPT62397.1(1370)	Cas1:EPT62396.1(289)	Cas2:EPT62395.1(113)	Csn2:EPT62394.1(221)		Spacer:6	yes	1	GTTTTGGAACCATTCGAAACAGCACAGCTCTAAAAC	AACTTTTCTCCTTTTATTTAAAACACCATTCTAAAAACAACACCTTTAAAACATACTTTAATTATATATTATTTTTTTGAATTTTAAAAGCATTATCTTTATCTTTCATCTGTTATTTGTTAAAATATCCTAAAGTATGTTTTAAGTTTTAAAGCTTTGCTGATTTTTATTTTTTACTTGATTATTACACTAAAATAACATATAATAATTTTGTTGGAATTATTCGAAACAGCACAGCACGTTAAAATAAGGCAGTGATTTTTAATCCAGTCCGTATTCAGCTTGAAAAAGTGAGCACCGATTCGGTGCTTTTTTATGTCATTGTTATAATTCCGACATTTCTCATATTTGTATTATAAAAAAATAGCAAACAAAATGCAAGCGCTAT	4:28-TTGGAACCATTCGAAACAGCACAGC	214:238-TTGGAATTATTCGAAACAGCACAGC
45	EFV97267.1	Streptococcus agalactiae ATCC 13813	AEQQ01000063.1	12576	19612	-	Cas9:EFV97267.1(1378)	Cas1:EFV97266.1(289)	Cas2:EFV97265.1(113)	Csn2:EFV97264.1(221)		Spacer:8	yes	1	GTTTTGGAACCATTCGAAACAGCACAGCTCTAAAAC	AACTTTTCTCCTTTTATTTAAAACACCATTCTAAAAAAACAATACCTTTAAAACATACTTTAATTATATATTATTCTTTTGAGTTTTAAAAGCATTATCTTTATCTTTCATCTGTTATTTGTTAAAATATCCTAAAGTATGTTTTAAGTTTTAAAGCTTTGCTGATTTTTATTTTTTACTTGATTATTACATTAAAATAACATATAATAATTTTGTTGGAATTATTCGAAACAGCACAGCGCGTTAAAATAAGGCTAGTCCGTATTCAGCTTGAAAAAGTGAGCACCGATTCGGTGCTTTTTTATGTCATTGTTATAATTCCGATATTTCTCATATTTGTATTATAAAAAATCGCAAACAAAATGCAAGCACTAT	4:28-TTGGAACCATTCGAAACAGCACAGC	216:240-TTGGAATTATTCGAAACAGCACAGC
46	EPV39658.1	Streptococcus agalactiae GB00888	ALUF01000027.1	224326	232274	+	Cas9:EPV39658.1(1370)	Cas1:EPV39659.1(289)	Cas2:EPV39660.1(113)	Csn2:EPV39661.1(221)		Spacer:22	yes	2	GTTTTAGAGCTGTGCTGTTTCGAATGGTTCCAAAAC	TAGCGCTTGCATTTTGTTTGCTATTTTTTTATAATACAAATATGAGAAATGTCGGAATTATAACAATGACATAAAAAAGCACCGAATCGGTGCTCACTTTTTCAAGCTGAATACGGACTGGATTAAAAATCACTGCCTTATTTTAACGTGCTGTGCTGTTTCGAATAATTCCAACAAAATTATTATATGTTATTTTAGTGTAATAATCAAGTAAAAAATAAAAATCAGCAAAGCTTTAAAACTTAAAACATACTTTAGGATATTTTAACAAATAACAGATGAAAGATAAAGATAATGCTTTTAAAATTCAAAAAAATAACATATAATTAAAGTATGTTTTAAAGGTGTTGTTTTTAGAATGGTGTTTTAAATAAAAGGAGAAAAGTTA	9:33-GCTGTGCTGTTTCGAATGGTTCCAA	150:174-GCTGTGCTGTTTCGAATAATTCCAA
47	KKC20021.1	Streptococcus dysgalactiae subsp. equisimilis	LAKU01000005.1	24532	31804	-	Cas9:KKC20021.1(1157)	Cas1:KKC20019.1(289)				Spacer:1	yes	2	TTGGGACCATTCAAAACAACATAGCTCTAAAAC	TTTTTCCTCCTAAAATAAAAAGTTTAAATTAAATCCATAATGAGTTTGATGATTTCACTAATAGTTTTAATGACCTCCGAAATTAGTTTAATATGCTTTAATTTTTCTTTTTCAAAATATCTCTTCAAAAAAACCACCCAATACTTAATAATAAATTGATTATAACACAAAATTCTTTTAAAAAGTAGTTTATTTTGTTATCATTCTATAGTATTAAGTATTGTTTTATAGCTGGTAAATTTCTTTGAATTTCTACTTGATTATTTGTTATAAAAGTTATAAAATAATCTTGTTGGAACCATTCAAAACAATGTAGCAAGTTAAAATAAGGCTAGTCCGTTATCAACTTGAAAAAGTGGCACCGAGTCGGTGCTTTTTGTATCTTTATTTTACCTTGTC…	1:19-TTGGGACCATTCAAAACAA	293:311-TTGGAACCATTCAAAACAA
48	ADX24750.1	Streptococcus dysgalactiae subsp. equisimilis ATCC 12394	CP002215.1	1235689	1243928	-	Cas9:ADX24750.1(1371)	Cas1:ADX24749.1(289)	Cas2:ADX24748.1(113)	Csn2:ADX24747.1(220)		Spacer:25	yes	1	GTTTTAGAGCTATGTTGTTTTGAATGGTCCCAAAAC	TTTTGCCTCCTAAAATAAAAAGTTTAAATTAAATCCATAATGAGTTTGATGATTTCACTAATAGTTTTAATGACCTCCGAAATTAGTTTAATATGCTTTAATTTTTCTTTTTCAAAACATCTCTTCGAAAAAACCACCCAATACTTAATAATAAATTGATTATAACACAAAATTCTTTTAAAAAGTAGTTTATTTTGTTATCATTCTATAGTATTAAGTATTGTTTTATAGCTGGTAAATTTCTTTGAATTTCTACTTGATTATTTGTTATAAAAGTTATAAAATAATCTTGTTGGAACCATTCAAAACAACGTAGCAAGTTAAAATAAGGCTAGTCCGTTATCAACTTGAAAAAGTGGCACTGAGTCGGTGCTTTTTGTATCTTTATTTTACCTTGTC…	4:28-TTGGGACCATTCAAAACAACATAGC	293:317-TTGGAACCATTCAAAACAACGTAGC
49	ARC34060.1	Streptococcus equinus	CP020438.2	1242256	1249267	+	Cas9:ARC34060.1(1128)		Cas2:ARC34061.1(107)	Csn2:ARC34062.1(350)		Spacer:14	yes	1	GTTTTTGTACTCTCAAGATTTAAGTAACTGTACAAC	AATAACGAAAACACCCTGCCATAAAATGACAGGGTGTTGATTTCGGCATGAAGCCTTATCTTTGTAGCTTCTGCAAGATTTAAGTAACTGTGTAAGGCGTCCCTTACACGATTATTATAGTATATGATAACTATAATTGCAACAC			TATTAATTGTTAAAAAGTGTTGCAATTATAGTTATCATATACTATAATAATCGTGTAAGGGACGCCTTACACAGTTACTTAAATCTTGCAGAAGCTACAAAGATAAGGCTTCATGCCGAAATCAACACCCTGTCATTTTATGGCAGGGTGTTTTCGTTATTAAAAAGGAGAAGAAATGACTTGGAGAGTCGTACATGTTAGTCAAAGTGAGAAGATGCGCTTAAAGCTTGATAACTTGTTAGTGCAATAGATGGGACAAGAGTTTATGGTGCCACTTAGTGATATTTCGATAATAGTTGCTGAAGGTGGGGATACCGTTGTTACCCTTCGATTATTAAGCGCCCTAAGTAAATATAATATTGCCTTAGTTGTTTGTGATAACGAACATTTACCAACAGG…	4:31-TTTGTA-C-TCT-CAAGATTTAAGTAACTGT	101:71-TTTGTAGCTTCTGCAAGATTTAAGTAACTGT
50	KEH51949.1	Streptococcus macedonicus	JNCV01000037.1	2125	10623	-	Cas9:KEH51949.1(1130)	Cas1:KEH51948.1(303)	Cas2:KEH51947.1(107)	Csn2:KEH51946.1(349)		Spacer:37	yes	1	GTTTTTGTACTCTCAAGATTTAAGTAACCGTAAAAC	TTACTATAAGGGGTTGCAATTTTTATGTAAACGCTATATAATAGTTCTTGCAAGGGACGCCTTGCACGGTTACTTAAATCTTGCTGAGCCTACAAAGATAAGGCTTTATGCCGAATTCAAGCACCCCATGTTTTGACATGGGGTGCTTTTCGTTGTATCAAAGGAGAATATG			CATATTCTCCTTTGATACAACGAAAAGCACCCCATGTCAAAACATGGGGTGCTTGAATTCGGCATAAAGCCTTATCTTTGTAGGCTCAGCAAGATTTAAGTAACCGTGCAAGGCGTCCCTTGCAAGAACTATTATATAGCGTTTACATAAAAATTGCAACCCCTTATAGTAAT	8:23-GGTTACTTAAATCTTG	105:90-GGTTACTTAAATCTTG
51	EOB33523.1	Streptococcus mitis 13	AQTU01000003.1	73717	81269	+	Cas9:EOB33523.1(1121)	Cas1:EOB33524.1(302)	Cas2:EOB33525.1(107)	Csn2:EOB33526.1(347)		Spacer:10	yes	1	GTTTTTGTACTCTCAAGATTTAAGTAACTGTACAAA				AAAATATTTAAAAAAGAGTTGCAAACGCTTGTACAATGTATTATAATAGTAACTGTAAGGGACGCCTTGCACAGTTACTTAAATCTTGCAGAAGCTACAAAAATAAGGCTTCATGCCGAATTCAACACCCTGTCATTTATGGCTGGGTGTTTTCGTTTTGTGAAAGAGGAAAATACGA	2:35-TTTTTGTA-C-TCT-CAAGATTTAAGTAACTGTACAA	103:67-TTTTTGTAGCTTCTGCAAGATTTAAGTAACTGTGCAA
52	KEQ36532.1	Streptococcus mitis	JPFV01000012.1	147712	156595	-	Cas9:KEQ36532.1(1121)	Cas1:KEQ36530.1(277)	Cas2:KEQ36529.1(92)	Csn2:KEQ36528.1(347)		Spacer:28	yes	5	GTTTTTGTACTCTCAAGATTTAAGTAACTGTACAA	AAATGACAGGGTGTTGAATTCGGCATGAAGCCTTATCTTTGTAGCTTCTGCAAGATTTAAGTAACTGTGCAAGGCGTCCCTTGCAGTTACTATTATAATACATTGTAAAAGCATTTGCAACTCTTTTTTAAATA			TTTTTAATTAGAAGATTATCTAACTTCAATTTCATTTTTTCACTCTGACAGACATGCACAATTCTCCAAGTCATCGTATTTTCCTCTTTCCCAAAACGAAAACACCCAGCCATAAATGACAGGGTGTTGAATTCGGCATGAAGCCTTATCTTTGTAGCTTCTGCAAGATTTAAGTAACTGTGCAAGGCGTCCCTTGCAGTTACTATTATAATACATTGTAAAAGCATTTGCAACTCTTTTTTAAATATTTTT	6:33-ACAGTTACTTAAATCTTG-AGA-G-TACAAA	181:151-ACAGTTACTTAAATCTTGCAGAAGCTACAAA
53	EMP58836.1	Streptococcus mutans KK21	AOBY01000002.1	920650	928130	-	Cas9:EMP58836.1(1345)	Cas1:EMP58835.1(288)	Cas2:EMP58834.1(114)	Csn2:EMP58833.1(220)		Spacer:5	yes	1	GTTTTGGAACCATTCGAAACAACACAGCTCTAAAAC	AAATGTCTCCTTTGAAAAAATGTCCTTGCAAAAAAGCAATAAGTATTATACAATAATTGTGTTGGAATCATTCGAAACAACACAGCAAGTTAAAATAAGGCAGTGATTTTTAATCCAGTCCGTACACAACTTGAAAAAGTGCGCACCGATTCGGTGCTTTTTTATTTGCTTTACTGTAAGCGTTTCTATTATACCACTATCTACGAAATATTTTAACAATATAAATGAAAAAATATAGAAATATTTCTGTATTTTTAAAATGTAACTAAGCTTTGTCCGATTTCAAGAAAAAACGTTTAAAAATTTTTAGTTTATCAAATCAAAAAATTGATGAAACCAGTCTAAAATAAACTATTTCATCAATCTGACAGTTACTGTTCT	4:28-TTGGAACCATTCGAAACAACACAGC	62:86-TTGGAATCATTCGAAACAACACAGC
54	AJD55690.1	Streptococcus mutans UA159-FR	CP007016.1	1327769	1335249	-	Cas9:AJD55690.1(1345)	Cas1:AJD55689.1(288)	Cas2:AJD55688.1(104)	Csn2:AJD55687.1(220)		Spacer:5	yes	1	GTTTTGGAACCATTCGAAACAACACAGCTCTAAAAC	AAATGTCTCCTTTGAAAAAATGTCCTTGCAAAAAAGCAATAAGTATTATACAATAATTGTGTTGGAATCATTCGAAACAACACAGCAAGTTAAAATAAGGCAGTGATTTTTAATCCAGTCCGTACACAACTTGAAAAAGTGCGCACCGATTCGGTGCTTTTTTATTTGCTTTACTGTAAGCGTTTCTATTATACCACTATCTACGAAATATTTTAACAATATAAATGAAAAAATATAGAAATATTTCTGTATTTTTAAAATGTAACTAAGCTTTGTCCGATTTCAAGAAAAAACGTTTAAAAATTTTTAGTTTATCAAATCAAAAAATTGATGAAACCAGTCTAAAATAAACTATTTCATCAATCTGACAGTTACTGTTCT	4:28-TTGGAACCATTCGAAACAACACAGC	62:86-TTGGAATCATTCGAAACAACACAGC
55	AAN59070.1	Streptococcus mutans UA159	AE014133.2	1327880	1335360	-	Cas9:AAN59070.1(1345)	Cas1:AAN59069.1(288)	Cas2:AAN59068.1(109)	Csn2:AAN59067.1(190)		Spacer:5	yes	1	GTTTTGGAACCATTCGAAACAACACAGCTCTAAAAC	AAATGTCTCCTTTGAAAAAATGTCCTTGCAAAAAAGCAATAAGTATTATACAATAATTGTGTTGGAATCATTCGAAACAACACAGCAAGTTAAAATAAGGCAGTGATTTTTAATCCAGTCCGTACACAACTTGAAAAAGTGCGCACCGATTCGGTGCTTTTTTATTTGCTTTACTGTAAGCGTTTCTATTATACCACTATCTACGAAATATTTTAACAATATAAATGAAAAAATATAGAAATATTTCTGTATTTTTAAAATGTAACTAAGCTTTGTCCGATTTCAAGAAAAAACGTTTAAAAATTTTTAGTTTATCAAATCAAAAAATTGATGAAACCAGTCTAAAATAAACTATTTCATCAATCTGACAGTTACTGTTCT	4:28-TTGGAACCATTCGAAACAACACAGC	62:86-TTGGAATCATTCGAAACAACACAGC
56	BAH87720.1	Streptococcus mutans NN2025	AP010655.1	736791	748582	+	Cas9:BAH87720.1(1345)	Cas1:BAH87721.1(288)	Cas2:BAH87722.1(107)	Csn2:BAH87723.1(220)		Spacer:69	yes	4	GTTTTAGAGCTGTGTTGTTTCGAATGGTTCCAAAAC	AAACACTAAATTAATAAGAAAGAGCCAAACCTCGAAAGTTTGGCTCTTTCTTATTAACTAAATCATGGTTAATGTAAACTTACATTTGGGTTAATTTTGTATTAATGCTCAAATATCACTGAATATTTAGGCATTTTCAATATGAAATCAAACTTGAGAAGCAATTGTCAGTCAATTTTATAATAGAAATAAGGATGAACACATTAATTTTCTTTCTGAAATGAAAAAATACAGAAATATTTCTATATTTTTTCGTTTATATTGTTAAAATATTTCGTAGATAGTGGTATAATAGAAACGCTTACAGTAAAGCAAATAAAAAAGCACCGAATCGGTGCGCACTTTTTCAAGTTGAATACGGATAAACCTTATTTTAACTTGCTGTGTTGTTTCGAATAG…	9:33-GCTGTGTTGTTTCGAATGGTTCCAA	381:405-GCTGTGTTGTTTCGAATAGTTCCAA
57	AFM81755.1	Streptococcus mutans GS-5	CP003686.1	1316523	1325145	-	Cas9:AFM81755.1(1345)	Cas1:AFM81754.1(288)	Cas2:AFM81753.1(114)	Csn2:AFM81752.1(220)		Spacer:21	yes	3	GTTTTGGAACCATTCGAAACAACACAGCTCTAAAAC	AAATGTCTCCTTTGAAAAAATGTCCTTGCAAAAAAGCAATAAGTATTATACAATAATTGTGTTGGAATCATTCGAAACAACACAGCAAGTTAAAATAAGGTTTATCCGTATTCAACTTGAAAAAGTGCGCACCGATTCGGTGCTTTTTTATTTGCTTTACTGTAAGCGTTTCTATTATACCACTATCTGCGAAATATTTTAACAATATAAATGAAAAAATACAGAAATATTTCTGTATTTTTTCATTTCAGAAAGCAAATTAATGTGTTCATCCTTATTTCTACTATAAAATTGACTGACAGTTGCTTCTCAAGTTTGATTCCATATTGAAAAGGCCTAAATATTCAGTGATATTTGAGCATTAATAAAAAATTAACCCAAATGTAAGTTTACATTAAC…	4:28-TTGGAACCATTCGAAACAACACAGC	62:86-TTGGAATCATTCGAAACAACACAGC
[truncated: 70 more rows]
