# Supplementary material for: Efficient plant genome engineering using a probiotic sourced CRISPR-Cas9 system
Source: Nat Commun. 2023 Sep 29;14:6102. doi: 10.1038/s41467-023-41802-9 (PMC10541446; doi:10.1038/s41467-023-41802-9)
Supplement: Supplementary file 5 — Supplementary Data 2 [file 41467_2023_41802_MOESM5_ESM.xlsx]

## Sheet: Sheet1
Spacer sequence	Location of spacer	Location of anti-spacer	Accession	Organism	Flanking sequence of anti-spacer poteintial PAM in red
CGAGCTTGCGGCCAATATCAAGCTATATGC	2260693-2260722	25200-25171	KC171647.1	Lactobacillus phage PL-1	AACATGCAGA-CGAGCTTGCGGCCAATATCAAGCTATATGC-CGAAAAATAC
		27251-27222	KC171646.1	Lactobacillus phage J-1	AACATGCAGA-CGAGCTTGCGGCCAATATCAAGCTATATGC-CGAAAAATAC
		36760-36789	BK022260.1	Siphoviridae sp. isolate ctFbT4	AACATGCAGA-CGAGCTTGCGGCCAATATCAAGCTATATGC-CGAAAAATAC
		9482-9511	BK021358.1	Siphoviridae sp. isolate ctlk33	AACATGCAGA-CGAGCTTGCGGCCAATATCAAGCTATATGC-CGAAAAATAC
		951-922	NC_048680.1	Lactobacillus phage LJ	AACATGCAGA-CGAGCTTGCGGCCAATATCAAGCTATATGC-CGAAAAATAC
AGATCGAGCATTACGGCTTGCAAGACTGCG	2261023-2261052	36174-36203	BK024200.1	Siphoviridae sp. isolate ctG2A2	ACTGAATCAG-AGATCGAGCATTACGGCTTGCAAGACTGCG-AGAAAGAAGA
		1377-1405	BK020976.1	Siphoviridae sp. isolate ctYMR1	ACCGAATC-AGAGATCGAGCATTACGGCTTGCAAGACTGC-AAAAAAGAAG
		34348-34321	AJ251789.2	Lactobacillus phage A2	TGAATCA-GAAATCGAGCATTACGGCTTGCAAGACTGCG-AGAAAGAAGA
GGGTGATGCTGACAAGATCAAGACGGCTGT	2261155-2261184	31349-31320	BK039919.1	Siphoviridae sp. isolate ctVWX4	TGGTTGCTTT-GGGTGATGCTGACAAGATCAAGACGGCTGT-TGAGAATATT
		17787-17816	BK022115.1	Siphoviridae sp. isolate ctGVT5	TGGTCGCTTT-GGGTGATGCTGACAAGATCAAGACGGCTGT-TGAGAATATT
GATTGTTTCGGTTGCTTCTGTGATGCCACC	2261617-2261646	7515-7544	KC171647.1	Lactobacillus phage PL-1	CGTACATTTC-GATTGTTTCGGTTGCTTCTGTGATGCCACC-AGAAAGAATC
		13613-13584	BK021470.1	Siphoviridae sp. isolate ctT5Z1	CGTACATTTC-GATTGTTTCGGTTGCTTCTGTGATGCCACC-AGAAAGAATC
		22850-22879	BK048277.1	Siphoviridae sp. isolate ctZby4	CGTACATTTC-GATTGTTTCGGTTGCTTCTGTGATGCCACC-GGAAAGAATC
ATCATCGAATCTTTGGGGACCTTACCACTT	2261683-2261712	15619-15590	BK048277.1	Siphoviridae sp. isolate ctZby4	ATACAAGCGAATC-ATCGAATCTTTGGGGACCTTACCACTT-AGAAATCTTG
TCATCAGTATTCATGGAAATATAGGATGCT	2261749-2261778	9516-9487	BK021721.1	Siphoviridae sp. isolate ctdmj1	GCCATCATAA-TCATCAGTATTCATGGAAATATAGGATGCT-GGAAATTTAT
AAGAAACGATCCCGAGTTTCTGGATTGCTT	2261815-2261844	10446-10417	BK025661.1	Siphoviridae sp. isolate ctWPI5	GAGCGCTGTG-AAGAAACGATCCCGAGTTTCTGGATTGCTT-AGAAATTGTT
		10443-10472	BK024817.1	Siphoviridae sp. isolate ctTIS2	GAGCGCTGTG-AAGAAACGATCCCGAGTTTCTGGATTGCTT-AGAAATTGTT
		21347-21376	BK048277.1	Siphoviridae sp. isolate ctZby4	GAGCGCTGTG-AAGAAACGATCCCGAGTTTCTGGATTGCTT-AGAAATTGTT
		4464-4435	BK020981.1	Siphoviridae sp. isolate ctDvY1	GAGTGCCGTG-AAGAAACGATCCCGAGTTTCTGGATTGCTT-AGAAATTGTT
		6012-6041	NC_048737.1	Lactobacillus phage BH1	GAGTGCTGTG-AAGAAACGATCCCGAGTTTCTGGATTGCTT-AGAAATTGTT
		6024-6053	AJ251789.2	Lactobacillus phage A2	GAGCGCTGTG-AAGAAACGATCCCGAGTTTCTGGATTGCTT-AGAAATTGTT
