# Supplementary material for: Efficient plant genome engineering using a probiotic sourced CRISPR-Cas9 system
Source: Nat Commun. 2023 Sep 29;14:6102. doi: 10.1038/s41467-023-41802-9 (PMC10541446; doi:10.1038/s41467-023-41802-9)
Supplement: Supplementary file 6 — Supplementary Data 3 [file 41467_2023_41802_MOESM6_ESM.xlsx]

## Sheet: GUIDE-Seq
Os-AG04
Chromosome	Start	End	Strand	gRNA	PAM	Align	Reads count	Ratio(%)	Note
Chr3	4410363	4410383	-	AGTCCTGGCAAACAACCTGC	AGAAA	AGTCCTGGCAAACAACCTGC|AGTCCTGGCAAACAACCTGC	1299	87.8296	On-target
Chr12	18785503	18785523	+	TGACCTGGGAAACAACCTCG	CAGGC	AGTCCTGGCAAACAACCTGC|tGaCCTGGgAAACAACCTcg	18	1.21704
Chr8	17027595	17027615	+	AGTACTCGGAATCAACATGC	TAAAG	AGTCCTGGCAAACAACCTGC|AGTaCTcGgAAtCAACaTGC	14	0.946586
Chr3	22118232	22118252	-	AGGCTTGGCGAAGTACCTGC	CGATG	AGTCCTGGCAAACAACCTGC|AGgCtTGGCgAAgtACCTGC	12	0.811359
Chr5	15939244	15939264	-	AGTACTCGGAATCAACATGC	TAAAG	AGTCCTGGCAAACAACCTGC|AGTaCTcGgAAtCAACaTGC	12	0.811359
Chr2	32932893	32932913	+	AGTCGTGGCTAACTAACTGG	AGGAT	AGTCCTGGCAAACAACCTGC|AGTCgTGGCtAACtAaCTGg	10	0.676133
Chr8	8375742	8375762	-	AGACCTGGCAGCCAACCTTA	CCCGG	AGTCCTGGCAAACAACCTGC|AGaCCTGGCAgcCAACCTta	10	0.676133
Chr3	2056494	2056514	+	GGTTCAGGCCAACAACCTGC	TGGAG	AGTCCTGGCAAACAACCTGC|gGTtCaGGCcAACAACCTGC	8	0.540906
Chr10	7161930	7161950	+	AGTGATGGCAATCAACCTGA	AGGCA	AGTCCTGGCAAACAACCTGC|AGTgaTGGCAAtCAACCTGa	8	0.540906
Chr6	13550345	13550365	-	AGCCATGGCAAACTATTTGC	CTATG	AGTCCTGGCAAACAACCTGC|AGcCaTGGCAAACtAttTGC	7	0.473293
Chr5	19633274	19633294	+	TGTTCCGGCAAACGACCTGC	AACAA	AGTCCTGGCAAACAACCTGC|tGTtCcGGCAAACgACCTGC	6	0.40568
Chr1	28041795	28041815	-	AGACCTGGTTAACGACCAGC	TGGGA	AGTCCTGGCAAACAACCTGC|AGaCCTGGttAACgACCaGC	6	0.40568
Chr5	7476868	7476888	+	ACTCCCGGCAACCATCCTCC	ACTCG	AGTCCTGGCAAACAACCTGC|AcTCCcGGCAAcCAtCCTcC	6	0.40568
Chr6	8056913	8056933	+	AATACTGGCAAACAAGAGGC	AGGAA	AGTCCTGGCAAACAACCTGC|AaTaCTGGCAAACAAgagGC	6	0.40568
Chr10	18274774	18274794	-	TTTTTTGGCAAACAAACTGC	TTGAC	AGTCCTGGCAAACAACCTGC|ttTttTGGCAAACAAaCTGC	6	0.40568
Chr11	6313274	6313294	-	AGCCGTGACGAAAAACCTGC	TCCTG	AGTCCTGGCAAACAACCTGC|AGcCgTGaCgAAaAACCTGC	6	0.40568
Chr12	12255091	12255111	-	AGCCATGGCAAACTACTTGC	CTGTG	AGTCCTGGCAAACAACCTGC|AGcCaTGGCAAACtACtTGC	5	0.338066
Chr2	34317098	34317118	-	AGACCTGGTTAACAACCAAC	TGGGA	AGTCCTGGCAAACAACCTGC|AGaCCTGGttAACAACCaaC	5	0.338066
Chr5	12716090	12716110	+	GGTGATGGCAACCAACCTGA	GGGCA	AGTCCTGGCAAACAACCTGC|gGTgaTGGCAAcCAACCTGa	5	0.338066
Chr5	21351530	21351550	-	AGTCCGGCCCAACAACGAGC	CCTAA	AGTCCTGGCAAACAACCTGC|AGTCCgGcCcAACAACgaGC	5	0.338066
Chr6	26884343	26884363	-	CGTCGTGTCAACCAACCCGC	GACCG	AGTCCTGGCAAACAACCTGC|cGTCgTGtCAAcCAACCcGC	5	0.338066
Chr10	6262143	6262163	-	GGTCGTGGCAAACCACGTCC	AATCT	AGTCCTGGCAAACAACCTGC|gGTCgTGGCAAACcACgTcC	5	0.338066
Chr11	15858112	15858132	-	AGTCCAGGCTAAGGAACTGC	ACGAG	AGTCCTGGCAAACAACCTGC|AGTCCaGGCtAAggAaCTGC	5	0.338066
Chr11	20388505	20388525	+	AGTCCTGGCCGACAACGCTC	GTTGC	AGTCCTGGCAAACAACCTGC|AGTCCTGGCcgACAACgctC	5	0.338066
Chr12	5909951	5909971	+	AGTCCTGCCAAACCATTAGC	GATTT	AGTCCTGGCAAACAACCTGC|AGTCCTGcCAAACcAttaGC	5	0.338066
Os-TG02
Chromosome	Start	End	Strand	gRNA	PAM	Align	Reads count	Ratio (%)	Note
Chr3	4411032	4411052	-	TGGCATTTCTACCTTATCGA	TGAAA	TGGCATTTCTACCTTATCGA|TGGCATTTCTACCTTATCGA	3084	97.5332	on-target
Chr5	29520552	29520572	+	TGGGATTGCTATTGTATCGA	CCGAC	TGGCATTTCTACCTTATCGA|TGGgATTgCTAttgTATCGA	21	0.664137
Chr5	19638874	19638894	+	TGGCATGCCTACCTCCTCGT	CTCGT	TGGCATTTCTACCTTATCGA|TGGCATgcCTACCTccTCGt	11	0.347881
Chr8	589207	589227	+	TCTCATTTCGGCCTTATCGA	AAGGT	TGGCATTTCTACCTTATCGA|TctCATTTCggCCTTATCGA	10	0.316256
Chr8	24642717	24642737	-	CTGAATTTCTTCCTTATCAA	GTCAA	TGGCATTTCTACCTTATCGA|ctGaATTTCTtCCTTATCaA	9	0.28463
Chr3	27025699	27025719	-	TGGAATTTGTACCATATCCA	TGAAT	TGGCATTTCTACCTTATCGA|TGGaATTTgTACCaTATCcA	7	0.221379
Chr1	11079775	11079795	-	TGGAATTTTTCCCATATGGA	AGTTC	TGGCATTTCTACCTTATCGA|TGGaATTTtTcCCaTATgGA	5	0.158128
Chr5	24403785	24403805	-	TGGCATATCGGCTTGATCGA	CGACA	TGGCATTTCTACCTTATCGA|TGGCATaTCggCtTgATCGA	5	0.158128
Chr6	7323140	7323160	+	TGGCATAGCTACCTTCTCCT	TCCCC	TGGCATTTCTACCTTATCGA|TGGCATagCTACCTTcTCct	5	0.158128
Chr9	12517712	12517732	+	TGGTGTTTCTATCTTCACGA	CTATG	TGGCATTTCTACCTTATCGA|TGGtgTTTCTAtCTTcaCGA	5	0.158128
Os-CG01
Chromosome	Start	End	Strand	gRNA	PAM	Align	Reads count	Ratio (%)	Note
Chr9	16410596	16410616	-	TCCCGAGCGCGGAGTACGTA	CGAAA	TCCCGAGCGCGGAGTACGTA|TCCCGAGCGCGGAGTACGTA	2403	91.5777	On-target
Chr11	12352907	12352927	-	TCCTGTTCGCGAGGTACGTA	GTACT	TCCCGAGCGCGGAGTACGTA|TCCtGttCGCGagGTACGTA	29	1.10518
Chr2	14246534	14246554	+	TCCCGCCTGGGGAGTACGTT	CGCAA	TCCCGAGCGCGGAGTACGTA|TCCCGcctGgGGAGTACGTt	22	0.838415
Chr2	6748754	6748774	-	TCCCGAGCGCCGAGGCCGAC	GACGC	TCCCGAGCGCGGAGTACGTA|TCCCGAGCGCcGAGgcCGac	16	0.609756
Chr12	23612717	23612737	-	TCGCGAGCATGGCGTACGTT	GCCTC	TCCCGAGCGCGGAGTACGTA|TCgCGAGCatGGcGTACGTt	12	0.457317
Chr3	13026109	13026129	-	TCCCGGCCGCCGAGGACGTC	AACCT	TCCCGAGCGCGGAGTACGTA|TCCCGgcCGCcGAGgACGTc	10	0.381098
Chr1	2783265	2783285	-	TGGCGAGCGCGGTGCACGGA	CGGCG	TCCCGAGCGCGGAGTACGTA|TggCGAGCGCGGtGcACGgA	7	0.266768
Chr1	35527317	35527337	+	TCGAGAGCGCGGCGTCCGTG	CCCCC	TCCCGAGCGCGGAGTACGTA|TCgaGAGCGCGGcGTcCGTg	7	0.266768
Chr3	3476882	3476902	+	GCTCGATCGATGAGTACGTA	CGTGA	TCCCGAGCGCGGAGTACGTA|gCtCGAtCGatGAGTACGTA	7	0.266768
Chr11	1548417	1548437	+	TCCGGCGAGCGGAGGACGTC	GGTGG	TCCCGAGCGCGGAGTACGTA|TCCgGcGaGCGGAGgACGTc	7	0.266768
Chr1	4949977	4949997	-	TCCAGAGGGTGGAGTCCGGA	AGAGC	TCCCGAGCGCGGAGTACGTA|TCCaGAGgGtGGAGTcCGgA	6	0.228659
Chr1	31179609	31179629	+	GCCAGTTCGAGGAGTACGTA	CGTAC	TCCCGAGCGCGGAGTACGTA|gCCaGttCGaGGAGTACGTA	6	0.228659
Chr2	10063813	10063833	-	TCACGCGCGCGGAGAAAGGA	GGAGG	TCCCGAGCGCGGAGTACGTA|TCaCGcGCGCGGAGaAaGgA	6	0.228659
Chr4	14083453	14083473	+	ACCCAAGCTAGGAGTACGTG	CCACA	TCCCGAGCGCGGAGTACGTA|aCCCaAGCtaGGAGTACGTg	6	0.228659
Chr1	27742539	27742559	-	CGCCGCGCGTGGAGGACGTA	CGATG	TCCCGAGCGCGGAGTACGTA|cgCCGcGCGtGGAGgACGTA	5	0.190549
Chr1	31509182	31509202	+	TCCAGAGCGAGGAGCATGTC	AACGA	TCCCGAGCGCGGAGTACGTA|TCCaGAGCGaGGAGcAtGTc	5	0.190549
Chr1	36095039	36095059	-	ACCGGAGCGCGCGGTACGAA	CAGAG	TCCCGAGCGCGGAGTACGTA|aCCgGAGCGCGcgGTACGaA	5	0.190549
Chr1	42869200	42869220	-	TCGCGAGCCCGGAGGACATA	GATCA	TCCCGAGCGCGGAGTACGTA|TCgCGAGCcCGGAGgACaTA	5	0.190549
Chr2	11866193	11866213	-	TTCCGCCCGCCGAGGACGTA	CAAGC	TCCCGAGCGCGGAGTACGTA|TtCCGccCGCcGAGgACGTA	5	0.190549
Chr2	34673025	34673045	+	TCCCGCGCGCTGCGTACGTG	ACAGC	TCCCGAGCGCGGAGTACGTA|TCCCGcGCGCtGcGTACGTg	5	0.190549
Chr3	3786422	3786442	+	TCCCGAGCTCGAAGTTCTTC	TCCAG	TCCCGAGCGCGGAGTACGTA|TCCCGAGCtCGaAGTtCtTc	5	0.190549
Chr3	25491534	25491554	-	GCACGAGCGAGGAGTACGCA	TATCG	TCCCGAGCGCGGAGTACGTA|gCaCGAGCGaGGAGTACGcA	5	0.190549
Chr5	7340221	7340241	+	TTCCACGCGCGCAGTGCGTA	CTGGA	TCCCGAGCGCGGAGTACGTA|TtCCacGCGCGcAGTgCGTA	5	0.190549
Chr5	23615244	23615264	+	TGCTGTGCGCGTAGTACGTA	TCCAG	TCCCGAGCGCGGAGTACGTA|TgCtGtGCGCGtAGTACGTA	5	0.190549
Chr6	11559895	11559915	-	GCCGGCGACCGGAGTACGTA	CCCGG	TCCCGAGCGCGGAGTACGTA|gCCgGcGacCGGAGTACGTA	5	0.190549
Chr7	17689721	17689741	+	TCCCGACAGCAGAGTAGGTT	TTCTG	TCCCGAGCGCGGAGTACGTA|TCCCGAcaGCaGAGTAgGTt	5	0.190549
Chr7	28306354	28306374	-	GCCCGCGCGCGGCGTGCGTG	CGCAG	TCCCGAGCGCGGAGTACGTA|gCCCGcGCGCGGcGTgCGTg	5	0.190549
Chr9	2747566	2747586	-	TCCCGAGGAGGGAGAACGGA	AACAG	TCCCGAGCGCGGAGTACGTA|TCCCGAGgagGGAGaACGgA	5	0.190549
Chr10	12207086	12207106	+	TCACGAGCACGGATTCCGCA	AGTGG	TCCCGAGCGCGGAGTACGTA|TCaCGAGCaCGGAtTcCGcA	5	0.190549
Chr12	14215598	14215618	+	TACCGTGGGCGGAGTACATC	TACAA	TCCCGAGCGCGGAGTACGTA|TaCCGtGgGCGGAGTACaTc	5	0.190549
Os-GG02
Chromosome	Start	End	Strand	gRNA	PAM	Align	Reads count	Percent(%)	Note
Chr3	16734858	16734878	+	GTGTATATGAATATGAAGTA	GGAAA	GTGTATATGAATATGAAGTA|GTGTATATGAATATGAAGTA	3498	98.7857	On-target
Chr4	150620	150640	-	GTATATATGAATATGTACGC	GGGCA	GTGTATATGAATATGAAGTA|GTaTATATGAATATGtAcgc	7	0.197684
Chr5	29065716	29065736	+	GTGGAGATGGATATGAACGA	TTTCT	GTGTATATGAATATGAAGTA|GTGgAgATGgATATGAAcgA	7	0.197684
Chr12	11896034	11896054	-	GTGTGTGTGAAAGTGAAGGA	GTGAA	GTGTATATGAATATGAAGTA|GTGTgTgTGAAagTGAAGgA	7	0.197684
Chr1	9046129	9046149	-	ATGTAGATAAATTTGAAGTG	TCGAC	GTGTATATGAATATGAAGTA|aTGTAgATaAATtTGAAGTg	6	0.169444
Chr5	13118383	13118403	-	GTATATATGAATATGTACGC	GGGCA	GTGTATATGAATATGAAGTA|GTaTATATGAATATGtAcgc	6	0.169444
Chr2	18904057	18904077	+	GTGTAGAGGAAAGTGACGTA	AAGGC	GTGTATATGAATATGAAGTA|GTGTAgAgGAAagTGAcGTA	5	0.141203
Chr12	5172827	5172847	-	ATGCATATGCTTATGATGTA	TTATA	GTGTATATGAATATGAAGTA|aTGcATATGctTATGAtGTA	5	0.141203
