# Supplementary material for: Efficient plant genome engineering using a probiotic sourced CRISPR-Cas9 system
Source: Nat Commun. 2023 Sep 29;14:6102. doi: 10.1038/s41467-023-41802-9 (PMC10541446; doi:10.1038/s41467-023-41802-9)
Supplement: Supplementary file 7 — Supplementary Data 4 [file 41467_2023_41802_MOESM7_ESM.xlsx]

## Sheet: Sheet1
Species	PAM	sgRNA index	Sequence(5'-3')	Gene	Locus identifier	Purpose
Rice	AGAAA	Os-AG01	CGAGCGAGCGAGTGTGAAAG	OsDEP1	LOC_Os09g26999	Genome editing
	AGAAA	Os-AG02	AATAGATGCAGGAGAACAGA	OsEPFL9	LOC_Os01g60900
	AGAAA	Os-AG03	CAGTGACTATAAGATTGTGA	LOC_Os11g20160	LOC_Os11g20160
	AGAAA	Os-AG04	AGTCCTGGCAAACAACCTGC	OsPDS	LOC_Os03g08570
	AGAAA	Os-AG05	AGGTGACCTTGCAAGGCCCC	LOC_Os01g02690	LOC_Os01g02690
	AGAAA	Os-AG06	CTAAATTTGGCTGTTGACTC	OsIPA1	LOC_Os08g39890
	CGAAA	Os-CG01	TCCCGAGCGCGGAGTACGTA	OsDEP1	LOC_Os09g26999
	CGAAA	Os-CG02	GGGACACTGCTGCAGCCTCC	OsDEP1	LOC_Os09g26999
	CGAAA	Os-CG03	TCCGGGAATGAAGTGAGTAC	OsGS3	Os03g0407400
	CGAAA	Os-CG04	CGCGGTGGTTTGCAGGGAGA	LOC_Os03g48170	LOC_Os03g48170
	CGAAA	Os-CG05	GCCGCCGTTACACCACACCT	LOC_Os01g04409	LOC_Os01g04409
	CGAAA	Os-CG06	CCTGTTTGAATGACGTCAAC	OsROC5	LOC_Os02g45250
	GGAAA	Os-GG01	GTTTGTTTCTAGCTCAAGGA	OsDEP1	LOC_Os09g26999
	GGAAA	Os-GG02	GTGTATATGAATATGAAGTA	OsGS3	Os03g0407400
	GGAAA	Os-GG03	TTAAGTTGGTAGGTTGATGA	OsIPA1	LOC_Os08g39890
	GGAAA	Os-GG04	AGGGTGCAGGCAATGTTTCA	OsPDS	LOC_Os03g08570
	GGAAA	Os-GG05	TGCTGCCTGAATTTGACCAA	OsIPA1	LOC_Os08g39890
	GGAAA	Os-GG06	CTCCTTCTCTTTCTGGAAAA	OsDEP1	LOC_Os09g26999
	TGAAA	Os-TG01	CTAGCCAAGCTATTTCCTGA	OsPDS	LOC_Os03g08570
	TGAAA	Os-TG02	TGGCATTTCTACCTTATCGA	OsPDS	LOC_Os03g08570
	TGAAA	Os-TG03	GCTGAAGATCTTGCTGCTGC	OsGL3.1	LOC_Os03g44500
	TGAAA	Os-TG04	TGTAATGCAGGGCTAAAGAA	OsDwarf27	LOC_Os11g37660
	TGAAA	Os-TG05	CTGGCATACCTTCATGCAGT	LOC_Os01g04409	LOC_Os01g04409
	CGAAA	Os03g0603100-sgRNA01	GAGCGCCTCGGCATGTCCCT	Os03g0603100	Os03g0603100
	GGAAA	OsBADH2-sgRNA01	GCACCTGTCTCTCTTCCAAT	OsBADH2	LOC_Os08g32870.1
	GGAAA	Os03g0568400-sgRNA01	TCGACCTCTGGAAGATGGAA	Os03g0568400	Os03g0568400
	CGAA	-	GTCTGCACGTCCAGTGTCGA	OsDEP1	LOC_Os09g26999
	GGAA	-	CGTCCACCACCCGCCGCCTT	OsIPA1	LOC_Os08g39890
	TGAA	-	GGCACGAACCAGAAGCTTCT	OsDwarf27	LOC_Os11g37660
Wheat	AGAAA	Ta-AG01	GCGCCACCTTGCCCTGCAGG	TaMLO2	TraesCS5A01G494800.1	Genome editing
	AGAAA	Ta-AG02	TCAGAGAGAGAGAGATTCAG	TaDEP1	TraesCS5A02G215100.1
	CGAAA	Ta-CG01	CCACTCCCATGTCGGCATGC	TaGW2	TraesCS6A01G189300.1
	GGAAA	Ta-GG01	ATGCACAGTTTTGATCTGCA	TaDEP1	TraesCS5A02G215100.1
	GGAAA	Ta-GG02	TGCTTACACGCACCAAGGGA	TaMLO2	TraesCS5A01G494800.1
	TGAAA	Ta-TG01	CGCACTTACGATGAGAGGGA	TaMLO2	TraesCS5A01G494800.1
	TGAAA	Ta-TG02	GGTCTCACGTTCTGGTTGCT	TaDEP1	TraesCS5A02G215100.1
Larix	AGAAA	Lar-AG01	AAGGCGTGAGAAATTGAACC	LarbHLH03	-	Genome editing
	AGAAA	Lar-AG02	AATGGGAACAGTTCCTGCAA	LarCKX01	-
	AGAAA	Lar-AG03	AGGGCGTGCACCCAATGGGC	LarNAC02	-
	GGAAA	Lar-GG01	GCTGAAGCTCATCGGTATGA	LarNAC02	-
	GGAAA	Lar-GG02	TGTAGTAGAGAGAAAGCCAC	LarbHLH03	-
	TGAAA	Lar-TG01	TACAACTGCTGGCATTGACA	LarCKX01	-
Tomato	AGAAA	Sl-AG01	TGGACTCTCAAGTTAACAGC	SlPDS	Solyc03g123760	Genome editing
	AGAAA	Sl-AG02	AGGAGCGGGTAAAGCTTCGG	SlPDS	Solyc03g123760
	AGAAA	Sl-AG03	CGAAATGCTTACATGGCCAG	SlPDS	Solyc03g123760
	GGAAA	Sl-GG01	TATAAGTTTGATGTTAACGC	SlAGO7	Solyc01g010970
	GGAAA	Sl-GG02	ATGGGATGTCAAAGACCAAG	SlAGO7	Solyc01g010970
	TGAAA	Sl-TG01	GATGAATGTTTCTTTGGCCA	Solyc08g041770	Solyc08g041770
	TGAAA	Sl-TG02	CAGAAGATGTAACAGCTGTA	Solyc08g041770	Solyc08g041770
Rice	AGAAA	OsALT2-sgRNA01	TGAGAGAGGAAGGGGAACCA	OsALT2	LOC_Os07g01760	Gene regulation
	TGAAA	OsALT2-sgRNA02	GAGTAAGGGACAAGTTCAAC	OsALT2	LOC_Os07g01760
	TGAAA	OsGW7-sgRNA01	AGGAGAGGGAGAGGGGGGGT	OsGW7	LOC_Os07g41200
	AGAAA	OsGW7-sgRNA02	TCTCATCTCACGCGTCCCAA	OsGW7	LOC_Os07g41200
	CGAAA	OsWx-sgRNA01	CAATGCAACGTACGCCAAGC	OsWx	LOC_Os06g04200
	TGAAA	OsNRT1.1-sgRNA01	ACTGACTAGGGATATAACCT	OsNRT1.1A	LOC_Os03g13274
	TGAAA	OsNRT1.1-sgRNA02	CTGCTTCACTTGGTTCAGAG	OsNRT1.1A	LOC_Os03g13274
	AGAAA	OsmiR528-sgRNA03	ATCACACAAGCGAAGTGAGA	OsmiR528	-
	TGAAA	OsmiR528-sgRNA02	GACAACGGCGACGGGGTCAC	OsmiR528	-
	CGAAA	OsWx-sgRNA01	CAATGCAACGTACGCCAAGC	OsWx	LOC_Os06g04200
	GGAAA	OsWx-sgRNA02	ACAAACGGGGGAAACAAGCT	OsWx	LOC_Os06g04200
Rice	TGAAA	-	TTCAGCCGGTTTGATTTTCC	OsPDS	LOC_Os03g08570	Prime editing
	GGAAA	-	AGGGTGCAGGCAATGTTTCA	OsPDS	LOC_Os03g08570
