# Supplementary material for: Efficient plant genome engineering using a probiotic sourced CRISPR-Cas9 system
Source: Nat Commun. 2023 Sep 29;14:6102. doi: 10.1038/s41467-023-41802-9 (PMC10541446; doi:10.1038/s41467-023-41802-9)
Supplement: Supplementary file 8 — Supplementary Data 5 [file 41467_2023_41802_MOESM8_ESM.xlsx]

## Sheet: Sheet1
Name	Sequence 5'-3'	Description
Os-AG01-F	TGGAGGTGCAGATCCTGAGC	Forward primer to amplify Os-AG01 site
Os-AG01-R	CCTACTTGCAGTAGCGGGTA	Reverse primer to amplify Os-AG01 site
Os-AG02-F	TTGCCCCACATCTACCACAA	Forward primer to amplify Os-AG02 site
Os-AG02-R	CCTTGATGTTCTCCTGCAAATGT	Reverse primer to amplify Os-AG02 site
Os-AG03-F	TGACCTGAGCTACGGTTTGC	Forward primer to amplify Os-AG03 site
Os-AG03-R	CAGCTGCGTTTTCCTTGGTC	Reverse primer to amplify Os-AG03 site
Os-AG04-F	TTCGCAAGTAGCAGCATCCA	Forward primer to amplify Os-AG04 site
Os-AG04-R	TGGTTTAGTGGGTTGTTCACTG	Reverse primer to amplify Os-AG04 site
Os-AG05-F	CCTGTAATGTTCGAAGCGCAG	Forward primer to amplify Os-AG05 site
Os-AG05-R	ACACGATCCACGTCCATTGC	Reverse primer to amplify Os-AG05 site
Os-AG06-F	TGACCTGAGCTACGGTTTGC	Forward primer to amplify Os-AG06 site
Os-AG06-R	CAGCTGCGTTTTCCTTGGTC	Reverse primer to amplify Os-AG06 site
Os-CG01-F	ACGCGAGACCGATGTAGAC	Forward primer to amplify Os-CG01 site
Os-CG01-R	TGTACCAACTCCGCATTGACT	Reverse primer to amplify Os-CG01 site
Os-CG02-F	TCTTCAAATGCTCCTGCGCT	Forward primer to amplify Os-CG02 site
Os-CG02-R	AACCACTGAGACAGCATGGG	Reverse primer to amplify Os-CG02 site
Os-CG03-F	AGCAGTTCATCGGAGAAGCG	Forward primer to amplify Os-CG03 site
Os-CG03-R	TTGGAAGAAATCTGCAGGTGGA	Reverse primer to amplify Os-CG03 site
Os-CG04-F	TTTGCGGAATCAACTGTGCG	Forward primer to amplify Os-CG04 site
Os-CG04-R	CTCACCCCAGCACAGAAGT	Reverse primer to amplify Os-CG04 site
Os-CG05-F	CCTTGTTGTGCTTGCCACTC	Forward primer to amplify Os-CG05 site
Os-CG05-R	TGCTGAGGACGAGGATTTGC	Reverse primer to amplify Os-CG05 site
Os-CG06-F	TTTGCGGAATCAACTGTGCG	Forward primer to amplify Os-CG06 site
Os-CG06-R	CTCACCCCAGCACAGAAGT	Reverse primer to amplify Os-CG06 site
Os-GG01-F	GTGCATAGTCTATTTTACTTCAACAGG	Forward primer to amplify Os-GG01 site
Os-GG01-R	CATAAGACATTAGATAAGGACAGCA	Reverse primer to amplify Os-GG01 site
Os-GG02-F	GCAGAGCTCATCACTTCGAT	Forward primer to amplify Os-GG02 site
Os-GG02-R	TGCAGAAGCAAACAATTCGACA	Reverse primer to amplify Os-GG02 site
Os-GG03-F	TCAACTCTCTGAAACTTCCTGC	Forward primer to amplify Os-GG03 site
Os-GG03-R	AGCTTGCAACATCAACGGAA	Reverse primer to amplify Os-GG03 site
Os-GG04-F	ACTTGTTTGGCGAGCTTGGT	Forward primer to amplify Os-GG04 site
Os-GG04-R	ACATAAAAGCTCCATGGCATGAT	Reverse primer to amplify Os-GG04 site
Os-GG05-F	TGCCTCGTTTTGCTTTCTGAG	Forward primer to amplify Os-GG05 site
Os-GG05-R	CAGCTGCGTTTTCCTTGGTC	Reverse primer to amplify Os-GG05 site
Os-GG06-F	TTTGCGGAATCAACTGTGCG	Forward primer to amplify Os-GG06 site
Os-GG06-R	CTCACCCCAGCACAGAAGT	Reverse primer to amplify Os-GG06 site
CGAA-F	GGCATGGACAACTGACCTGA	Forward primer to amplify OsDEP1-CGAA site
CGAA-R	GCTCCTTAAAAGCACAGCACA	Reverse primer to amplify OsDEP1-CGAA site
GGAA-F	GAAGATCTACTTCGAGGACGC	Forward primer to amplify OsIPA1-GGAA site
GGAA-R	CTCAGATCCGCGCCGCAC	Reverse primer to amplify OsIPA1-GGAA site
TGAA-F	CGGTGTACCGGGACAGCTGG	Forward primer to amplify OsDwarf27-TGAA site
TGAA-R	TCAAATCAGCCATGGCAAAAAC	Reverse primer to amplify OsDwarf27-TGAAsite
Os-TG01-F	TAGGCAACATGTCACTTGGCTCTAGAG	Forward primer to amplify Os-TG01 site
Os-TG01-R	AGATAGGGGGCGCTCTTGCAA	Reverse primer to amplify Os-TG01 site
Os-TG02-F	GGAAGGATGAAGATGGAGATTG	Forward primer to amplify Os-TG02 site
Os-TG02-R	GCTCATGATATTTATGTGACGTTAA	Reverse primer to amplify Os-TG02 site
Os-TG03-F	CACCGTTGGATTTTATGCACCTT	Forward primer to amplify Os-TG03 site
Os-TG03-R	CTGGAGCTGTTTGTCTCGCT	Reverse primer to amplify Os-TG03 site
Os-TG04-F	ACCGATGTTCACTAGTCCTGAG	Forward primer to amplify Os-TG04 site
Os-TG04-R	GCTTGGGTCACAATCTCGCT	Reverse primer to amplify Os-TG04 site
Os-TG05-F	CCCAAATGGGACAGTTGCAG	Forward primer to amplify Os-TG05 site
Os-TG05-R	GAACAGGCGCGATAGTCCAA	Reverse primer to amplify Os-TG05 site
Ta-AG01-F	TGCGCCAAAGAGGTAACTAACA	Forward primer to amplify Ta-AG01 site
Ta-AG01-R	CTGGAAGCACGGGAAAGAAAGA	Reverse primer to amplify Ta-AG01 site
Ta-AG02-F	CGAGGTACCCGGACATGTG	Forward primer to amplify Ta-AG02 site
Ta-AG02-R	CCTTGACACCAACGACCTGT	Reverse primer to amplify Ta-AG02 site
Ta-CG01-F	GCGGGCCATGACATTGTTTT	Forward primer to amplify Ta-CG01 site
Ta-CG01-R	GGTGCGAGCAGTTATTTGTGG	Reverse primer to amplify Ta-CG01 site
Ta-GG01-F	CGTTTTGGTAGGACATTTTAGCC	Forward primer to amplify Ta-GG01 site
Ta-GG01-R	GCACCTTGGTCTTTTGCAAGT	Reverse primer to amplify Ta-GG01 site
Ta-GG02-F	TCACTCCCGCAACAAGAACA	Forward primer to amplify Ta-GG02 site
Ta-GG02-R	GGCGCAGTAGTAGTCCTTGT	Reverse primer to amplify Ta-GG02 site
Ta-TG01-F	TCTCTGTTGCCTTGCTGCTAA	Forward primer to amplify Ta-TG01 site
Ta-TG01-R	TGGTTCCAACACACAAGAGGA	Reverse primer to amplify Ta-TG01 site
Ta-TG02-F	TGACATGAACCCTGTTTCGC	Forward primer to amplify Ta-TG02 site
Ta-TG02-R	CAACAACTTTGGATGTCAGACA	Reverse primer to amplify Ta-TG02 site
Lar-AG01-F	AATTCAGAGCATTCTAGCGCAGA	Forward primer to amplify Lar-AG01 site
Lar-AG01-R	TATGATGATGAGTATAAGCGTGTGG	Reverse primer to amplify Lar-AG01 site
Lar-AG02-F	AATTCAGAGCATTCTAGCGCAGA	Forward primer to amplify Lar-AG02 site
Lar-AG02-R	TATGATGATGAGTATAAGCGTGTGG	Reverse primer to amplify Lar-AG02 site
Lar-AG03-F	GGATAAAAAGTATCCAACGGGCAC	Forward primer to amplify Lar-AG03 site
Lar-AG03-R	TGTAAGCAGTGCGTGCCTGAGGA	Reverse primer to amplify Lar-AG03 site
Lar-GG01-F	GGATAAAAAGTATCCAACGGGCAC	Forward primer to amplify Lar-GG01 site
Lar-GG01-R	TGTAAGCAGTGCGTGCCTGAGGA	Reverse primer to amplify Lar-GG01 site
Lar-GG02-F	GTCTGATGCAGAACAGTCTGCC	Forward primer to amplify Lar-GG02 site
Lar-GG02-R	AAGCTTTGTCCATCTTCGACAC	Reverse primer to amplify Lar-GG02 site
Lar-TG01-F	AATTCAGAGCATTCTAGCGCAGA	Forward primer to amplify Lar-TG01 site
Lar-TG01-R	TATGATGATGAGTATAAGCGTGTGG	Reverse primer to amplify Lar-TG01 site
Sl-AG01-F	TCCTTATGGCAGGTTTTACTGT	Forward primer to amplify Sl-AG01 site
Sl-AG01-R	ATCTTCTGGTCGTGGCATGG	Reverse primer to amplify Sl-AG01 site
Sl-AG02-F	TTTGCAATGCCAAGCAAGCC	Forward primer to amplify Sl-AG02 site
Sl-AG02-R	AGTCCCATAGGTGTGATTGACT	Reverse primer to amplify Sl-AG02 site
Sl-AG03-F	TTGGACCTTTTGTGTGCAGC	Forward primer to amplify Sl-AG03 site
Sl-AG03-R	CGCACTTGCTTTCTCATCCAG	Reverse primer to amplify Sl-AG03 site
Sl-GG01-F	TGGCAGCAACAAGTCTGGAG	Forward primer to amplify Sl-GG01 site
Sl-GG01-R	CACTTCTCCGTTGGGCTCTC	Reverse primer to amplify Sl-GG01 site
Sl-GG02-F	CCGTGCTTGCAGATTAGCAG	Forward primer to amplify Sl-GG02 site
Sl-GG02-R	TAGCATGGCGAAGGCAGAAA	Reverse primer to amplify Sl-GG02 site
Sl-TG01-F	TCCCATCGGAAATTCACCTGT	Forward primer to amplify Sl-TG01 site
Sl-TG01-R	CGGTAACTAGCTAGGGCAGG	Reverse primer to amplify Sl-TG01 site
Sl-TG02-F	ATTCCCTGGTCCATCTTCTGC	Forward primer to amplify Sl-TG02 site
Sl-TG02-R	TCCTTGTAAAGCCACCCATCTC	Reverse primer to amplify Sl-TG02 site
OsALT2-F	ACTGGGGACTTGACTTCG	Forward primer for OsALT2 gene quantitative real-time PCR
OsALT2-R	CAGAACCTTTCTAGCACTTA	Reverse primer for OsALT2 gene quantitative real-time PCR
OsGW7-F	CATCGACACCAAGTCACAAGGG	Forward primer for OsGW7 gene quantitative real-time PCR
OsGW7-R	TGACGTGTCGAGGACAGAGATG	Reverse primer for OsGW7 gene quantitative real-time PCR
OsWx-qPCR-F	GGAGCTCATGCAGGAGGACGT	Forward primer for OsWx gene quantitative real-time PCR
OsWx-qPCR-R	GGATGAGTCCACAGGGCTCGA	Reverse primer for OsWx gene quantitative real-time PCR
OsNRT1.1A-F	CCCACACCAAGCAATTCAGG	Forward primer for OsNRT1.1A gene quantitative real-time PCR
OsNRT1.1A-R	GTCTTCACCTCCTCCACGTC	Reverse primer for OsNRT1.1A gene quantitative real-time PCR
OsmiR528-qF	CAGAGGAGCAGGAGATTCA	Forward primer for OsmiR528 gene quantitative real-time PCR
OsmiR528-qR	AAACTTCCACAGAACAGCCT	Reverse primer for OsmiR528 gene quantitative real-time PCR
OsActin-F	CCACTATGTTCCCTGGCATT	Forward primer for OsActin gene quantitative real-time PCR
OsActin-R	GTACTCAGCCTTGGCAATCC	Reverse primer for OsActin gene quantitative real-time PCR
OsBADH2-F	GACGCTTGATTGTGGGAAGC	Forward primer to amplify OsBADH2 site
OsBADH2-R	ACCAAGGTGTGATCAACCCAA	Reverse primer to amplify OsBADH2 site
Os03g0568400-F	CGGACGACAAGGGCTCAG	Forward primer to amplify Os03g0568400 site
Os03g0568400-R	ACCGACGAATGTGTCCTGAA	Reverse primer to amplify Os03g0568400 site
Os03g0603100-F	GATCTTCCGTGGCACAGACA	Forward primer to amplify Os03g0603100 site
Os03g0603100-R	AGGTAGACGAGGTCCTTGGAA	Reverse primer to amplify Os03g0603100 site
OsWx-F	CGCCGAGCTTCTCTACGAGT	Forward primer to amplify OsWx site
OsWx-R	TTCTTGGGTGGCTAGGGGAT	Reverse primer to amplify OsWx site
OsWx-F1	CCGATGGGTTCGCTTCTCTT	Forward primer to amplify OsWx site
OsWx-R1	ACGTGCACTTGAGTCTGGAG	Reverse primer to amplify OsWx site
OsPDS-PE-F	ACTTGTTTGGCGAGCTTGGT	Forward primer to amplify OsPDS prime editing site
OsPDS-PE-R	ACATAAAAGCTCCATGGCATGAT	Reverse primer to amplify OsPDS prime editing site
