# Supplementary material for: Efficient plant genome engineering using a probiotic sourced CRISPR-Cas9 system
Source: Nat Commun. 2023 Sep 29;14:6102. doi: 10.1038/s41467-023-41802-9 (PMC10541446; doi:10.1038/s41467-023-41802-9)
Supplement: Supplementary file 10 — Source Data [file 41467_2023_41802_MOESM10_ESM.xlsx]

## Sheet: Fig.1g
Fig.1g Gel image of Fig.1g

## Sheet: Fig.2d
Fig.2d Colony number of LrCas9 PAM depletion assay.
PAM site		W/ LrCas9	W/o LrCas9
AGAAA	Rep1	1	8393
	Rep2	0	10014
	Rep3	2	14463
CGAAA	Rep1	1	12465
	Rep2	0	7860
	Rep3	1	6985
GGAAA	Rep1	18	9527
	Rep2	30	9080
	Rep3	26	10241
TGAAA	Rep1	7	8768
	Rep2	12	8340
	Rep3	4	9530
NAAAA	Rep1	7835	6964
	Rep2	6954	9580
	Rep3	10555	9557
NAAGA	Rep1	3805	9870
	Rep2	3528	10007
	Rep3	3513	8585
NGAGA	Rep1	5991	9524
	Rep2	4730	8163
	Rep3	4716	8050

## Sheet: Fig.2f
Fig.2f Mutation frequency of LrCas9 with different sgRNA scaffold in rice protoplasts.
Mutation (%)	Control	sgRNA1.0			sgRNA2.0			sgRNA3.0
		Rep1	Rep2	Rep3	Rep1	Rep2	Rep3	Rep1	Rep2	Rep3
Os-CG01	0.649735	0.114511	0.152752	0.116551	26.1567	23.5769	23.5717	24.0787	26.9134	29.5821
Os-TG01	0.028912	0	0	0	22.4175	20.7919	21.5055	22.2726	21.1908	21.4115

## Sheet: Fig.2g
Fig.2g Mutation frequency of LrCas9 with different space length in rice protoplasts at Os-AG04 site.
Spacer length	Mutation (%)
	Rep1	Rep2	Rep3
14bp	0.020631	0.200787	0.01107
16bp	0.014429	0.178659	0.0965
18bp	10.0518	12.0063	11.0287
19bp	29.6412	21.0383	26.7859
20bp	48.7248	40.7746	50.9407
21bp	35.6786	38.9126	36.7297
22bp	13.7963	7.87882	10.8375

## Sheet: Fig.2h
Fig.2h Mutation frequency at rice endogenous sites by LrCas9 in protoplasts.
Mutation (%)	Control	LrCas9
		Rep1	Rep2	Rep3
Os-AG01	0.00209	18.9825	15.0587	21.2715
Os-AG02	0.012518	29.2668	48.0763	30.1122
Os-AG03	0.0290264	13.3516	13.272	16.6049
Os-AG04	0.011147	48.7248	40.7746	50.9407
Os-AG05	0.0475344	13.563	15.3213	13.3802
Os-CG01	0.045669	19.4924	16.3362	18.2615
Os-CG02	0.023255	5.66317	5.84437	16.1133
Os-CG03	0.639413	11.815	11.9776	13.5882
Os-CG04	0.299233	7.64499	9.71022	7.89228
Os-CG05	0.310732	24.1102	23.5998	24.1949
Os-GG01	0.131239	14.3705	9.59023	11.3205
Os-GG02	0.010719	56.9989	57.8653	56.9364
Os-GG03	0.018536	8.24831	6.66561	10.994
Os-GG04	0.022969	28.6761	32.1816	25.6462
Os-TG01	0.00364	9.2076	11.2404	11.6962
Os-TG02	0.011967	21.8407	21.2857	14.9321
Os-TG03	0.041106	15.3259	16.882	16.8082
Os-TG04	0.0984716	25.7585	28.2771	27.0486
Os-TG05	0.250657	31.1958	28.7115	32.7878

## Sheet: Fig.2i
Fig.2i Mutation frequency summarization of different PAM by LrCas9 in rice protoplasts.
Mutation (%)	LrCas9
	Rep1	Rep2	Rep3
Os-AG01	18.9825	15.0587	21.2715
Os-AG02	29.2668	48.0763	30.1122
Os-AG03	13.3516	13.272	16.6049
Os-AG04	48.7248	40.7746	50.9407
Os-AG05	13.563	15.3213	13.3802
Os-CG01	19.4924	16.3362	18.2615
Os-CG02	5.66317	5.84437	16.1133
Os-CG03	11.815	11.9776	13.5882
Os-CG04	7.64499	9.71022	7.89228
Os-CG05	24.1102	23.5998	24.1949
Os-GG01	14.3705	9.59023	11.3205
Os-GG02	56.9989	57.8653	56.9364
Os-GG03	8.24831	6.66561	10.994
Os-GG04	28.6761	32.1816	25.6462
Os-TG01	9.2076	11.2404	11.6962
Os-TG02	21.8407	21.2857	14.9321
Os-TG03	15.3259	16.882	16.8082
Os-TG04	25.7585	28.2771	27.0486
Os-TG05	31.1958	28.7115	32.7878

## Sheet: Fig.2j
Fig.2j Deletion frequency of different protospacer position by LrCas9 in rice protoplasts.
Deletion (%)	-20	-19	-18	-17	-16	-15	-14	-13	-12	-11	-10	-9	-8	-7	-6	-5	-4	-3	-2	-1	N	G	A	A	A	5
Rep1	0.002565	0.002565	0	0	0	0.005129	0.010259	0.010259	0.212875	0.274429	0.320628	0.320653	0.495088	0.638756	0.697758	0.880051	1.13683	1.14795	1.04223	5.76599	0.56983	0.51031	0.222775	0.196871	0.139882	0.142472
Rep2	0	0	0	0	0	0	0.126914	0.126914	0.262619	0.309871	0.347232	0.347234	0.375804	0.413739	0.418136	0.491856	0.858966	0.859117	0.84477	4.04404	0.878009	0.761753	0.405788	0.405788	0.358179	0.262406
Rep3	0.000569	0	0	0	0	0.001138	0.060866	0.059161	0.088172	0.318558	0.352133	0.352181	0.559279	0.814761	0.854025	1.00673	1.24848	1.18158	1.25423	6.66965	0.871169	0.643615	0.157456	0.157456	0.158031	0.116081
Rep4	0.105332	0.105332	0.113261	0.154034	0.132515	0.144973	0.144973	0.297879	0.340926	0.530077	0.578781	0.838194	1.45098	1.46797	1.64807	1.64581	2.2848	4.01359	4.05106	2.16436	1.54661	1.2422	0.82856	0.808101	0.738771	0.51032
Rep5	0.153718	0.153718	0.184877	0.276278	0.276278	0.344828	0.344835	0.562953	0.610731	0.803922	0.801845	1.18615	2.65066	2.65066	2.91662	2.91869	3.93884	7.13366	6.60539	4.55058	3.2815	2.79726	1.60738	1.60738	1.60529	1.34435
Rep6	0.075637	0.075637	0.075637	0.156947	0.156947	0.156947	0.156947	0.523788	0.5862	0.758278	0.803707	1.08176	1.52429	1.55455	1.78338	1.81571	2.22239	4.29741	3.66936	1.76999	1.37004	1.02279	0.68692	0.652764	0.580656	0.487675
Rep7	0.006944	0.006944	0.006944	0.006944	0.006944	0.05208	0.010416	0.012152	0.031248	0.020832	0.027776	0.020832	0.02604	0.081592	0.085064	0.104159	0.130199	0.192695	0.145823	0.098951	0.039928	0.032984	0.022568	0.022568	0.019096	0.036456
Rep8	0.016971	0.016971	0.016971	0.016971	0.016971	0.042427	0.016971	0.016971	0.025456	0.016971	0.025456	0.016971	0.016971	0.025456	0.025456	0.033941	0.033941	0.161222	0.135766	0.033941	0.025456	0.025456	0.016971	0.016971	0.016971	0.016971
Rep9	0.014201	0.014201	0.017751	0.014201	0.014201	0.056802	0.014201	0.028401	0.046152	0.021301	0.028401	0.024851	0.028401	0.074553	0.078103	0.120704	0.198807	0.347913	0.227208	0.120704	0.063902	0.035501	0.039051	0.035501	0.021301	0.039051
Rep10	0.764365	0.764365	0.790722	0.764365	1.10701	1.18608	1.31787	1.31787	2.63574	2.6621	3.29468	4.74433	5.74592	6.82657	6.58935	7.03743	7.77543	9.51502	10.0158	4.06118	2.32129	1.39805	1.05513	0.791348	0.712213	0.659457
Rep11	0.212879	0.212879	0.212879	0.212879	0.212879	0.212879	0.05322	0.05322	0	0	0.266099	3.51251	4.3108	4.25758	4.25758	4.25758	4.89622	5.69452	7.295	3.56763	2.82215	1.4377	0.106496	0.106496	0.106496	0
Rep12	0.240154	0.240154	0.288184	0.288184	0.288184	0.576369	0.67243	0.864553	1.72911	1.92123	2.54563	3.84246	4.75504	5.09126	5.57157	6.19597	7.01249	9.55812	9.13023	4.3729	2.97934	1.92215	1.15329	0.961076	0.864969	0.768861
Rep13	0.042609	0.050603	0.057264	0.075914	0.101239	0.130548	0.28375	0.303733	0.551544	0.583595	1.24732	1.28214	2.46175	2.94184	2.99924	3.11583	3.49532	4.27153	2.96222	2.0496	1.92088	1.89196	1.87406	0.246495	0.18316	0.13496
Rep14	0.02948	0.069821	0.078909	0.07891	0.088442	0.116167	0.225484	0.266735	0.381602	0.422192	1.02997	1.05016	2.05131	2.60472	2.64141	2.75335	3.13828	3.88398	2.6111	1.81195	1.73593	1.6922	1.68376	0.328399	0.286129	0.228178
Rep15	0.04027	0.058142	0.070295	0.088169	0.102708	0.102238	0.199007	0.231685	0.441208	0.480099	1.14623	1.17522	2.37151	2.89748	2.957	3.05744	3.41731	4.22418	2.73101	2.09944	1.962	1.93095	1.92192	0.201743	0.175552	0.152538
Rep16	0.124821	0.124821	0.171051	0.233461	0.441496	0.464611	1.0055	1.07716	1.19042	1.95784	1.96015	2.35773	3.51579	3.64754	3.72613	3.94573	2.44325	1.16962	0.730433	0.515464	0.476168	0.409135	0.418381	0.409135	0.362905	0.268134
Rep17	0.021526	0.021526	0.086105	0.086105	0.17221	0.17221	0.355182	0.355182	0.376709	1.1947	1.23776	1.90507	3.40114	3.76709	3.76709	3.84243	2.32483	0.871811	0.333656	0.279841	0.290604	0.279841	0.269078	0.161447	0.150683	0.129157
Rep18	0.254991	0.254991	0.254991	0.254991	0.428602	0.428602	1.77409	1.77409	1.77409	4.45421	4.45421	6.5918	9.98264	10.8507	11.3607	12.1691	7.80165	3.73806	1.8826	1.04167	0.439453	0.444878	0.493707	0.336372	0.325521	0.173611
Rep19	0.004959	0.014878	0.034007	0.085032	0.133942	0.210492	0.326723	0.36076	0.5096	0.64442	1.0585	1.19612	1.38551	1.55073	1.60681	2.03514	2.50721	3.77876	2.17363	0.562915	0.180782	0.137775	0.137046	0.13124	0.114471	0.061245
Rep20	0.040825	0.036289	0.056496	0.135681	0.183937	0.234258	0.341929	0.425309	0.599902	0.64916	1.19081	1.26994	1.36669	1.53104	1.58324	1.9579	2.31336	3.76541	1.90919	0.401832	0.113519	0.109305	0.108887	0.084831	0.067527	0.061618
Rep21	0.012872	0.012872	0.051488	0.074024	0.13326	0.218899	0.26976	0.326417	0.555734	0.634346	1.037	1.13822	1.36767	1.56553	1.57157	2.1951	2.68475	4.14045	2.45503	0.502296	0.148023	0.079007	0.073706	0.063746	0.045817	0.032537
Rep22	0	0	0.016215	0	0	0.004054	0.004054	0.012161	0.008107	0.008107	0.016215	0.020268	0.040537	0.040537	0.097288	0.105395	0.117561	0.125669	0.032435	0.040555	0.016222	0.020277	0.012166	0.012166	0.012166	0.052721
Rep23	0.003818	0	0	0	0	0	0	0.007636	0	0	0.011454	0.015272	0.019091	0.019091	0.072544	0.072544	0.076362	0.103089	0	0.011465	0	0	0	0	0	0.007643
Rep24	0	0	0.009745	0	0	0.031671	0.031671	0.036543	0.031671	0.031671	0.034107	0.056033	0.056033	0.056033	0.056033	0.056033	0.056033	0.05847	0.024375	0	0	0	0	0	0	0.026819
Rep25	0.083719	0.082294	0.110794	0.174207	0.183469	0.239757	0.29177	0.352688	0.464551	1.01033	1.02137	1.12789	1.22795	1.35854	2.21805	1.3391	1.04121	0.481102	0.328688	0.296906	0.260937	0.212981	0.180892	0.169605	0.151975	0.139615
Rep26	0.098762	0.10905	0.135798	0.167433	0.195466	0.248962	0.280083	0.361355	0.532388	0.880787	0.881044	0.955362	1.04125	1.07571	1.5209	0.991327	0.442294	0.278158	0.151944	0.124362	0.123851	0.123851	0.123596	0.115679	0.111078	0.110057
Rep27	0.143532	0.153983	0.157119	0.184989	0.185337	0.222266	0.252575	0.303786	0.358482	0.644139	0.644485	0.70545	0.762234	0.84478	1.40716	0.893453	0.61026	0.331178	0.2319	0.224638	0.226334	0.176573	0.148921	0.131298	0.100889	0.09778
Rep28	0.238084	0.237482	0.371436	0.451158	0.457535	0.767606	1.82973	2.42029	3.05269	3.42685	4.8227	6.97102	9.84853	10.3697	11.6629	12.2073	16.9269	25.8589	14.3734	5.80103	4.82433	2.87259	2.42348	2.25671	2.19783	1.81008
Rep29	0.290591	0.290338	0.292283	0.535852	0.590122	1.02928	1.30224	1.33582	1.58918	1.79102	3.05001	5.48316	7.78482	8.92409	9.75476	10.8768	15.9621	25.865	17.0938	7.13293	5.33399	3.74457	2.31535	2.31535	2.39048	2.20311
Rep30	0.260525	0.351464	0.579592	0.676806	0.865082	1.2702	1.8004	2.41347	2.60915	3.13313	3.98264	6.19049	9.79282	10.7813	11.8253	12.4327	16.1824	25.8245	14.2053	6.05315	4.8769	3.69805	2.54233	2.15361	2.05186	1.78185
Rep31	0.167303	0.19083	0.141162	0.180373	0.201286	0.256182	0.311079	0.384274	0.454854	0.619543	0.575103	0.614315	0.653526	1.13452	1.25454	1.75351	2.44125	0.435974	0.313267	0.274101	0.26627	0.258438	0.240165	0.237554	0.177513	0.099199
Rep32	0.190084	0.190084	0.229685	0.229685	0.229685	0.253445	0.356407	0.396008	0.419769	0.427689	0.451449	0.49897	0.586092	0.95834	1.07706	1.56002	2.58095	0.39582	0.372041	0.35621	0.316606	0.284923	0.24535	0.197863	0.15829	0.150376
Rep33	0.133594	0.159661	0.250896	0.260671	0.260671	0.260671	0.260671	0.260671	0.400782	0.635386	0.821114	0.883024	0.883024	1.69762	1.90942	2.53804	3.3675	0.813405	0.618188	0.517326	0.406689	0.406689	0.406689	0.325351	0.230999	0.230999
Rep34	0.112098	0.116868	0.113291	0.126409	0.149067	0.149067	0.189613	0.218234	0.26355	0.299326	0.323181	0.475827	0.564076	0.602252	0.603444	0.788294	0.965988	1.56949	7.62421	0.865221	0.72779	0.550948	0.444583	0.331047	0.291608	0.291608
Rep35	0.10731	0.10731	0.10731	0.108204	0.141291	0.139502	0.142185	0.212833	0.21015	0.310306	0.385424	0.482003	0.568746	0.874612	0.969415	1.18136	1.18137	1.47294	7.82443	0.936063	0.799268	0.662923	0.622556	0.547203	0.426998	0.404571
Rep36	0.082179	0.082179	0.082179	0.083646	0.085114	0.083646	0.136476	0.133541	0.142346	0.140878	0.176098	0.299366	0.394758	0.443192	0.497498	0.667733	0.698593	1.05974	6.38132	0.547196	0.444242	0.364824	0.354526	0.307452	0.26332	0.264792
Rep37	0.174986	0.187459	0.301147	0.322174	0.326094	0.378483	0.392738	0.572357	0.592671	0.718832	0.802583	0.861743	1.08448	2.83114	2.44909	1.97258	1.59083	0.616873	0.491075	0.447242	0.429784	0.321091	0.250886	0.215606	0.194936	0.184598
Rep38	0.129508	0.137052	0.289192	0.291706	0.30428	0.424986	0.443847	0.618619	0.643766	0.768244	0.847458	0.906553	1.09767	3.23895	2.80013	2.30556	1.86677	0.900074	0.739167	0.673756	0.620962	0.521658	0.439953	0.393429	0.367032	0.328067
Rep39	0.174912	0.188919	0.317858	0.333302	0.33869	0.386099	0.40729	0.619913	0.631407	0.777945	0.894672	0.978716	1.17733	3.05895	2.57729	2.06116	1.72065	0.690631	0.554504	0.500993	0.44066	0.327532	0.292337	0.238107	0.227692	0.193574
Rep40	0.121387	0.135012	0.138109	0.157926	0.209329	0.280551	0.303466	0.439716	0.751852	0.823073	1.44673	1.49565	1.5229	1.2727	1.33401	1.55511	1.25283	0.28983	0.192601	0.172164	0.161017	0.130051	0.106518	0.081127	0.074934	0.068122
Rep41	0.22465	0.234341	0.252841	0.304819	0.338296	0.398203	0.452824	0.608757	0.904766	0.950577	1.75227	1.84741	1.88001	1.57784	1.60867	1.89851	1.31795	0.342692	0.227285	0.217594	0.206142	0.192923	0.174423	0.157686	0.110116	0.09954
Rep42	0.228194	0.2382	0.255214	0.27423	0.304256	0.358301	0.394331	0.557468	0.906762	0.965811	1.76648	1.81853	1.86356	1.59434	1.59234	1.9096	1.34812	0.395324	0.308253	0.277227	0.248204	0.242189	0.213166	0.16613	0.1281	0.102079
Rep43	0.099835	0.128033	0.144037	0.207292	0.205768	0.244635	0.354378	0.427539	0.777344	0.839837	1.08676	1.56077	1.78331	1.8839	2.4607	1.33739	0.862535	0.361165	0.239245	0.17372	0.14629	0.124956	0.098289	0.097527	0.075431	0.077717
Rep44	0.113485	0.127805	0.185629	0.25507	0.273984	0.315866	0.347209	0.42827	0.704956	0.75035	0.89842	1.17565	1.24077	1.37262	1.60081	1.10686	1.01355	0.393314	0.255544	0.202869	0.139658	0.132905	0.118588	0.099679	0.093466	0.085091
Rep45	0.13313	0.161531	0.191707	0.26626	0.282235	0.28756	0.378089	0.463292	0.736652	0.789903	0.951434	1.26562	1.4094	1.52478	1.69519	1.24241	1.02408	0.406439	0.296367	0.184564	0.147291	0.124221	0.094053	0.08873	0.094053	0.081631
Rep46	0.006893	0.006893	0.012064	0.018957	0.018958	0.058599	0.089623	0.108581	0.125817	0.132711	0.170628	0.236121	0.25508	0.299902	0.384357	0.463665	0.765333	1.01012	0.551359	0.243919	0.190311	0.188598	0.103815	0.091707	0.081325	0.077864
Rep47	0.003494	0.006987	0.006987	0.010481	0.010481	0.041924	0.083849	0.143246	0.209636	0.220133	0.237613	0.279544	0.317982	0.363433	0.447302	0.548644	0.880749	1.14669	0.755154	0.33747	0.242573	0.228511	0.175778	0.172262	0.151169	0.140622
Rep48	0.011801	0.011802	0.011803	0.014753	0.014754	0.032459	0.067869	0.138688	0.185901	0.185901	0.239016	0.271491	0.324608	0.377737	0.522401	0.613895	0.965257	1.27251	0.964697	0.384741	0.31078	0.290087	0.183524	0.162804	0.150964	0.106562

## Sheet: Fig.2k
Fig.2k Deletion size of LrCas9 at rice endogenous sites in protoplasts.
Deletion size (%)	1bp	2bp	3bp	4bp	5bp	6bp	7bp	8bp	9bp	10bp	11bp	12bp	13bp	14bp	15bp	16bp	17bp	18bp	19bp	20bp	>21bp
Rep1	70.8888	9.40318	2.96265	4.29369	2.01803	1.50279	2.06097	1.54573	0.901675	2.01803	1.37398	1.03049	0	0	0	0	0	0	0	0	0
Rep2	63.9029	9.52817	2.61109	5.31379	1.83234	1.69491	1.55749	3.2066	2.38204	2.61109	1.74072	3.61887	0	0	0	0	0	0	0	0	0
Rep3	71.4041	6.46268	2.34487	5.71919	4.11782	0	4.66114	1.20103	1.48699	0.314555	0	2.28768	0	0	0	0	0	0	0	0	0
Rep4	28.7671	16.5214	10.6683	2.78124	9.17393	3.69448	4.35865	11.3325	3.44541	1.1208	2.78124	1.61893	0	1.41137	0.332088	0.166044	0.290577	0	0.290577	0.332088	0.913242
Rep5	26.6733	15.6593	9.31568	2.997	11.6883	6.21878	6.54346	12.1129	1.47353	0	1.22378	0.549451	0.749251	0	0.849151	0	0.34965	0	0	1.32368	2.27273
Rep6	20.1537	26.8574	6.14859	3.84287	5.807	3.11699	3.58668	7.85653	3.24509	5.12383	3.71477	3.58668	0	0.469684	1.11016	1.28096	0	1.15286	0	0.811272	2.13493
Rep7	67.2131	3.27869	3.27869	1.63934	13.1148	1.63934	3.27869	0	0	0	4.91803	1.63934	0	0	0	0	0	0	0	0	0
Rep8	81.8182	4.54545	0	0	4.54545	0	0	0	0	0	0	0	0	0	0	0	4.54545	0	0	0	4.54545
Rep9	67.0213	13.8298	5.31915	2.12766	2.12766	1.06383	3.19149	0	0	0	0	0	3.19149	0	0	1.06383	0	0	1.06383	0	0
Rep10	36.3363	3.9039	6.30631	4.5045	3.3033	11.1111	6.30631	7.50751	0.3003	5.10511	1.5015	3.6036	4.2042	0	2.4024	0.900901	0	0.3003	0	0	2.4024
Rep11	43.4783	14.4927	7.97101	0	0	6.52174	13.0435	2.17391	0	0	11.5942	0.724638	0	0	0	0	0	0	0	0	0
Rep12	39.0532	9.46746	5.32544	6.50888	4.73373	7.69231	4.73373	4.73373	1.77515	1.18343	5.32544	4.73373	1.77515	0	1.18343	1.18343	0	0	0	0	0.591716
Rep13	17.0804	7.26195	2.4824	23.7495	2.51945	5.96517	18.1178	6.59504	5.33531	1.40793	4.22379	0.926269	1.63023	0.778066	0.259355	0.333457	0.148203	0.48166	0	0.259355	0.444609
Rep14	18.9322	6.05831	2.3476	21.8856	3.29421	6.32336	17.7584	6.70201	4.84665	1.32526	2.65051	1.40098	1.81749	0.68156	0.870882	0.075729	0.795153	0.34078	0.265051	0.908747	0.719424
Rep15	15.1263	6.1613	2.04223	25.199	2.94219	7.13049	18.1378	6.71513	5.39979	2.04223	3.7037	0.657667	1.28072	0.692281	0.242298	0.623053	0.380755	0.484597	0.138456	0.276912	0.623053
Rep16	36.3889	13.8366	3.76835	8.17247	9.67518	4.56595	5.57161	2.50838	1.00566	4.99364	2.18472	1.31777	0.809155	0.739799	0.635765	0.069356	0.150272	0.196509	0.832274	0.381459	2.19628
Rep17	25.4157	14.9644	6.59145	9.44181	13.658	12.114	8.07601	2.49406	1.42518	1.66271	0.831354	0.653207	0.23753	1.95962	0.059382	0	0	0	0	0	0.415677
Rep18	32.3077	10.5562	1.43195	10.6982	13.432	8.59172	8.50888	3.77515	1.28994	4.0355	0.047337	3.05325	0	0.994083	0.011834	0	0	0.508876	0.035503	0.011834	0.710059
Rep19	42.1984	11.5976	5.35631	5.12343	3.02748	4.05217	3.02748	5.03027	6.47415	3.40009	1.53703	3.40009	1.72334	1.35072	1.21099	0.698649	0.465766	0	0.326036	0	0
Rep20	44.3556	9.40734	6.06773	4.42145	2.72813	2.96331	2.53998	4.37441	8.23142	3.90404	2.91628	2.16369	2.02258	1.12888	1.22295	0.42333	0.517404	0.28222	0.28222	0	0.047037
Rep21	45.5835	10.6969	5.34846	7.25284	1.98541	5.02431	1.90438	3.28201	6.0778	2.14749	2.22852	3.52512	1.49919	1.13452	0.89141	0.648298	0.445705	0.162075	0.081037	0	0.081037
Rep22	52.5	10	0	12.5	2.5	12.5	5	2.5	0	2.5	0	0	0	0	0	0	0	0	0	0	0
Rep23	50	3.33333	0	33.3333	0	3.33333	10	0	0	0	0	0	0	0	0	0	0	0	0	0	0
Rep24	59.2593	0	0	0	0	0	0	22.2222	0	0	0	0	18.5185	0	0	0	0	0	0	0	0
Rep25	37.0736	12.1185	5.386	2.87253	4.48833	11.4901	5.6553	4.3088	3.68043	2.87253	1.43627	1.16697	2.33393	1.16697	0.987433	0.718133	0	0.2693	0.5386	0.359066	1.0772
Rep26	26.9663	11.236	3.37079	3.85233	5.29695	14.4462	4.17335	8.34671	4.17335	2.56822	2.72873	1.92616	3.37079	0	0.802568	0	0	0	1.28411	0	5.45746
Rep27	33.694	12.2102	7.41886	4.01855	5.40958	13.2921	3.09119	6.18238	2.31839	1.5456	2.47295	0	0.618238	1.39104	0	0	0.927357	0.463679	0.309119	0.15456	4.48223
Rep28	43.4984	8.76997	7.57188	2.63578	3.05112	6.16613	8.6262	1.46965	3.51438	0.750799	2.28435	1.10224	3.05112	1.58147	2.57188	0.239617	0.319489	0.479233	0	0.159744	2.15655
Rep29	44.0234	10.938	9.55104	2.50215	4.46097	5.59051	6.76294	1.60137	3.87475	0.743494	0.443237	1.30112	1.4298	1.83014	1.32971	0.357449	0.872176	0	0	0	2.38776
Rep30	44.3151	9.51955	6.35631	3.68547	3.81975	7.29633	6.31155	1.76067	2.02924	1.29812	1.49209	0.954939	1.37272	0.253656	1.77559	0.686362	1.34288	1.01462	0.716204	0.179051	3.81975
Rep31	62.1123	6.86854	11.3737	1.62481	2.1418	4.87445	1.18168	1.55096	1.92024	1.77253	0	1.69867	0	0	0.738552	0.664697	0.369276	0	0.369276	0.590842	0.14771
Rep32	59.75	7	10	3.5	2.25	1.5	1	2.25	2.5	3.5	0.5	0	0	0	1.25	0.75	0	0	0.5	0	3.75
Rep33	58.3333	4.5977	14.5115	2.22701	3.16092	1.79598	0.79023	4.16667	2.87356	0	0	0	0	2.65805	0	0	0.215517	0	0	0	4.66954
Rep34	77.309	7.41163	4.47548	1.90992	0.342075	1.02623	0.798176	0.513113	0.598632	0.997719	0.969213	1.8244	0.541619	0.256556	0	0	0	0	0.313569	0.22805	0.484607
Rep35	76.7704	4.53326	2.2264	1.82403	3.40665	2.14592	0.885193	1.4485	0.080472	0.107296	1.93133	1.55579	0.295064	0.348712	1.26073	0	0.456009	0	0	0.509657	0.214592
Rep36	81.1278	5.41069	1.62973	2.31421	0.554107	1.95567	1.49935	0	0.71708	0	0.456323	1.01043	0.65189	0.814863	0	0	0	0.619296	0.423729	0	0.814863
Rep37	26.0844	22.3329	13.3646	4.98241	3.39977	3.39977	4.04455	3.517	3.39977	0.644783	2.63775	1.52403	1.58265	0.87925	1.34818	1.46542	0.996483	0.52755	0.820633	1.7585	1.28957
Rep38	26.4691	17.4246	16.6581	6.02964	2.70823	2.24834	3.7302	3.93459	1.94175	1.53296	3.52581	2.55493	1.89065	1.48186	1.22637	0.510986	0.664282	0.613183	0.35769	2.55493	1.94175
Rep39	29.6596	21.1237	12.3177	5.51053	3.29552	2.37709	4.15991	4.32199	1.99892	2.16099	1.78282	2.53917	0.216099	1.40465	0.648298	1.2966	0.10805	0.432199	0.378174	1.83685	2.43112
Rep40	42.7677	2.01669	9.24896	1.25174	1.94715	12.726	8.1363	3.82476	5.35466	2.78164	0.834492	2.7121	1.46036	0.278164	0.834492	0.556328	0.139082	1.04312	0.139082	0.069541	1.87761
Rep41	38.9241	3.60759	10.1899	1.32911	3.5443	13.6709	6.70886	3.41772	3.60759	3.22785	0.822785	2.27848	1.13924	1.13924	1.32911	0.506329	0.063291	1.32911	0.316456	0	2.8481
Rep42	39.7889	2.29671	8.87647	4.15891	1.42769	13.3458	8.69026	4.34513	4.03476	2.35878	1.05524	1.8622	0.682806	0.372439	2.48293	0.310366	0.372439	1.17939	0.372439	0.372439	1.6139
Rep43	34.9406	4.59941	4.82196	9.86647	11.7952	7.93769	8.60534	4.30267	2.07715	4.00594	1.8546	0.74184	0.296736	0.816024	0.816024	0.890208	0.148368	0	0.519288	0	0.964392
Rep44	31.5892	5.62015	7.36434	4.45736	10.0775	7.46124	12.0155	2.71318	2.03488	4.06977	2.22868	1.84109	2.32558	1.06589	0.775194	0.872093	0.678295	0.484496	0.775194	0	1.55039
Rep45	28.6707	3.82276	5.38662	6.16855	11.9027	9.90443	8.42745	2.86707	3.12771	6.16855	2.2589	0.695048	2.08514	0.86881	1.47698	1.8245	0.695048	0	1.30322	0.434405	1.91138
Rep46	29.8555	21.9904	8.02568	6.90209	9.79133	2.4077	4.49438	3.5313	1.92616	0.802568	2.72873	2.88925	1.1236	1.60514	0	0.642055	0.642055	0	0	0.160514	0.481541
Rep47	34.3249	20.8238	7.55149	3.43249	6.40732	3.43249	2.51716	2.51716	0.457666	4.80549	3.66133	2.746	2.746	1.373	1.373	0.228833	0.915332	0.228833	0.228833	0	0.228833
Rep48	38.6824	16.8919	7.09459	6.25	7.93919	2.87162	3.20946	1.35135	2.36486	1.52027	2.87162	2.7027	1.85811	0.337838	0.168919	1.18243	0.844595	0	0	0.675676	1.18243

## Sheet: Fig.3c
Fig.3c Mutation frequency of LbCas12a, ttLbCas12a, LbCas12a-RRV and LrCas9 in rice protoplasts.
Mutation (%)	Control	LbCas12a			ttLbCas12a			LbCas12a-RRV			LrCas9
		Rep1	Rep2	Rep3	Rep1	Rep2	Rep3	Rep1	Rep2	Rep3	Rep1	Rep2	Rep3
Os-AG02	0.012518	37.384	35.3248	28.2672	50.4	45.6	47.6	48.1	43.3	43.7	29.2668	48.0763	30.1122
Os-AG04	0.011147	28.3123	32.115	25.1134	55.4	54.9	56.4	73	54	63	48.7248	40.7746	50.9407
Os-GG02	0.010719	1.36431	0.554328	1.78561	71.7	47.7	67.4	74.7	82	79.2	56.9989	57.8653	56.9364
Os-TG04	0.00364	10.5182	10.94	14.4481	38.5	36.2	25.2	38.5	38.4	40.7	21.8407	21.2857	14.9321

## Sheet: Fig.3d
Fig.3d Mutation frequency of SpCas9-NG, SpRY and LrCas9 in rice protoplasts.
Mutation (%)	Control	Cas9-NG			SpRY			LrCas9
		Rep1	Rep2	Rep3	Rep1	Rep2	Rep3	Rep1	Rep2	Rep3
Os-AG04	0.011147	1.88548	1.99947	2.02149	29.4591	25.1745	24.1598	48.7248	40.7746	50.9407
Os-AG06	0.00461	0.0819958	0.0390024	0.0451032	2.46019	2.74928	2.41038	1.14211	1.30675	1.4946
Os-CG06	0.00341	0.154509	0.1248	0.117827	0.117827	3.14208	2.56118	1.69155	1.29175	0.463233
Os-GG01	0.131239	9.73594	15.7254	15.8574	29.5419	32.0236	30.4136	56.9989	57.8653	56.9364
Os-GG02	0.010719	0.063871	0.024764	0.047497	1.00045	0.637962	0.718597	14.3705	9.59023	11.3205
Os-TG01	0.00364	1.91483	2.09412	1.91458	12.2127	10.7637	11.7484	9.2076	11.2404	11.6962
Os-TG02	0.00364	0.530194	0.266689	0.413676	4.7583	6.96089	5.54774	21.8407	21.2857	14.9321

[truncated: 26 more sheets: Fig.3e, Fig.3f, Fig.3g, Fig.4h, Fig.4i, Fig.4j, Fig.4m, Fig.5a, Fig.5c, Fig.5d, Fig.6b, Fig.6c, Fig.6d, Fig.6e, Fig.7c, Fig.7f, Fig.7h, Fig.7i, Supp Fig.7, Supp Fig.9 …]
